# Supplementary material for: LincRNA H19 protects from dietary obesity by constraining expression of monoallelic genes in brown fat
Source: Nat Commun. 2018 Sep 6;9:3622. doi: 10.1038/s41467-018-05933-8 (PMC6127097; doi:10.1038/s41467-018-05933-8)
Supplement: Supplementary file 3 — Supplementary Data 1 [file 41467_2018_5933_MOESM3_ESM.xlsx]

## Sheet: Sheet1
Differential gene expression in brown adipose tissue of C57BL/6 mice housed at 22° C (Control) or 4° C for 24 h (Sample)
EnsemblID	ControlMean	SampleMean	FoldChange	pValue	EnsemblBuild	EnsemblSpecies	EnsemblID__1	Symbol
ENSMUSG00000001270	1101.38	30559.4	25.81	0	87	mus_musculus	ENSMUSG00000001270	Ckb
ENSMUSG00000000253	2532.38	123031	42.29	0	87	mus_musculus	ENSMUSG00000000253	Gmpr
ENSMUSG00000025190	508.07	9543.66	17.61	0	87	mus_musculus	ENSMUSG00000025190	Got1
ENSMUSG00000025172	44.97	6885.79	106.38	0	87	mus_musculus	ENSMUSG00000025172	Ankrd2
ENSMUSG00000086320	1197.22	10204.8	8.26	0	87	mus_musculus	ENSMUSG00000086320
ENSMUSG00000056749	260.62	2841.44	10.37	0	87	mus_musculus	ENSMUSG00000056749	Nfil3
ENSMUSG00000049241	4109.51	197.44	-18.7	0	87	mus_musculus	ENSMUSG00000049241	Hcar1
ENSMUSG00000048489	1217.8	20623.3	15.29	0	87	mus_musculus	ENSMUSG00000048489	8430408G22Rik
ENSMUSG00000042622	303.2	2658.81	8.33	0	87	mus_musculus	ENSMUSG00000042622	Maff
ENSMUSG00000059146	10893.9	958.79	-10.58	0	87	mus_musculus	ENSMUSG00000059146	Ntrk3
ENSMUSG00000020081	19.38	931.67	36.35	0	87	mus_musculus	ENSMUSG00000020081	Tacr2
ENSMUSG00000060240	37.75	1602.8	32.67	0	87	mus_musculus	ENSMUSG00000060240	Cend1
ENSMUSG00000046598	13.7	971.2	47.27	0	87	mus_musculus	ENSMUSG00000046598	Bdh1
ENSMUSG00000022358	748.72	17294.3	19.61	0	87	mus_musculus	ENSMUSG00000022358	Fbxo32
ENSMUSG00000040485	78.46	1225.94	13.98	0	87	mus_musculus	ENSMUSG00000040485	Lrrc52
ENSMUSG00000022853	5889.63	40469.6	6.6	0	87	mus_musculus	ENSMUSG00000022853	Ehhadh
ENSMUSG00000030827	8.19	776.09	55.92	0	87	mus_musculus	ENSMUSG00000030827	Fgf21
ENSMUSG00000004951	1755.01	8595.23	4.79	0	87	mus_musculus	ENSMUSG00000004951	Hspb1
ENSMUSG00000017868	475.49	5595.98	10.77	0	87	mus_musculus	ENSMUSG00000017868	Sgk2
ENSMUSG00000023067	1195.52	18171.9	13.49	0	87	mus_musculus	ENSMUSG00000023067	Cdkn1a
ENSMUSG00000056228	1008.19	11652	10.59	0	87	mus_musculus	ENSMUSG00000056228	Cars2
ENSMUSG00000020108	478.6	3792.62	7.5	0	87	mus_musculus	ENSMUSG00000020108	Ddit4
ENSMUSG00000054555	4295.01	26107.4	5.86	0	87	mus_musculus	ENSMUSG00000054555	Adam12
ENSMUSG00000097815	12351.3	63747.1	5.02	0	87	mus_musculus	ENSMUSG00000097815
ENSMUSG00000044338	853.92	53.27	-13.97	0	87	mus_musculus	ENSMUSG00000044338	Aplnr
ENSMUSG00000030483	91.01	35383.3	111.46	0	87	mus_musculus	ENSMUSG00000030483	Cyp2b10
ENSMUSG00000000223	30.37	516.27	14.52	0	87	mus_musculus	ENSMUSG00000000223	Drp2
ENSMUSG00000016256	5811.82	28323.7	4.74	0	87	mus_musculus	ENSMUSG00000016256	Ctsz
ENSMUSG00000078486	1068.03	10033.8	8.67	0	87	mus_musculus	ENSMUSG00000078486	Perm1
ENSMUSG00000020427	975.71	7254.3	7.02	0	87	mus_musculus	ENSMUSG00000020427	Igfbp3
ENSMUSG00000023092	4107.78	26705.1	6.2	0	87	mus_musculus	ENSMUSG00000023092	Fhl1
ENSMUSG00000086765	146.52	924.29	6.03	0	87	mus_musculus	ENSMUSG00000086765
ENSMUSG00000028211	1590.32	13975.2	8.16	0	87	mus_musculus	ENSMUSG00000028211	Trp53inp1
ENSMUSG00000028838	39.88	778.43	16.05	0	87	mus_musculus	ENSMUSG00000028838	Extl1
ENSMUSG00000021200	217.54	3490.31	13.68	0	87	mus_musculus	ENSMUSG00000021200	Asb2
ENSMUSG00000017009	5186.47	30321.9	5.61	0	87	mus_musculus	ENSMUSG00000017009	Sdc4
ENSMUSG00000024210	22.98	671.95	21.74	0	87	mus_musculus	ENSMUSG00000024210	Ip6k3
ENSMUSG00000041698	24.37	633.31	19.79	0	87	mus_musculus	ENSMUSG00000041698	Slco1a1
ENSMUSG00000037151	401.11	2340.21	5.58	0	87	mus_musculus	ENSMUSG00000037151	Lrrc20
ENSMUSG00000057913	2273.38	9614.15	4.13	0	87	mus_musculus	ENSMUSG00000057913
ENSMUSG00000007682	7337.01	52274.8	6.69	0	87	mus_musculus	ENSMUSG00000007682	Dio2
ENSMUSG00000043085	43.17	515.74	10.5	0	87	mus_musculus	ENSMUSG00000043085	Tmem82
ENSMUSG00000036745	412.5	3050.2	6.88	0	87	mus_musculus	ENSMUSG00000036745	Ttll7
ENSMUSG00000040740	1052.93	14677.7	11.9	0	87	mus_musculus	ENSMUSG00000040740	Slc25a34
ENSMUSG00000026207	771.18	3796.76	4.74	0	87	mus_musculus	ENSMUSG00000026207	Speg
ENSMUSG00000030087	2620.93	12192.8	4.5	0	87	mus_musculus	ENSMUSG00000030087	Klf15
ENSMUSG00000041794	464.94	2240.61	4.65	0	87	mus_musculus	ENSMUSG00000041794	Myrip
ENSMUSG00000036854	429.47	3366.4	7.23	0	87	mus_musculus	ENSMUSG00000036854	Hspb6
ENSMUSG00000071637	297.25	2780.68	8.44	0	87	mus_musculus	ENSMUSG00000071637	Cebpd
ENSMUSG00000034220	463.59	2991.58	6.07	0	87	mus_musculus	ENSMUSG00000034220	Gpc1
ENSMUSG00000028369	11072.1	2979.57	-3.63	0	87	mus_musculus	ENSMUSG00000028369	Svep1
ENSMUSG00000020808	14.47	269.17	14.69	0	87	mus_musculus	ENSMUSG00000020808	Fam64a
ENSMUSG00000036585	663.56	2814.49	4.12	0	87	mus_musculus	ENSMUSG00000036585	Fgf1
ENSMUSG00000026639	379.03	1630.92	4.18	0	87	mus_musculus	ENSMUSG00000026639	Lamb3
ENSMUSG00000030630	2015.51	7155.34	3.48	0	87	mus_musculus	ENSMUSG00000030630	Fah
ENSMUSG00000028919	45.33	507.84	9.79	0	87	mus_musculus	ENSMUSG00000028919	Arhgef19
ENSMUSG00000023153	20.37	413.6	15.45	0	87	mus_musculus	ENSMUSG00000023153	Tmem52
ENSMUSG00000012819	883.28	139.89	-5.92	0	87	mus_musculus	ENSMUSG00000012819	Cdh23
ENSMUSG00000030935	7775.01	1308.94	-5.6	0	87	mus_musculus	ENSMUSG00000030935	Acsm3
ENSMUSG00000075408	15.61	264.52	13.3	0	87	mus_musculus	ENSMUSG00000075408
ENSMUSG00000028348	126.37	882.25	6.44	0	87	mus_musculus	ENSMUSG00000028348	Murc
ENSMUSG00000002384	23.61	318.23	11.1	0	87	mus_musculus	ENSMUSG00000002384	Bmp8b
ENSMUSG00000019768	3664.19	1103.69	-3.26	0	87	mus_musculus	ENSMUSG00000019768	Esr1
ENSMUSG00000048240	482.15	63.94	-6.89	0	87	mus_musculus	ENSMUSG00000048240	Gng7
ENSMUSG00000035376	2718.13	19164.6	6.5	0	87	mus_musculus	ENSMUSG00000035376	Hacd2
ENSMUSG00000029167	4178.41	25401.8	5.7	0	87	mus_musculus	ENSMUSG00000029167	Ppargc1a
ENSMUSG00000027068	2010.01	10041.9	4.77	0	87	mus_musculus	ENSMUSG00000027068	Dhrs9
ENSMUSG00000074170	428.97	2373.39	5.23	0	87	mus_musculus	ENSMUSG00000074170	Plekhf1
ENSMUSG00000021759	1193.63	3973.46	3.26	0	87	mus_musculus	ENSMUSG00000021759	Plpp1
ENSMUSG00000045094	96.3	1487.15	12.38	0	87	mus_musculus	ENSMUSG00000045094	Arhgef37
ENSMUSG00000038178	1914.37	14276.7	6.81	0	87	mus_musculus	ENSMUSG00000038178	Slc43a2
ENSMUSG00000049551	30.46	322.72	9.11	0	87	mus_musculus	ENSMUSG00000049551	Fzd9
ENSMUSG00000032271	1577.75	7929.61	4.79	0	87	mus_musculus	ENSMUSG00000032271	Nnmt
ENSMUSG00000056569	137.94	974.23	6.46	0	87	mus_musculus	ENSMUSG00000056569	Mpz
ENSMUSG00000015090	103.25	586.62	5.34	0	87	mus_musculus	ENSMUSG00000015090	Ptgds
ENSMUSG00000047485	20.42	402.59	14.51	0	87	mus_musculus	ENSMUSG00000047485	Klhl34
ENSMUSG00000069601	312.12	1869.04	5.59	0	87	mus_musculus	ENSMUSG00000069601	Ank3
ENSMUSG00000041696	6869.72	1325.93	-4.91	0	87	mus_musculus	ENSMUSG00000041696	Rasl12
ENSMUSG00000078921	905.38	199.79	-4.34	0	87	mus_musculus	ENSMUSG00000078921	Tgtp2
ENSMUSG00000003500	8756.24	1166.85	-6.81	0	87	mus_musculus	ENSMUSG00000003500	Impdh1
ENSMUSG00000073988	87.89	748.42	7.57	0	87	mus_musculus	ENSMUSG00000073988	Ttpa
ENSMUSG00000030161	4796.28	15177.4	3.1	0	87	mus_musculus	ENSMUSG00000030161	Gabarapl1
ENSMUSG00000038264	1046.45	3222.26	3.02	0	87	mus_musculus	ENSMUSG00000038264	Sema7a
ENSMUSG00000027940	3557.66	10682.2	2.95	0	87	mus_musculus	ENSMUSG00000027940	Tpm3
ENSMUSG00000029417	1055.27	273.45	-3.74	0	87	mus_musculus	ENSMUSG00000029417	Cxcl9
ENSMUSG00000078234	15614.3	4145.04	-3.66	0	87	mus_musculus	ENSMUSG00000078234	Klhdc7a
ENSMUSG00000038201	45.44	640.57	11.24	0	87	mus_musculus	ENSMUSG00000038201	Kcna7
ENSMUSG00000020102	2180.6	588.57	-3.6	0	87	mus_musculus	ENSMUSG00000020102	Slc16a7
ENSMUSG00000022206	4142.28	20323.9	4.66	0	87	mus_musculus	ENSMUSG00000022206	Npr3
ENSMUSG00000026576	589.12	5542.79	8.17	0	87	mus_musculus	ENSMUSG00000026576	Atp1b1
ENSMUSG00000023277	713.13	3105.48	4.18	0	87	mus_musculus	ENSMUSG00000023277	Twf2
ENSMUSG00000022519	3473.09	16560.9	4.54	0	87	mus_musculus	ENSMUSG00000022519	Srl
ENSMUSG00000055320	1152.54	6680.52	5.4	0	87	mus_musculus	ENSMUSG00000055320	Tead1
ENSMUSG00000069805	16.8	326.26	13.96	0	87	mus_musculus	ENSMUSG00000069805	Fbp1
ENSMUSG00000031770	3946.32	11729.1	2.92	0	87	mus_musculus	ENSMUSG00000031770	Herpud1
ENSMUSG00000023473	174.83	967.49	5.18	0	87	mus_musculus	ENSMUSG00000023473	Celsr3
ENSMUSG00000074623	122.78	651.41	5	0	87	mus_musculus	ENSMUSG00000074623	Gm826
ENSMUSG00000009394	331.17	1610.85	4.61	0	87	mus_musculus	ENSMUSG00000009394	Syn2
ENSMUSG00000003526	1974.12	6571.8	3.25	0	87	mus_musculus	ENSMUSG00000003526	Prodh
ENSMUSG00000024049	1327.88	10022.6	6.76	0	87	mus_musculus	ENSMUSG00000024049	Myom1
ENSMUSG00000028773	9587.25	40894.8	4.09	0	87	mus_musculus	ENSMUSG00000028773	Fabp3
ENSMUSG00000021838	312.68	1223.13	3.77	0	87	mus_musculus	ENSMUSG00000021838	Samd4
ENSMUSG00000095061	50.32	452.89	7.81	0	87	mus_musculus	ENSMUSG00000095061	E030018B13Rik
ENSMUSG00000027296	1008.49	211.11	-4.53	0	87	mus_musculus	ENSMUSG00000027296	Itpka
ENSMUSG00000035314	1047.04	282.72	-3.59	0	87	mus_musculus	ENSMUSG00000035314	Gdpd5
ENSMUSG00000046844	2074.97	411.61	-4.75	0	87	mus_musculus	ENSMUSG00000046844	Vat1l
ENSMUSG00000037139	508.84	3075.93	5.57	0	87	mus_musculus	ENSMUSG00000037139	Myom3
ENSMUSG00000051000	368.21	1348.87	3.55	0	87	mus_musculus	ENSMUSG00000051000	Fam160a1
ENSMUSG00000049641	10.23	248.72	15.56	0	87	mus_musculus	ENSMUSG00000049641	Vgll2
ENSMUSG00000038546	2790.34	10039.7	3.49	0	87	mus_musculus	ENSMUSG00000038546	Ranbp9
ENSMUSG00000052369	1213.75	375.77	-3.15	0	87	mus_musculus	ENSMUSG00000052369	Tmem106c
ENSMUSG00000021061	395.05	3178.24	7.07	0	87	mus_musculus	ENSMUSG00000021061	Sptb
ENSMUSG00000024008	120.45	956.08	6.97	0	87	mus_musculus	ENSMUSG00000024008	Cpne5
ENSMUSG00000022637	1273.28	4362.78	3.33	0	87	mus_musculus	ENSMUSG00000022637	Cblb
ENSMUSG00000031431	2720.8	14479.5	4.97	0	87	mus_musculus	ENSMUSG00000031431	Tsc22d3
ENSMUSG00000032482	211.09	17	-9.85	0	87	mus_musculus	ENSMUSG00000032482	Cspg5
ENSMUSG00000022309	2346.43	503.26	-4.42	0	87	mus_musculus	ENSMUSG00000022309	Angpt1
ENSMUSG00000060459	2637.91	8267.81	3.06	0	87	mus_musculus	ENSMUSG00000060459	Kng2
ENSMUSG00000029361	67.29	567.3	7.3	0	87	mus_musculus	ENSMUSG00000029361	Nos1
ENSMUSG00000027412	355.41	1316.6	3.58	0	87	mus_musculus	ENSMUSG00000027412	Lpin3
ENSMUSG00000029392	608.23	2672.83	4.18	0	87	mus_musculus	ENSMUSG00000029392	Rilpl1
ENSMUSG00000014813	74.31	383.5	4.83	0	87	mus_musculus	ENSMUSG00000014813	Stc1
ENSMUSG00000026817	2288.53	9050.65	3.8	0	87	mus_musculus	ENSMUSG00000026817	Ak1
ENSMUSG00000062209	1252.11	295.62	-4.04	0	87	mus_musculus	ENSMUSG00000062209	Erbb4
ENSMUSG00000006221	149.62	10239.1	26.03	0	87	mus_musculus	ENSMUSG00000006221	Hspb7
ENSMUSG00000046275	16841.5	4283.28	-3.78	0	87	mus_musculus	ENSMUSG00000046275	Tusc5
ENSMUSG00000003378	500.57	119.32	-4.01	0	87	mus_musculus	ENSMUSG00000003378	Grik5
ENSMUSG00000019997	172.77	999.41	5.31	0	87	mus_musculus	ENSMUSG00000019997	Ctgf
ENSMUSG00000012428	12997.5	4421.1	-2.88	0	87	mus_musculus	ENSMUSG00000012428	Steap4
ENSMUSG00000024481	146.54	921.18	5.7	0	87	mus_musculus	ENSMUSG00000024481	Lvrn
ENSMUSG00000034858	4268.54	12011.4	2.76	0	87	mus_musculus	ENSMUSG00000034858	Fam214a
ENSMUSG00000018143	973.91	2898.81	2.92	0	87	mus_musculus	ENSMUSG00000018143	Mafk
ENSMUSG00000010095	3646.36	14060.7	3.71	0	87	mus_musculus	ENSMUSG00000010095	Slc3a2
ENSMUSG00000028270	3065.13	974.84	-3.07	0	87	mus_musculus	ENSMUSG00000028270	Gbp2
ENSMUSG00000027889	2085.18	464.13	-4.25	0	87	mus_musculus	ENSMUSG00000027889	Ampd2
ENSMUSG00000020654	8789.18	50803.1	5.31	0	87	mus_musculus	ENSMUSG00000020654	Adcy3
ENSMUSG00000027845	398.17	1273.67	3.12	0	87	mus_musculus	ENSMUSG00000027845	Dclre1b
ENSMUSG00000049550	3646.53	9487.39	2.56	0	87	mus_musculus	ENSMUSG00000049550	Clip1
ENSMUSG00000021478	26.69	397.06	10.94	0	87	mus_musculus	ENSMUSG00000021478	Drd1
ENSMUSG00000022861	32.75	239.97	6.44	0	87	mus_musculus	ENSMUSG00000022861	Dgkg
ENSMUSG00000057280	30.74	384	9.66	0	87	mus_musculus	ENSMUSG00000057280	Musk
ENSMUSG00000033208	1162.74	3211.35	2.71	0	87	mus_musculus	ENSMUSG00000033208	S100b
ENSMUSG00000099406	45.73	504.57	8.83	0	87	mus_musculus	ENSMUSG00000099406
ENSMUSG00000039601	201.1	992.35	4.61	0	87	mus_musculus	ENSMUSG00000039601	Rcan2
ENSMUSG00000053846	562.42	2590.05	4.34	0	87	mus_musculus	ENSMUSG00000053846	Lipg
ENSMUSG00000026208	5497.61	28318.2	4.79	0	87	mus_musculus	ENSMUSG00000026208	Des
ENSMUSG00000007659	2133.98	5473.81	2.53	0	87	mus_musculus	ENSMUSG00000007659	Bcl2l1
ENSMUSG00000021974	44.42	282.6	5.73	0	87	mus_musculus	ENSMUSG00000021974	Fgf9
ENSMUSG00000032812	2553.37	934.98	-2.68	0	87	mus_musculus	ENSMUSG00000032812	Arap1
ENSMUSG00000044167	2369.84	5883.07	2.45	0	87	mus_musculus	ENSMUSG00000044167	Foxo1
ENSMUSG00000022094	1405.45	4476.52	3.1	0	87	mus_musculus	ENSMUSG00000022094	Slc39a14
ENSMUSG00000002808	216.96	1626.13	6.54	0	87	mus_musculus	ENSMUSG00000002808	Epdr1
ENSMUSG00000070469	1754.61	610.82	-2.81	0	87	mus_musculus	ENSMUSG00000070469	Adamtsl3
ENSMUSG00000067642	57.27	472.77	7.07	0	87	mus_musculus	ENSMUSG00000067642	Adgrf3
ENSMUSG00000003549	839.12	2438.83	2.84	0	87	mus_musculus	ENSMUSG00000003549	Ercc1
ENSMUSG00000057561	1840.2	4917.69	2.63	0	87	mus_musculus	ENSMUSG00000057561	Eif1a
ENSMUSG00000110613	915.53	2487.59	2.67	0	87	mus_musculus	ENSMUSG00000110613
ENSMUSG00000021067	3187.94	11096.3	3.36	0	87	mus_musculus	ENSMUSG00000021067	Sav1
ENSMUSG00000030731	453.99	90.73	-4.65	0	87	mus_musculus	ENSMUSG00000030731	Syt3
ENSMUSG00000024972	6708.08	1954.53	-3.32	0	87	mus_musculus	ENSMUSG00000024972	Lgals12
ENSMUSG00000074064	4266.37	15471.5	3.49	0	87	mus_musculus	ENSMUSG00000074064	Mlycd
ENSMUSG00000033610	18320.1	48537.1	2.61	0	87	mus_musculus	ENSMUSG00000033610	Pank1
ENSMUSG00000067786	3328.09	803.98	-3.94	0	87	mus_musculus	ENSMUSG00000067786	Nnat
ENSMUSG00000031904	3288.51	9123.33	2.72	0	87	mus_musculus	ENSMUSG00000031904	Slc7a6
ENSMUSG00000033429	2753.22	9435.99	3.32	0	87	mus_musculus	ENSMUSG00000033429	Mcee
ENSMUSG00000020331	60.95	433.41	6.26	0	87	mus_musculus	ENSMUSG00000020331	Hcn2
ENSMUSG00000028645	335.98	1102.19	3.18	0	87	mus_musculus	ENSMUSG00000028645	Slc2a1
ENSMUSG00000035105	620	2626.29	4.02	0	87	mus_musculus	ENSMUSG00000035105	Egln3
ENSMUSG00000020027	580.31	2928.15	4.69	0	87	mus_musculus	ENSMUSG00000020027	Socs2
ENSMUSG00000026986	1583.99	516.45	-2.99	0	87	mus_musculus	ENSMUSG00000026986	Hnmt
ENSMUSG00000053198	78.78	582.79	6.44	0	87	mus_musculus	ENSMUSG00000053198	Prx
ENSMUSG00000040447	410.54	1205.06	2.87	0	87	mus_musculus	ENSMUSG00000040447	Spns2
ENSMUSG00000046329	3798.17	1397.14	-2.67	0	87	mus_musculus	ENSMUSG00000046329	Slc25a23
ENSMUSG00000021750	177.73	1444.82	6.93	0	87	mus_musculus	ENSMUSG00000021750	Fam107a
ENSMUSG00000046027	806.41	2532.55	3.06	0	87	mus_musculus	ENSMUSG00000046027	Stard5
ENSMUSG00000033386	278.57	848.35	2.97	0	87	mus_musculus	ENSMUSG00000033386	Frrs1
ENSMUSG00000032285	363.84	1663.82	4.3	0	87	mus_musculus	ENSMUSG00000032285	Dnaja4
ENSMUSG00000038539	1395.12	6767.54	4.52	0	87	mus_musculus	ENSMUSG00000038539	Atf5
ENSMUSG00000105504	508.84	77.99	-5.8	0	87	mus_musculus	ENSMUSG00000105504	Gbp5
ENSMUSG00000048677	314.25	1385.46	4.16	0	87	mus_musculus	ENSMUSG00000048677	Tpcn2
ENSMUSG00000003477	1063.58	6707.99	5.65	0	87	mus_musculus	ENSMUSG00000003477	Inmt
ENSMUSG00000029298	2150.2	613.18	-3.38	0	87	mus_musculus	ENSMUSG00000029298	Gbp9
ENSMUSG00000010362	1045.01	341.57	-2.98	0	87	mus_musculus	ENSMUSG00000010362	Rdm1
ENSMUSG00000001627	2622.57	10218.3	3.72	0	87	mus_musculus	ENSMUSG00000001627	Ifrd1
ENSMUSG00000024979	103.27	564.24	5.01	0	87	mus_musculus	ENSMUSG00000024979	Tectb
ENSMUSG00000026062	55.87	537.36	7.83	0	87	mus_musculus	ENSMUSG00000026062	Slc9a2
ENSMUSG00000026778	196.46	1271.86	5.76	0	87	mus_musculus	ENSMUSG00000026778	Prkcq
ENSMUSG00000048424	117.99	3.86	-15.41	0	87	mus_musculus	ENSMUSG00000048424	Ranbp3l
ENSMUSG00000062480	350.19	43.83	-6.8	0	87	mus_musculus	ENSMUSG00000062480	Acat3
ENSMUSG00000063821	10.14	216.74	13.09	0	87	mus_musculus	ENSMUSG00000063821	Dupd1
ENSMUSG00000020097	10371.3	33044.1	3.09	0	87	mus_musculus	ENSMUSG00000020097	Sgpl1
ENSMUSG00000020407	56.16	325.83	5.24	0	87	mus_musculus	ENSMUSG00000020407	Upp1
ENSMUSG00000056481	799.93	232.1	-3.33	0	87	mus_musculus	ENSMUSG00000056481	Cd248
ENSMUSG00000056366	32.9	246.07	6.48	0	87	mus_musculus	ENSMUSG00000056366
ENSMUSG00000034424	6871.15	2547.41	-2.65	0	87	mus_musculus	ENSMUSG00000034424	Gcsh
ENSMUSG00000073600	191.19	964.35	4.66	0	87	mus_musculus	ENSMUSG00000073600	Prob1
ENSMUSG00000025161	139.95	737.8	4.85	0	87	mus_musculus	ENSMUSG00000025161	Slc16a3
ENSMUSG00000041594	774.12	199.33	-3.71	0	87	mus_musculus	ENSMUSG00000041594	Tmtc4
ENSMUSG00000029158	27.64	320.66	8.89	0	87	mus_musculus	ENSMUSG00000029158	Yipf7
ENSMUSG00000041040	849.28	2322.86	2.68	0	87	mus_musculus	ENSMUSG00000041040	Fam117b
ENSMUSG00000005672	420.76	107.68	-3.72	0	87	mus_musculus	ENSMUSG00000005672	Kit
ENSMUSG00000030498	510.72	143.93	-3.41	0	87	mus_musculus	ENSMUSG00000030498	Gas2
ENSMUSG00000021536	66.63	515.35	6.61	0	87	mus_musculus	ENSMUSG00000021536	Adcy2
ENSMUSG00000054072	2279.61	512.26	-4.18	0	87	mus_musculus	ENSMUSG00000054072	Iigp1
ENSMUSG00000030137	1266.41	5363.95	4	0	87	mus_musculus	ENSMUSG00000030137	Tuba8
ENSMUSG00000025340	1180.66	3608.96	2.98	0	87	mus_musculus	ENSMUSG00000025340	Rabgef1
ENSMUSG00000020448	1377.97	4460.24	3.14	0	87	mus_musculus	ENSMUSG00000020448	Rnf185
ENSMUSG00000022270	1724.57	10988.8	5.66	0	87	mus_musculus	ENSMUSG00000022270	Fam134b
ENSMUSG00000023905	266.69	1451.68	4.97	0	87	mus_musculus	ENSMUSG00000023905	Tnfrsf12a
ENSMUSG00000037204	1034.25	2752.37	2.61	0	87	mus_musculus	ENSMUSG00000037204	Atg101
ENSMUSG00000028862	1538.31	5285.58	3.31	0	87	mus_musculus	ENSMUSG00000028862	Map3k6
ENSMUSG00000032038	1554.24	480.77	-3.13	0	87	mus_musculus	ENSMUSG00000032038	St3gal4
ENSMUSG00000021373	289.01	2073.93	6.22	0	87	mus_musculus	ENSMUSG00000021373	Cap2
ENSMUSG00000022404	4102.5	16906.7	3.9	0	87	mus_musculus	ENSMUSG00000022404	Slc25a17
ENSMUSG00000028996	857.64	5065.71	5.31	0	87	mus_musculus	ENSMUSG00000028996	Rbp7
ENSMUSG00000036427	8196.59	23780.2	2.83	0	87	mus_musculus	ENSMUSG00000036427	Gpi1
ENSMUSG00000032643	558.08	1653.46	2.89	0	87	mus_musculus	ENSMUSG00000032643	Fhl3
ENSMUSG00000037321	1855.08	520.62	-3.42	0	87	mus_musculus	ENSMUSG00000037321	Tap1
ENSMUSG00000021356	2572.91	14412.3	5.07	0	87	mus_musculus	ENSMUSG00000021356	Irf4
ENSMUSG00000000216	169	7.23	-13.27	0	87	mus_musculus	ENSMUSG00000000216	Scnn1g
ENSMUSG00000028776	4284.51	14326.1	3.23	0	87	mus_musculus	ENSMUSG00000028776	Tinagl1
ENSMUSG00000074622	1396.34	5454.84	3.71	0	87	mus_musculus	ENSMUSG00000074622	Mafb
ENSMUSG00000021025	1835.44	4303.25	2.31	0	87	mus_musculus	ENSMUSG00000021025	Nfkbia
ENSMUSG00000029135	1149.94	3930.95	3.29	0	87	mus_musculus	ENSMUSG00000029135	Fosl2
ENSMUSG00000027488	1124.33	4621.24	3.88	0	87	mus_musculus	ENSMUSG00000027488	Snta1
ENSMUSG00000002983	893.34	290.59	-2.99	0	87	mus_musculus	ENSMUSG00000002983	Relb
ENSMUSG00000057666	34830.9	93894.5	2.64	0	87	mus_musculus	ENSMUSG00000057666	Gapdh;Gapdh-ps1
ENSMUSG00000019945	116.07	481.58	3.92	0	87	mus_musculus	ENSMUSG00000019945	1700040L02Rik
ENSMUSG00000028278	350.25	2220.52	5.6	0	87	mus_musculus	ENSMUSG00000028278	Rragd
ENSMUSG00000026185	5634.71	2099.33	-2.63	0	87	mus_musculus	ENSMUSG00000026185	Igfbp5
ENSMUSG00000025511	2018.83	822.01	-2.42	0	87	mus_musculus	ENSMUSG00000025511	Tspan4
ENSMUSG00000020183	313.39	1282.6	3.87	0	87	mus_musculus	ENSMUSG00000020183	Cpm
ENSMUSG00000096146	182.9	937.08	4.69	0	87	mus_musculus	ENSMUSG00000096146	Kcnj11
ENSMUSG00000021760	11267.2	4830.2	-2.3	0	87	mus_musculus	ENSMUSG00000021760	Gpx8
ENSMUSG00000002910	349.31	1845.74	4.81	0	87	mus_musculus	ENSMUSG00000002910	Arrdc2
ENSMUSG00000001334	257.74	1412.55	4.97	0	87	mus_musculus	ENSMUSG00000001334	Fndc5
ENSMUSG00000078853	1291.75	271.95	-4.4	0	87	mus_musculus	ENSMUSG00000078853	Igtp
ENSMUSG00000018983	142.13	741.35	4.77	0	87	mus_musculus	ENSMUSG00000018983	E2f2
ENSMUSG00000008730	7798.72	23857.9	2.97	0	87	mus_musculus	ENSMUSG00000008730	Hipk1
ENSMUSG00000079363	2276.9	401.68	-5.1	0	87	mus_musculus	ENSMUSG00000079363	Gbp4
ENSMUSG00000005360	11614.3	5035.15	-2.28	0	87	mus_musculus	ENSMUSG00000005360	Slc1a3
ENSMUSG00000045268	603.08	1684.91	2.73	0	87	mus_musculus	ENSMUSG00000045268	Zfp691
ENSMUSG00000060477	1880.57	4769.25	2.49	0	87	mus_musculus	ENSMUSG00000060477	Irak2
ENSMUSG00000044258	467.52	1700.03	3.47	0	87	mus_musculus	ENSMUSG00000044258	Ctla2a
ENSMUSG00000027219	2498.38	1059.07	-2.33	0	87	mus_musculus	ENSMUSG00000027219	Slc28a2
ENSMUSG00000037012	574.17	1551.87	2.65	0	87	mus_musculus	ENSMUSG00000037012	Hk1
ENSMUSG00000039063	3016.98	1273.14	-2.34	0	87	mus_musculus	ENSMUSG00000039063	Echdc3
ENSMUSG00000064105	2567.21	8590.97	3.22	0	87	mus_musculus	ENSMUSG00000064105	Cnnm2
ENSMUSG00000032724	429.22	1441.79	3.24	0	87	mus_musculus	ENSMUSG00000032724	Abtb2
ENSMUSG00000040274	2071.74	765.07	-2.65	0	87	mus_musculus	ENSMUSG00000040274	Cdk6
ENSMUSG00000066357	3728.99	1230.84	-2.94	0	87	mus_musculus	ENSMUSG00000066357	Wdr6
ENSMUSG00000006403	86.77	501.87	5.17	0	87	mus_musculus	ENSMUSG00000006403	Adamts4
ENSMUSG00000041930	49.03	263.26	4.86	0	87	mus_musculus	ENSMUSG00000041930	Fam222a
ENSMUSG00000041592	338.58	1254.95	3.53	0	87	mus_musculus	ENSMUSG00000041592	Sdk2
ENSMUSG00000011179	2040.62	5214.72	2.51	0	87	mus_musculus	ENSMUSG00000011179	Odc1
ENSMUSG00000031765	7484.21	24207.5	3.12	0	87	mus_musculus	ENSMUSG00000031765	Mt1
ENSMUSG00000021367	80.55	391.99	4.48	0	87	mus_musculus	ENSMUSG00000021367	Edn1
ENSMUSG00000000056	1691.91	4371.64	2.54	0	87	mus_musculus	ENSMUSG00000000056	Narf
ENSMUSG00000050103	3606.74	1412.01	-2.51	0	87	mus_musculus	ENSMUSG00000050103	Agmo
ENSMUSG00000031841	1819.64	4610.59	2.49	0	87	mus_musculus	ENSMUSG00000031841	Cdh13
ENSMUSG00000021699	9257.11	24039.2	2.55	0	87	mus_musculus	ENSMUSG00000021699	Pde4d
ENSMUSG00000052512	1342.53	390.27	-3.3	0	87	mus_musculus	ENSMUSG00000052512	Nav2
ENSMUSG00000078922	373.51	57.5	-5.66	0	87	mus_musculus	ENSMUSG00000078922	Tgtp1
ENSMUSG00000021903	2048.66	6469.81	3.05	0	87	mus_musculus	ENSMUSG00000021903	Galnt15
ENSMUSG00000025141	24.65	293.75	8.74	0	87	mus_musculus	ENSMUSG00000025141	Myadml2
ENSMUSG00000024601	5608.58	2239.13	-2.46	0	87	mus_musculus	ENSMUSG00000024601	Isoc1
ENSMUSG00000033684	1195.18	3404.77	2.78	0	87	mus_musculus	ENSMUSG00000033684	Qsox1
ENSMUSG00000051043	1746.55	652.75	-2.62	0	87	mus_musculus	ENSMUSG00000051043	Gprc5c
ENSMUSG00000040957	1765.58	6651.01	3.58	0	87	mus_musculus	ENSMUSG00000040957	Cables1
ENSMUSG00000061816	4208.7	19192.8	4.23	0	87	mus_musculus	ENSMUSG00000061816	Myl1
ENSMUSG00000043639	191.36	787.66	3.87	0	87	mus_musculus	ENSMUSG00000043639	Rbm20
ENSMUSG00000022602	117.39	793.45	5.82	0	87	mus_musculus	ENSMUSG00000022602	Arc
ENSMUSG00000023175	17813.7	42481.1	2.35	0	87	mus_musculus	ENSMUSG00000023175	Bsg
ENSMUSG00000046727	256.7	1227.99	4.4	0	87	mus_musculus	ENSMUSG00000046727	Cystm1
ENSMUSG00000040111	2284.25	7619.19	3.21	0	87	mus_musculus	ENSMUSG00000040111	Gramd1b
ENSMUSG00000071317	67.67	515.89	6.37	0	87	mus_musculus	ENSMUSG00000071317	Bves
ENSMUSG00000029385	1425.32	3953	2.71	0	87	mus_musculus	ENSMUSG00000029385	Ccng2
ENSMUSG00000047502	106.66	4.92	-11.95	0	87	mus_musculus	ENSMUSG00000047502	Mroh7
ENSMUSG00000021253	292.88	1077.28	3.5	0	87	mus_musculus	ENSMUSG00000021253	Tgfb3
ENSMUSG00000047139	289.03	1456.6	4.59	0	87	mus_musculus	ENSMUSG00000047139	Cd24a
ENSMUSG00000020826	446.83	113.01	-3.73	0	87	mus_musculus	ENSMUSG00000020826	Nos2
ENSMUSG00000030847	1443.41	3895.34	2.64	0	87	mus_musculus	ENSMUSG00000030847	Bag3
ENSMUSG00000039474	702.84	2248.41	3.09	0	87	mus_musculus	ENSMUSG00000039474	Wfs1
ENSMUSG00000041319	364.25	1313.94	3.44	0	87	mus_musculus	ENSMUSG00000041319	Thoc6
ENSMUSG00000028917	1760.96	5807.28	3.17	0	87	mus_musculus	ENSMUSG00000028917	Plekhm2
ENSMUSG00000032845	604.09	2078.28	3.3	0	87	mus_musculus	ENSMUSG00000032845	Alpk2
ENSMUSG00000021456	885.45	4015.58	4.2	0	87	mus_musculus	ENSMUSG00000021456	Fbp2
ENSMUSG00000028341	461.19	1224.64	2.6	0	87	mus_musculus	ENSMUSG00000028341	Nr4a3
ENSMUSG00000030088	5471.94	16082.6	2.86	0	87	mus_musculus	ENSMUSG00000030088	Aldh1l1
ENSMUSG00000039865	1344.4	397.33	-3.25	0	87	mus_musculus	ENSMUSG00000039865	Slc44a3
ENSMUSG00000075590	3483.48	1227.37	-2.76	0	87	mus_musculus	ENSMUSG00000075590	Nrbp2
ENSMUSG00000027999	3451.59	10646.8	2.99	0	87	mus_musculus	ENSMUSG00000027999	Pla2g12a
ENSMUSG00000107451	64.11	340.83	4.78	0	87	mus_musculus	ENSMUSG00000107451
ENSMUSG00000009621	2363.79	954.73	-2.43	0	87	mus_musculus	ENSMUSG00000009621	Vav2
ENSMUSG00000038145	17152	42942	2.46	0	87	mus_musculus	ENSMUSG00000038145	Snrk
ENSMUSG00000026202	1742.67	6881.98	3.72	0	87	mus_musculus	ENSMUSG00000026202	Tuba4a
ENSMUSG00000019970	5512.69	14462.7	2.57	0	87	mus_musculus	ENSMUSG00000019970	Sgk1
ENSMUSG00000057137	1261.4	3084.25	2.4	0	87	mus_musculus	ENSMUSG00000057137	Tmem140
ENSMUSG00000045502	727.08	174.79	-3.9	0	87	mus_musculus	ENSMUSG00000045502	Hcar2
ENSMUSG00000033685	952.59	3546.65	3.53	0	87	mus_musculus	ENSMUSG00000033685	Ucp2
ENSMUSG00000040170	1262.8	3025.05	2.36	0	87	mus_musculus	ENSMUSG00000040170	Fmo2
ENSMUSG00000038170	7456.07	25404.1	3.26	0	87	mus_musculus	ENSMUSG00000038170	Pde4dip
ENSMUSG00000024561	1310.95	3603.24	2.68	0	87	mus_musculus	ENSMUSG00000024561	Mbd1
ENSMUSG00000028967	1797.05	6741	3.56	0	87	mus_musculus	ENSMUSG00000028967	Errfi1
ENSMUSG00000041548	2312.24	12042.3	4.7	0	87	mus_musculus	ENSMUSG00000041548	Hspb8
ENSMUSG00000040451	1860.27	5499.28	2.87	0	87	mus_musculus	ENSMUSG00000040451	Sgms1
ENSMUSG00000020641	802.87	259.63	-2.99	0	87	mus_musculus	ENSMUSG00000020641	Rsad2
ENSMUSG00000073409	1433.09	573.3	-2.45	0	87	mus_musculus	ENSMUSG00000073409	H2-Q8;H2-Q6
ENSMUSG00000035969	1476.56	3624.05	2.41	0	87	mus_musculus	ENSMUSG00000035969	Rusc2
ENSMUSG00000039304	1337.47	207.8	-5.56	0	87	mus_musculus	ENSMUSG00000039304	Tnfsf10
ENSMUSG00000038370	63.25	311.95	4.48	0	87	mus_musculus	ENSMUSG00000038370	Pcp4l1
ENSMUSG00000059555	1025.09	330.25	-3	0	87	mus_musculus	ENSMUSG00000059555	Tor4a
ENSMUSG00000037499	1078	2686.39	2.45	0	87	mus_musculus	ENSMUSG00000037499	Nenf
ENSMUSG00000079110	182.55	1182.19	5.58	0	87	mus_musculus	ENSMUSG00000079110	Capn3
ENSMUSG00000024529	829.76	2350.01	2.76	0	87	mus_musculus	ENSMUSG00000024529	Lox
ENSMUSG00000038949	5427.86	16967.6	3.02	0	87	mus_musculus	ENSMUSG00000038949	Cnst
ENSMUSG00000017929	453.52	1331.9	2.85	0	87	mus_musculus	ENSMUSG00000017929	B4galt5
ENSMUSG00000041992	1066.84	2574.93	2.37	0	87	mus_musculus	ENSMUSG00000041992	Rapgef5
ENSMUSG00000040841	691.4	203.06	-3.26	0	87	mus_musculus	ENSMUSG00000040841	Six5
ENSMUSG00000033863	8615.33	20374.9	2.33	0	87	mus_musculus	ENSMUSG00000033863	Klf9
ENSMUSG00000023259	393.57	1120.93	2.77	0	87	mus_musculus	ENSMUSG00000023259
ENSMUSG00000021255	59.67	403.01	5.73	0	87	mus_musculus	ENSMUSG00000021255	Esrrb
ENSMUSG00000069874	1489.97	380.79	-3.68	0	87	mus_musculus	ENSMUSG00000069874	Irgm2
ENSMUSG00000030246	17048.7	43159.7	2.48	0	87	mus_musculus	ENSMUSG00000030246	Ldhb
ENSMUSG00000018906	311.8	953.83	2.95	0	87	mus_musculus	ENSMUSG00000018906	P4ha2
ENSMUSG00000096727	655.02	171.7	-3.6	0	87	mus_musculus	ENSMUSG00000096727	Psmb9
ENSMUSG00000028834	103.38	14604.7	19.54	0	87	mus_musculus	ENSMUSG00000028834	Trim63
ENSMUSG00000025059	14505.6	88927.4	5.33	0	87	mus_musculus	ENSMUSG00000025059	Gk
ENSMUSG00000040666	121.29	833.69	5.81	0	87	mus_musculus	ENSMUSG00000040666	Sh3bgr
ENSMUSG00000031503	20308.6	50925.8	2.46	0	87	mus_musculus	ENSMUSG00000031503	Col4a2
ENSMUSG00000003410	26.22	185.99	5.92	0	87	mus_musculus	ENSMUSG00000003410	Elavl3
ENSMUSG00000026558	1529.69	5282.4	3.3	0	87	mus_musculus	ENSMUSG00000026558	Uck2
ENSMUSG00000042406	5371.33	18186.2	3.24	0	87	mus_musculus	ENSMUSG00000042406	Atf4
ENSMUSG00000103965	147.45	612.37	3.87	0	87	mus_musculus	ENSMUSG00000103965
ENSMUSG00000062901	9443.68	21643.6	2.26	0	87	mus_musculus	ENSMUSG00000062901	Klhl24
ENSMUSG00000039765	1103.83	457.39	-2.37	0	87	mus_musculus	ENSMUSG00000039765	Cc2d2a
ENSMUSG00000025813	54.59	323.41	5.17	0	87	mus_musculus	ENSMUSG00000025813	Homer2
ENSMUSG00000095041	4580.11	2062.49	-2.19	0	87	mus_musculus	ENSMUSG00000095041
ENSMUSG00000024151	1428.77	572.43	-2.45	0	87	mus_musculus	ENSMUSG00000024151	Msh2
ENSMUSG00000058022	4887.03	14041.7	2.79	0	87	mus_musculus	ENSMUSG00000058022	Adtrp
ENSMUSG00000061751	667.28	1527.26	2.26	0	87	mus_musculus	ENSMUSG00000061751	Kalrn
ENSMUSG00000037348	381.05	112.27	-3.24	0	87	mus_musculus	ENSMUSG00000037348	Paqr7
ENSMUSG00000033161	5018.08	11783.4	2.31	0	87	mus_musculus	ENSMUSG00000033161	Atp1a1
ENSMUSG00000031762	334.77	1633.75	4.43	0	87	mus_musculus	ENSMUSG00000031762	Mt2
ENSMUSG00000067818	1666	4270.25	2.51	0	87	mus_musculus	ENSMUSG00000067818	Myl9
ENSMUSG00000023828	2186.86	508.72	-3.98	0	87	mus_musculus	ENSMUSG00000023828	Slc22a3
ENSMUSG00000037410	1750.09	761.05	-2.27	0	87	mus_musculus	ENSMUSG00000037410	Tbc1d2b
ENSMUSG00000079243	111.65	14281.8	18.78	0	87	mus_musculus	ENSMUSG00000079243	Xirp1
ENSMUSG00000026819	1133.53	3916.31	3.29	0	87	mus_musculus	ENSMUSG00000026819	Slc25a25
ENSMUSG00000021190	2323.77	5185.85	2.2	0	87	mus_musculus	ENSMUSG00000021190	Lgmn
ENSMUSG00000001473	700.09	1905.94	2.65	0	87	mus_musculus	ENSMUSG00000001473	Tubb6
ENSMUSG00000042662	34.37	185	4.79	0	87	mus_musculus	ENSMUSG00000042662	Dusp15
ENSMUSG00000036304	41.41	199.75	4.38	0	87	mus_musculus	ENSMUSG00000036304	Zdhhc23
ENSMUSG00000031889	1776.08	4094.72	2.27	0	87	mus_musculus	ENSMUSG00000031889	D230025D16Rik
ENSMUSG00000101625	92.12	350.65	3.59	0	87	mus_musculus	ENSMUSG00000101625
ENSMUSG00000027680	3134.4	6824	2.15	0	87	mus_musculus	ENSMUSG00000027680	Fxr1
ENSMUSG00000025533	764.92	2080.99	2.65	0	87	mus_musculus	ENSMUSG00000025533	Asl
ENSMUSG00000005299	6787.46	26868.1	3.71	0	87	mus_musculus	ENSMUSG00000005299	Letm1
ENSMUSG00000028031	35.08	199.55	5	0	87	mus_musculus	ENSMUSG00000028031	Dkk2
ENSMUSG00000071648	505.12	1818.92	3.42	0	87	mus_musculus	ENSMUSG00000071648	Rom1
ENSMUSG00000039891	1200.75	5315.27	4.08	0	87	mus_musculus	ENSMUSG00000039891	Txlnb
ENSMUSG00000033059	9257.24	3869.73	-2.35	0	87	mus_musculus	ENSMUSG00000033059	Pygb
ENSMUSG00000018845	210.39	1111.88	4.71	0	87	mus_musculus	ENSMUSG00000018845	Unc45b
ENSMUSG00000021950	588.78	69.19	-6.73	0	87	mus_musculus	ENSMUSG00000021950	Anxa8
ENSMUSG00000035783	2729.31	7157.47	2.56	0	87	mus_musculus	ENSMUSG00000035783	Acta2
ENSMUSG00000025902	640.35	1772.84	2.69	0	87	mus_musculus	ENSMUSG00000025902	Sox17
ENSMUSG00000085272	50.15	414.75	6.58	0	87	mus_musculus	ENSMUSG00000085272	Sbk3
ENSMUSG00000068699	958.16	39265.2	14.69	0	87	mus_musculus	ENSMUSG00000068699	Flnc
ENSMUSG00000028268	1420.4	379.74	-3.53	0	87	mus_musculus	ENSMUSG00000028268	Gbp3
ENSMUSG00000020776	1392.35	581.53	-2.35	0	87	mus_musculus	ENSMUSG00000020776	Fbf1
ENSMUSG00000001542	3712.1	8512.14	2.26	0	87	mus_musculus	ENSMUSG00000001542	Ell2
ENSMUSG00000073557	1479.53	4680.34	3.04	0	87	mus_musculus	ENSMUSG00000073557	Ppp1r12b
ENSMUSG00000042529	33.64	318.48	7.2	0	87	mus_musculus	ENSMUSG00000042529	Kcnj12
ENSMUSG00000020657	884.67	2093.22	2.33	0	87	mus_musculus	ENSMUSG00000020657	Dnajc27
ENSMUSG00000006057	620.95	3066.43	4.46	0	87	mus_musculus	ENSMUSG00000006057	Atp5g1
ENSMUSG00000042476	313.85	1244.27	3.71	0	87	mus_musculus	ENSMUSG00000042476	Abcb4
ENSMUSG00000042540	15.76	166.95	7.77	0	87	mus_musculus	ENSMUSG00000042540	Acot5
ENSMUSG00000020053	2304.16	745.77	-2.98	0	87	mus_musculus	ENSMUSG00000020053	Igf1
ENSMUSG00000040287	134.91	898.56	5.62	0	87	mus_musculus	ENSMUSG00000040287	Stac3
ENSMUSG00000006575	149.36	617.99	3.85	0	87	mus_musculus	ENSMUSG00000006575	Rundc3a
ENSMUSG00000019990	1033.44	5090.9	4.45	0	87	mus_musculus	ENSMUSG00000019990	Pde7b
ENSMUSG00000026663	3742.11	9224.94	2.42	0	87	mus_musculus	ENSMUSG00000026663	Atf6
ENSMUSG00000052316	481.87	90.87	-4.71	0	87	mus_musculus	ENSMUSG00000052316	Lrrc15
ENSMUSG00000042613	4654.96	10827.5	2.29	0	87	mus_musculus	ENSMUSG00000042613	Pbxip1
ENSMUSG00000028273	3350.46	7581.24	2.23	0	87	mus_musculus	ENSMUSG00000028273	Pdlim5
ENSMUSG00000020593	28146.4	78371.1	2.71	0	87	mus_musculus	ENSMUSG00000020593	Lpin1
ENSMUSG00000035283	979.05	321.66	-2.93	0	87	mus_musculus	ENSMUSG00000035283	Adrb1
ENSMUSG00000038845	9551.73	23369.7	2.4	0	87	mus_musculus	ENSMUSG00000038845	Phb;1700071K01R
ENSMUSG00000002769	96.88	662.8	5.72	0	87	mus_musculus	ENSMUSG00000002769	Gnmt
ENSMUSG00000016495	2438.6	1039.81	-2.31	0	87	mus_musculus	ENSMUSG00000016495	Plgrkt
ENSMUSG00000031618	1297.03	510.05	-2.49	0	87	mus_musculus	ENSMUSG00000031618	Nr3c2
ENSMUSG00000017119	8550.12	18352.2	2.12	0	87	mus_musculus	ENSMUSG00000017119	Nbr1
ENSMUSG00000022770	3894.97	8902.87	2.25	0	87	mus_musculus	ENSMUSG00000022770	Dlg1
ENSMUSG00000005354	996.52	3222.2	3.1	0	87	mus_musculus	ENSMUSG00000005354	Txn2
ENSMUSG00000020023	3575.21	11579	3.1	0	87	mus_musculus	ENSMUSG00000020023	Tmcc3
ENSMUSG00000038259	97.1	8.27	-8.1	0	87	mus_musculus	ENSMUSG00000038259	Gdf5
ENSMUSG00000030748	1176.45	2531.68	2.13	0	87	mus_musculus	ENSMUSG00000030748	Il4ra
ENSMUSG00000006218	54.09	339.92	5.37	0	87	mus_musculus	ENSMUSG00000006218	Fam131c
ENSMUSG00000031352	2481.66	7686.22	2.98	0	87	mus_musculus	ENSMUSG00000031352	Hccs
ENSMUSG00000042734	9.71	125.32	8.52	0	87	mus_musculus	ENSMUSG00000042734	Ttc9
ENSMUSG00000034614	364.41	937.91	2.51	0	87	mus_musculus	ENSMUSG00000034614	Pik3ip1
ENSMUSG00000027868	444.14	1958.22	4.04	0	87	mus_musculus	ENSMUSG00000027868	Tbx15
ENSMUSG00000017774	14634.2	37441.3	2.5	0	87	mus_musculus	ENSMUSG00000017774	Myo1c
ENSMUSG00000030562	169.92	701.43	3.82	0	87	mus_musculus	ENSMUSG00000030562	Nox4
ENSMUSG00000004562	4176.07	1543.12	-2.63	0	87	mus_musculus	ENSMUSG00000004562	Arhgef40
ENSMUSG00000050105	364.46	1032.71	2.75	0	87	mus_musculus	ENSMUSG00000050105	Grrp1
ENSMUSG00000042726	2410.29	5311.45	2.17	0	87	mus_musculus	ENSMUSG00000042726	Trafd1
ENSMUSG00000045103	1373.5	4747.37	3.28	0	87	mus_musculus	ENSMUSG00000045103	Dmd
ENSMUSG00000042340	181.41	37.39	-4.37	0	87	mus_musculus	ENSMUSG00000042340	Ctf1
ENSMUSG00000029321	68.62	372.73	4.77	0	87	mus_musculus	ENSMUSG00000029321	Slc10a6
ENSMUSG00000015312	90.25	524.68	5.04	0	87	mus_musculus	ENSMUSG00000015312	Gadd45b
ENSMUSG00000040550	3559.1	8177.26	2.26	0	87	mus_musculus	ENSMUSG00000040550	Otud6b
ENSMUSG00000039470	1167.81	514.45	-2.24	0	87	mus_musculus	ENSMUSG00000039470	Zdhhc2
ENSMUSG00000055632	1157.44	3451.25	2.88	0	87	mus_musculus	ENSMUSG00000055632
ENSMUSG00000037493	11538.8	34919.4	2.91	0	87	mus_musculus	ENSMUSG00000037493	Cib2
ENSMUSG00000062372	117.55	11.01	-7.6	0	87	mus_musculus	ENSMUSG00000062372	Otof
ENSMUSG00000062070	15729.1	42926	2.65	0	87	mus_musculus	ENSMUSG00000062070	Pgk1
ENSMUSG00000000628	9175.31	31608.6	3.27	0	87	mus_musculus	ENSMUSG00000000628	Hk2
ENSMUSG00000024030	814.23	2619.25	3.08	0	87	mus_musculus	ENSMUSG00000024030	Abcg1
ENSMUSG00000026701	7051.69	18162	2.51	0	87	mus_musculus	ENSMUSG00000026701	Prdx6
ENSMUSG00000023456	16816.2	39191.6	2.29	0	87	mus_musculus	ENSMUSG00000023456	Tpi1
ENSMUSG00000034055	1635.04	4779.73	2.82	0	87	mus_musculus	ENSMUSG00000034055	Phka1
ENSMUSG00000038587	2650.9	5533.22	2.06	0	87	mus_musculus	ENSMUSG00000038587	Akap12
ENSMUSG00000056476	837.62	280.78	-2.87	0	87	mus_musculus	ENSMUSG00000056476	Med12l
ENSMUSG00000040548	5563.49	11898.2	2.11	0	87	mus_musculus	ENSMUSG00000040548	Tex2
ENSMUSG00000003949	1471.71	539.5	-2.65	0	87	mus_musculus	ENSMUSG00000003949	Hlf
ENSMUSG00000031840	559.38	2014.92	3.4	0	87	mus_musculus	ENSMUSG00000031840	Rab3a
ENSMUSG00000004939	38.73	359.81	6.95	0	87	mus_musculus	ENSMUSG00000004939	Nmrk2
ENSMUSG00000025408	607.43	1960.51	3.08	0	87	mus_musculus	ENSMUSG00000025408	Ddit3
ENSMUSG00000016496	3548.55	895.23	-3.69	0	87	mus_musculus	ENSMUSG00000016496	Cd274
ENSMUSG00000021868	2631.5	7793.17	2.86	0	87	mus_musculus	ENSMUSG00000021868	Ppif
ENSMUSG00000004069	12227.7	33097.9	2.63	0	87	mus_musculus	ENSMUSG00000004069	Dnaja3
ENSMUSG00000070576	358.84	949.83	2.58	0	87	mus_musculus	ENSMUSG00000070576	Mn1
ENSMUSG00000079316	2667.29	6563.35	2.41	0	87	mus_musculus	ENSMUSG00000079316	Rab9
ENSMUSG00000027692	238.58	969.83	3.76	0	87	mus_musculus	ENSMUSG00000027692	Tnik
ENSMUSG00000040253	2250	686.01	-3.13	0	87	mus_musculus	ENSMUSG00000040253	Gbp7
ENSMUSG00000006435	172.29	834.12	4.34	0	87	mus_musculus	ENSMUSG00000006435	Neurl1a
ENSMUSG00000028614	2414.29	1142.74	-2.09	0	87	mus_musculus	ENSMUSG00000028614	Ndc1
ENSMUSG00000031502	36587.7	80827.7	2.18	0	87	mus_musculus	ENSMUSG00000031502	Col4a1
ENSMUSG00000026784	435.39	1390.37	3.05	0	87	mus_musculus	ENSMUSG00000026784	Pdss1
ENSMUSG00000068740	629.52	250.08	-2.46	0	87	mus_musculus	ENSMUSG00000068740	Celsr2
ENSMUSG00000001666	1566.65	3545.79	2.23	0	87	mus_musculus	ENSMUSG00000001666	Ddt
ENSMUSG00000032802	1915.61	6506.67	3.22	0	87	mus_musculus	ENSMUSG00000032802	Srxn1
ENSMUSG00000028865	52.03	218.94	3.87	0	87	mus_musculus	ENSMUSG00000028865	Cd164l2
ENSMUSG00000030695	75518.7	260456	3.26	0	87	mus_musculus	ENSMUSG00000030695	Aldoa
ENSMUSG00000028145	474.19	1382.82	2.81	0	87	mus_musculus	ENSMUSG00000028145	Them4
ENSMUSG00000023805	847.2	1804.26	2.1	0	87	mus_musculus	ENSMUSG00000023805	Synj2
ENSMUSG00000064358	1586.79	4800.64	2.91	0	87	mus_musculus	ENSMUSG00000064358	COX3
ENSMUSG00000054612	742	286.81	-2.52	0	87	mus_musculus	ENSMUSG00000054612	Mgmt
ENSMUSG00000002799	899.56	1907.88	2.09	0	87	mus_musculus	ENSMUSG00000002799	Jag2
ENSMUSG00000021057	173.35	26.31	-5.45	0	87	mus_musculus	ENSMUSG00000021057	Akap5
ENSMUSG00000031960	3531.4	9576.05	2.63	0	87	mus_musculus	ENSMUSG00000031960	Aars
ENSMUSG00000021508	957.68	2230.35	2.29	0	87	mus_musculus	ENSMUSG00000021508	Cxcl14
ENSMUSG00000027698	231.82	818.86	3.33	0	87	mus_musculus	ENSMUSG00000027698	Nceh1
ENSMUSG00000040296	1838.83	865.29	-2.1	0	87	mus_musculus	ENSMUSG00000040296	Ddx58
ENSMUSG00000089876	186.03	41.3	-4.08	0	87	mus_musculus	ENSMUSG00000089876	Tmem102
ENSMUSG00000003279	255.31	40.64	-5.28	0	87	mus_musculus	ENSMUSG00000003279	Dlgap1
ENSMUSG00000021773	124.88	513.94	3.79	0	87	mus_musculus	ENSMUSG00000021773	Comtd1
ENSMUSG00000031310	1964.73	770.71	-2.49	0	87	mus_musculus	ENSMUSG00000031310	Zmym3
ENSMUSG00000025579	2169.86	5031.77	2.28	0	87	mus_musculus	ENSMUSG00000025579	Gaa
ENSMUSG00000079263	6.23	78.74	8.1	0	87	mus_musculus	ENSMUSG00000079263	Gm6614
ENSMUSG00000021037	2558.07	5698.45	2.19	0	87	mus_musculus	ENSMUSG00000021037	Ahsa1
ENSMUSG00000030657	154.09	456	2.85	0	87	mus_musculus	ENSMUSG00000030657	Xylt1
ENSMUSG00000024966	2518.25	5435.3	2.13	0	87	mus_musculus	ENSMUSG00000024966	Stip1
ENSMUSG00000030306	920.59	1956.54	2.1	0	87	mus_musculus	ENSMUSG00000030306	Tmtc1
ENSMUSG00000025551	253.12	64.72	-3.62	0	87	mus_musculus	ENSMUSG00000025551	Fgf14
ENSMUSG00000097908	135.68	21.96	-5.18	0	87	mus_musculus	ENSMUSG00000097908
ENSMUSG00000034235	379.45	1068.18	2.72	0	87	mus_musculus	ENSMUSG00000034235	Usp54
ENSMUSG00000037531	1527.46	3857.23	2.46	0	87	mus_musculus	ENSMUSG00000037531	Mrpl47
ENSMUSG00000029657	776.11	2285.57	2.84	0	87	mus_musculus	ENSMUSG00000029657	Hsph1
ENSMUSG00000071335	137.88	515.48	3.5	0	87	mus_musculus	ENSMUSG00000071335	Mfsd4b3
ENSMUSG00000050312	938.71	2490.49	2.58	0	87	mus_musculus	ENSMUSG00000050312	Nsun3
ENSMUSG00000020034	1229.7	3571.31	2.8	0	87	mus_musculus	ENSMUSG00000020034	Tcp11l2
ENSMUSG00000026621	330.23	876.2	2.58	0	87	mus_musculus	ENSMUSG00000026621	Marc1
ENSMUSG00000031842	339.12	944.76	2.7	0	87	mus_musculus	ENSMUSG00000031842	Pde4c
ENSMUSG00000038295	245.25	49.43	-4.39	0	87	mus_musculus	ENSMUSG00000038295	Atg9b
ENSMUSG00000056870	864.65	380.95	-2.23	0	87	mus_musculus	ENSMUSG00000056870	Gulp1
ENSMUSG00000039982	651.35	1550.54	2.33	0	87	mus_musculus	ENSMUSG00000039982	Dtx4
ENSMUSG00000032666	380.34	1007.61	2.57	0	87	mus_musculus	ENSMUSG00000032666	1700025G04Rik
ENSMUSG00000030588	1819.99	3791.01	2.06	0	87	mus_musculus	ENSMUSG00000030588	Yif1b
ENSMUSG00000035992	5853.63	16052.3	2.66	0	87	mus_musculus	ENSMUSG00000035992	Fnip1
ENSMUSG00000059811	5741.07	13720.8	2.34	0	87	mus_musculus	ENSMUSG00000059811	Atl2
ENSMUSG00000028766	591.84	2238.54	3.52	0	87	mus_musculus	ENSMUSG00000028766	Alpl
ENSMUSG00000022462	2602.73	8470.22	3.09	0	87	mus_musculus	ENSMUSG00000022462	Slc38a2
ENSMUSG00000032839	327.29	1022.82	2.99	0	87	mus_musculus	ENSMUSG00000032839	Trpc1
ENSMUSG00000028518	1804.64	4060.89	2.21	0	87	mus_musculus	ENSMUSG00000028518	Prkaa2
ENSMUSG00000021196	3911.07	14079.4	3.37	0	87	mus_musculus	ENSMUSG00000021196	Pfkp
ENSMUSG00000039103	101.38	331.93	3.1	0	87	mus_musculus	ENSMUSG00000039103	Nexn
ENSMUSG00000034591	231.95	650.61	2.71	0	87	mus_musculus	ENSMUSG00000034591	Slc41a2
ENSMUSG00000045973	24566.9	69020.9	2.71	0	87	mus_musculus	ENSMUSG00000045973	Slc25a51
ENSMUSG00000020774	3723.16	10117.8	2.63	0	87	mus_musculus	ENSMUSG00000020774	Aspa
ENSMUSG00000050014	297.69	48.74	-5.11	0	87	mus_musculus	ENSMUSG00000050014	Apol10b
ENSMUSG00000025932	59.35	255.6	3.91	0	87	mus_musculus	ENSMUSG00000025932	Eya1
ENSMUSG00000031026	43.97	223.31	4.45	0	87	mus_musculus	ENSMUSG00000031026	Trim66
ENSMUSG00000056121	1815.78	4315.67	2.33	0	87	mus_musculus	ENSMUSG00000056121	Fez2
ENSMUSG00000023913	2730.77	6980.87	2.49	0	87	mus_musculus	ENSMUSG00000023913	Pla2g7
ENSMUSG00000037523	4019.2	9823.57	2.39	0	87	mus_musculus	ENSMUSG00000037523	Mavs
ENSMUSG00000022769	129.04	386.42	2.87	0	87	mus_musculus	ENSMUSG00000022769	Sdf2l1
ENSMUSG00000028066	503.24	1179.45	2.3	0	87	mus_musculus	ENSMUSG00000028066	Pmf1
ENSMUSG00000004070	1348.12	2821.92	2.07	0	87	mus_musculus	ENSMUSG00000004070	Hmox2
ENSMUSG00000035891	713.84	2015.19	2.72	0	87	mus_musculus	ENSMUSG00000035891	Cerk
ENSMUSG00000031710	181233	943128	4.54	0	87	mus_musculus	ENSMUSG00000031710	Ucp1
ENSMUSG00000024236	1887.56	4900.74	2.52	0	87	mus_musculus	ENSMUSG00000024236	Svil
ENSMUSG00000036111	513.13	200.54	-2.49	0	87	mus_musculus	ENSMUSG00000036111	Lmo1
ENSMUSG00000042129	450.73	1048.72	2.28	0	87	mus_musculus	ENSMUSG00000042129	Rassf4
ENSMUSG00000030741	802.59	2285.33	2.75	0	87	mus_musculus	ENSMUSG00000030741	Spns1
ENSMUSG00000035521	726.95	1607.63	2.18	0	87	mus_musculus	ENSMUSG00000035521	Gnptg
ENSMUSG00000042642	2695.43	6161.75	2.24	0	87	mus_musculus	ENSMUSG00000042642	Flad1
ENSMUSG00000038296	809.99	1738.51	2.12	0	87	mus_musculus	ENSMUSG00000038296	Galnt18
ENSMUSG00000057604	392.72	5656.94	8.6	0	87	mus_musculus	ENSMUSG00000057604	Lmcd1
ENSMUSG00000024750	4726.99	12425	2.55	0	87	mus_musculus	ENSMUSG00000024750	Zfand5
ENSMUSG00000032495	72.61	2072.42	11.22	0	87	mus_musculus	ENSMUSG00000032495	Lrrc2
ENSMUSG00000027774	5626.6	13558.6	2.36	0	87	mus_musculus	ENSMUSG00000027774	Gfm1
ENSMUSG00000073633	359.32	83.4	-3.91	0	87	mus_musculus	ENSMUSG00000073633	Fbxo36
ENSMUSG00000108015	11.43	93.91	6.24	0	87	mus_musculus	ENSMUSG00000108015
ENSMUSG00000039768	4114.72	9637.03	2.3	0	87	mus_musculus	ENSMUSG00000039768	Dnajc11
ENSMUSG00000020836	573.86	1665.79	2.79	0	87	mus_musculus	ENSMUSG00000020836	Coro6
ENSMUSG00000042148	1739.21	4598.28	2.57	0	87	mus_musculus	ENSMUSG00000042148	Cox10
ENSMUSG00000079484	62.17	220.79	3.33	0	87	mus_musculus	ENSMUSG00000079484	Phyhd1
ENSMUSG00000026308	39.21	1144.87	11.18	0	87	mus_musculus	ENSMUSG00000026308	Klhl30
ENSMUSG00000027375	91.3	392.03	3.89	0	87	mus_musculus	ENSMUSG00000027375	Mal
ENSMUSG00000023800	335.02	902.2	2.61	0	87	mus_musculus	ENSMUSG00000023800	Tiam2
ENSMUSG00000019647	1622.37	475.63	-3.21	0	87	mus_musculus	ENSMUSG00000019647	Sema6a
ENSMUSG00000028600	1195.62	360.61	-3.14	0	87	mus_musculus	ENSMUSG00000028600	Podn
ENSMUSG00000066170	16.6	159.12	6.78	0	87	mus_musculus	ENSMUSG00000066170
ENSMUSG00000059741	97.16	2785.66	11.07	0	87	mus_musculus	ENSMUSG00000059741	Myl3
ENSMUSG00000047528	463.37	2045.69	3.98	0	87	mus_musculus	ENSMUSG00000047528	Als2cr12
ENSMUSG00000030889	574.1	1333.6	2.28	0	87	mus_musculus	ENSMUSG00000030889	Vwa3a
ENSMUSG00000020086	234.82	709.62	2.89	0	87	mus_musculus	ENSMUSG00000020086	H2afy2
ENSMUSG00000033096	17006.6	44782.8	2.56	0	87	mus_musculus	ENSMUSG00000033096	Apmap
ENSMUSG00000039994	383.26	133.95	-2.75	0	87	mus_musculus	ENSMUSG00000039994	Timeless
ENSMUSG00000070699	530.92	1285.5	2.37	0	87	mus_musculus	ENSMUSG00000070699	Sars2
ENSMUSG00000003469	74.41	6.04	-7.69	0	87	mus_musculus	ENSMUSG00000003469	Phyhip
ENSMUSG00000056899	2244.61	998.85	-2.21	0	87	mus_musculus	ENSMUSG00000056899	Immp2l
ENSMUSG00000046079	1825.62	3838.63	2.07	0	87	mus_musculus	ENSMUSG00000046079	Lrrc8d
ENSMUSG00000090272	1242.99	543.44	-2.24	0	87	mus_musculus	ENSMUSG00000090272	Mndal
ENSMUSG00000038917	257.83	738.55	2.76	0	87	mus_musculus	ENSMUSG00000038917
ENSMUSG00000024978	27187	74694.9	2.65	0	87	mus_musculus	ENSMUSG00000024978	Gpam
ENSMUSG00000063296	16.47	119.65	5.68	0	87	mus_musculus	ENSMUSG00000063296	Tmem117
ENSMUSG00000039883	167.06	27.09	-5.11	0	87	mus_musculus	ENSMUSG00000039883	Lrrc17
ENSMUSG00000016257	4944.39	12880.8	2.53	0	87	mus_musculus	ENSMUSG00000016257	Slmo2
ENSMUSG00000031442	4379.84	10140	2.27	0	87	mus_musculus	ENSMUSG00000031442	Mcf2l
ENSMUSG00000048534	22.7	150.09	5.33	0	87	mus_musculus	ENSMUSG00000048534	Amica1
ENSMUSG00000029675	527.9	1147.18	2.14	0	87	mus_musculus	ENSMUSG00000029675	Eln
ENSMUSG00000070305	258.15	707.53	2.65	0	87	mus_musculus	ENSMUSG00000070305	Mpzl3
ENSMUSG00000022836	2448.67	5009.28	2.02	0	87	mus_musculus	ENSMUSG00000022836	Mylk
ENSMUSG00000025239	4194.02	8850.72	2.08	0	87	mus_musculus	ENSMUSG00000025239	Limd1
ENSMUSG00000026418	70.27	4412.92	12.58	0	87	mus_musculus	ENSMUSG00000026418	Tnni1
ENSMUSG00000030470	82.64	7796.82	13.1	0	87	mus_musculus	ENSMUSG00000030470	Csrp3
ENSMUSG00000027944	962.87	2481.51	2.5	0	87	mus_musculus	ENSMUSG00000027944	Hax1
ENSMUSG00000040118	679.63	2387.82	3.29	0	87	mus_musculus	ENSMUSG00000040118	Cacna2d1
ENSMUSG00000032515	786.66	1963.92	2.43	0	87	mus_musculus	ENSMUSG00000032515	Csrnp1
ENSMUSG00000001349	305.65	797.2	2.53	0	87	mus_musculus	ENSMUSG00000001349	Cnn1
ENSMUSG00000067201	65.34	270.69	3.76	0	87	mus_musculus	ENSMUSG00000067201	H2-M9
ENSMUSG00000031903	2651.76	1294.71	-2.02	0	87	mus_musculus	ENSMUSG00000031903	Pla2g15
ENSMUSG00000074896	564.7	186.35	-2.89	0	87	mus_musculus	ENSMUSG00000074896	Ifit3
ENSMUSG00000042686	420.67	1716.93	3.72	0	87	mus_musculus	ENSMUSG00000042686	Jph1
ENSMUSG00000066279	7.9	91.53	7.38	0	87	mus_musculus	ENSMUSG00000066279	Chrna10
ENSMUSG00000044387	18.57	111.38	4.99	0	87	mus_musculus	ENSMUSG00000044387
ENSMUSG00000028655	158.66	11497.1	12.65	0	87	mus_musculus	ENSMUSG00000028655	Mfsd2a
ENSMUSG00000022438	231.18	628.05	2.63	0	87	mus_musculus	ENSMUSG00000022438	Parvb
ENSMUSG00000034449	1232.83	3070.31	2.43	0	87	mus_musculus	ENSMUSG00000034449	Dhrs11
ENSMUSG00000015656	35017.3	74033	2.08	0	87	mus_musculus	ENSMUSG00000015656	Hspa8
ENSMUSG00000028841	35.02	1420.04	11.56	0	87	mus_musculus	ENSMUSG00000028841	Cnksr1
ENSMUSG00000038204	59.72	347.84	4.87	0	87	mus_musculus	ENSMUSG00000038204	Asb10
ENSMUSG00000050708	4843.77	13177.2	2.63	0	87	mus_musculus	ENSMUSG00000050708	Ftl1;LOC1008624
ENSMUSG00000044229	977.22	397.11	-2.4	0	87	mus_musculus	ENSMUSG00000044229	Nxpe4
ENSMUSG00000018822	102.59	420.26	3.73	0	87	mus_musculus	ENSMUSG00000018822	Sfrp5
ENSMUSG00000024924	15294.1	39349.9	2.5	0	87	mus_musculus	ENSMUSG00000024924	Vldlr
ENSMUSG00000004791	44.5	200.91	4.02	0	87	mus_musculus	ENSMUSG00000004791	Pgf
ENSMUSG00000059495	13831.3	36581.6	2.56	0	87	mus_musculus	ENSMUSG00000059495	Arhgef12
ENSMUSG00000010755	644.97	1750.62	2.62	0	87	mus_musculus	ENSMUSG00000010755	Cars
ENSMUSG00000020893	1599.62	3794.12	2.32	0	87	mus_musculus	ENSMUSG00000020893	Per1
ENSMUSG00000022299	1549.77	3726.84	2.35	0	87	mus_musculus	ENSMUSG00000022299	Slc25a32
ENSMUSG00000029705	4331.79	10083.3	2.28	0	87	mus_musculus	ENSMUSG00000029705	Cux1
ENSMUSG00000009739	1017.99	403.67	-2.45	0	87	mus_musculus	ENSMUSG00000009739	Pou6f1
ENSMUSG00000036555	638.55	277.48	-2.25	0	87	mus_musculus	ENSMUSG00000036555	Iqce
ENSMUSG00000024901	324.35	116.01	-2.69	0	87	mus_musculus	ENSMUSG00000024901	Peli3
ENSMUSG00000021850	55.85	246.36	3.96	0	87	mus_musculus	ENSMUSG00000021850	1700011H14Rik
ENSMUSG00000016356	413.04	161.56	-2.48	0	87	mus_musculus	ENSMUSG00000016356	Col20a1
ENSMUSG00000016664	2953.68	7903.32	2.59	0	87	mus_musculus	ENSMUSG00000016664	Pacsin2
ENSMUSG00000024302	150.91	520.37	3.22	0	87	mus_musculus	ENSMUSG00000024302	Dtna
ENSMUSG00000042246	111.84	375.52	3.15	0	87	mus_musculus	ENSMUSG00000042246	Tmc7
ENSMUSG00000097243	42.41	200.71	4.16	0	87	mus_musculus	ENSMUSG00000097243
ENSMUSG00000026077	33.46	157.41	4.14	0	87	mus_musculus	ENSMUSG00000026077	Npas2
ENSMUSG00000037940	482.02	1036.01	2.11	0	87	mus_musculus	ENSMUSG00000037940	Inpp4b
ENSMUSG00000040213	2955.39	6030.12	2.01	0	87	mus_musculus	ENSMUSG00000040213	Kyat3
ENSMUSG00000054723	800.31	337.65	-2.32	0	87	mus_musculus	ENSMUSG00000054723	Vmac
ENSMUSG00000064202	618.89	247.73	-2.43	0	87	mus_musculus	ENSMUSG00000064202	4430402I18Rik
ENSMUSG00000034842	6215.4	2944.16	-2.08	0	87	mus_musculus	ENSMUSG00000034842	Art3
ENSMUSG00000027465	13458.4	29857.8	2.18	0	87	mus_musculus	ENSMUSG00000027465	Tbc1d20
ENSMUSG00000043719	338.12	103.77	-3.07	0	87	mus_musculus	ENSMUSG00000043719	Col6a6
ENSMUSG00000030612	1080.71	2528.62	2.29	0	87	mus_musculus	ENSMUSG00000030612	Mrpl46
ENSMUSG00000031981	15.99	106.21	5.27	0	87	mus_musculus	ENSMUSG00000031981	Capn9
ENSMUSG00000051344	753.58	1572.74	2.06	0	87	mus_musculus	ENSMUSG00000051344	Plekhm3
ENSMUSG00000005763	99.42	12.13	-6.04	0	87	mus_musculus	ENSMUSG00000005763	Cd247
ENSMUSG00000030966	670.19	279.19	-2.34	0	87	mus_musculus	ENSMUSG00000030966	Trim21
ENSMUSG00000074874	185.71	552.6	2.84	0	87	mus_musculus	ENSMUSG00000074874	Ctla2b
ENSMUSG00000028023	15.89	149.86	6.54	0	87	mus_musculus	ENSMUSG00000028023	Pitx2
ENSMUSG00000022561	989.13	2451.78	2.41	0	87	mus_musculus	ENSMUSG00000022561	Gpaa1
ENSMUSG00000062580	4926.27	10352.7	2.07	0	87	mus_musculus	ENSMUSG00000062580	Timm17a
ENSMUSG00000014633	1022.22	2577.17	2.45	0	87	mus_musculus	ENSMUSG00000014633	Cmc2
ENSMUSG00000030126	1441.14	3238.69	2.2	0	87	mus_musculus	ENSMUSG00000030126	Tmcc1
ENSMUSG00000000823	1415.78	651.89	-2.13	0	87	mus_musculus	ENSMUSG00000000823	Zfp512b
ENSMUSG00000031700	2268.02	8789.3	3.55	0	87	mus_musculus	ENSMUSG00000031700	Gpt2
ENSMUSG00000085912	16.42	106.65	5.18	0	87	mus_musculus	ENSMUSG00000085912
ENSMUSG00000041986	95.82	278.58	2.78	0	87	mus_musculus	ENSMUSG00000041986	Elmod1
ENSMUSG00000027288	8347.51	19226.8	2.25	0	87	mus_musculus	ENSMUSG00000027288	Zfp106
ENSMUSG00000011148	2430.04	6836.65	2.7	0	87	mus_musculus	ENSMUSG00000011148	Adssl1
ENSMUSG00000015568	164348	468840	2.74	0	87	mus_musculus	ENSMUSG00000015568	Lpl
ENSMUSG00000002588	856.64	383.31	-2.19	0	87	mus_musculus	ENSMUSG00000002588	Pon1
ENSMUSG00000045775	13.75	96.7	5.44	0	87	mus_musculus	ENSMUSG00000045775	Slc16a5
ENSMUSG00000020321	32167.1	75578.8	2.3	0	87	mus_musculus	ENSMUSG00000020321	Mdh1
ENSMUSG00000055044	269.35	769.94	2.74	0	87	mus_musculus	ENSMUSG00000055044	Pdlim1
ENSMUSG00000021583	4061.75	1921.79	-2.08	0	87	mus_musculus	ENSMUSG00000021583	Erap1
ENSMUSG00000108969	4.52	58.72	7.57	0	87	mus_musculus	ENSMUSG00000108969
ENSMUSG00000027203	495.19	196.98	-2.44	0	87	mus_musculus	ENSMUSG00000027203	Dut
ENSMUSG00000018809	668.86	2293.75	3.21	0	87	mus_musculus	ENSMUSG00000018809	Smyd4
ENSMUSG00000070604	377.33	132.62	-2.73	0	87	mus_musculus	ENSMUSG00000070604	Vsig10l
ENSMUSG00000047648	1419.36	2971.59	2.06	0	87	mus_musculus	ENSMUSG00000047648	Fbxo30
ENSMUSG00000020300	4078.59	9190.35	2.21	0	87	mus_musculus	ENSMUSG00000020300	Cpeb4
ENSMUSG00000091898	84.35	2810.26	10.47	0	87	mus_musculus	ENSMUSG00000091898	Tnnc1
ENSMUSG00000063268	1915.32	688.64	-2.67	0	87	mus_musculus	ENSMUSG00000063268	Parp10
ENSMUSG00000000317	1390.47	488.32	-2.73	0	87	mus_musculus	ENSMUSG00000000317	Bcl6b
ENSMUSG00000020483	347.57	866.85	2.43	0	87	mus_musculus	ENSMUSG00000020483	Dynll2
ENSMUSG00000059895	1023.79	2849.64	2.67	0	87	mus_musculus	ENSMUSG00000059895	Ptp4a3
ENSMUSG00000055116	150.55	2331.95	8.27	0	87	mus_musculus	ENSMUSG00000055116	Arntl
ENSMUSG00000027861	148.83	460.54	2.93	0	87	mus_musculus	ENSMUSG00000027861	Casq2
ENSMUSG00000067279	4054.66	11045.6	2.62	0	87	mus_musculus	ENSMUSG00000067279	Ppp1r3c
ENSMUSG00000026939	609.65	247.84	-2.39	0	87	mus_musculus	ENSMUSG00000026939	Tmem141
ENSMUSG00000028760	1907.04	5033.8	2.55	0	87	mus_musculus	ENSMUSG00000028760	Eif4g3
ENSMUSG00000036533	353.35	763.55	2.12	0	87	mus_musculus	ENSMUSG00000036533	Cdc42ep3
ENSMUSG00000047182	1689.14	445.64	-3.47	0	87	mus_musculus	ENSMUSG00000047182	Irs3
ENSMUSG00000030790	87.16	254.54	2.79	0	87	mus_musculus	ENSMUSG00000030790	Adm
ENSMUSG00000034158	14713.2	30616.8	2.05	0	87	mus_musculus	ENSMUSG00000034158	Lrrc58
ENSMUSG00000028860	513.94	185.65	-2.66	0	87	mus_musculus	ENSMUSG00000028860	Sytl1
ENSMUSG00000057716	218.1	63.12	-3.22	0	87	mus_musculus	ENSMUSG00000057716	Tmem178b
ENSMUSG00000021708	1204.91	587.27	-2.02	0	87	mus_musculus	ENSMUSG00000021708
ENSMUSG00000061603	242.21	1080.88	3.95	0	87	mus_musculus	ENSMUSG00000061603	Akap6
ENSMUSG00000035202	32926	104037	2.98	0	87	mus_musculus	ENSMUSG00000035202	Lars2
ENSMUSG00000004105	11229.6	4906.83	-2.24	0	87	mus_musculus	ENSMUSG00000004105	Angptl2
ENSMUSG00000030353	150.02	404.06	2.59	0	87	mus_musculus	ENSMUSG00000030353	Tead4
ENSMUSG00000030638	61.55	4.96	-7.29	0	87	mus_musculus	ENSMUSG00000030638
ENSMUSG00000034320	1704.55	823.97	-2.04	0	87	mus_musculus	ENSMUSG00000034320	Slc26a2
ENSMUSG00000036352	2259.43	5012.48	2.18	0	87	mus_musculus	ENSMUSG00000036352	Ubac1
ENSMUSG00000022246	413.14	1000.01	2.36	0	87	mus_musculus	ENSMUSG00000022246	Rai14
ENSMUSG00000024039	41.49	215.22	4.4	0	87	mus_musculus	ENSMUSG00000024039	Cbs
ENSMUSG00000035877	3569.28	7795.13	2.14	0	87	mus_musculus	ENSMUSG00000035877	Zhx3
ENSMUSG00000041313	112.51	615.11	4.58	0	87	mus_musculus	ENSMUSG00000041313	Slc7a1
ENSMUSG00000041889	79.71	429.94	4.53	0	87	mus_musculus	ENSMUSG00000041889	Shisa4
ENSMUSG00000029022	629.28	1283.6	2.01	0	87	mus_musculus	ENSMUSG00000029022	Miip
ENSMUSG00000022831	333.9	749.88	2.2	0	87	mus_musculus	ENSMUSG00000022831	Hcls1
ENSMUSG00000028957	3220.71	1148.23	-2.69	0	87	mus_musculus	ENSMUSG00000028957	Per3
ENSMUSG00000033182	58.38	375.77	5.11	0	87	mus_musculus	ENSMUSG00000033182	Kbtbd12
ENSMUSG00000035517	2418.01	1193.96	-2	0	87	mus_musculus	ENSMUSG00000035517	Tdrd7
ENSMUSG00000032010	1022.65	3595.8	3.26	0	87	mus_musculus	ENSMUSG00000032010	Usp2
ENSMUSG00000039661	93.67	315.33	3.14	0	87	mus_musculus	ENSMUSG00000039661	Dusp26
ENSMUSG00000032279	41331.5	128935	2.95	0	87	mus_musculus	ENSMUSG00000032279	Idh3a
ENSMUSG00000021493	424.18	1129.56	2.57	0	87	mus_musculus	ENSMUSG00000021493	Pdlim7
ENSMUSG00000074001	62.34	3133.58	10.74	0	87	mus_musculus	ENSMUSG00000074001	Klhl40
ENSMUSG00000035929	1900.65	924.06	-2.03	0	87	mus_musculus	ENSMUSG00000035929	H2-Q4
ENSMUSG00000032952	104.88	329.47	2.97	0	87	mus_musculus	ENSMUSG00000032952	Ap4b1
ENSMUSG00000026676	659.74	299.96	-2.16	0	87	mus_musculus	ENSMUSG00000026676	Ccdc3
ENSMUSG00000008845	943.56	2712.66	2.74	0	87	mus_musculus	ENSMUSG00000008845	Cd163
ENSMUSG00000027947	643.42	1710.97	2.56	0	87	mus_musculus	ENSMUSG00000027947	Il6ra
ENSMUSG00000056900	293.48	7501.81	9.44	0	87	mus_musculus	ENSMUSG00000056900	Usp13
ENSMUSG00000028573	1041.08	504.73	-2.03	0	87	mus_musculus	ENSMUSG00000028573	Fggy
ENSMUSG00000031951	191.82	53.97	-3.29	0	87	mus_musculus	ENSMUSG00000031951	Tmem231
ENSMUSG00000025907	5525.47	11838.3	2.1	0	87	mus_musculus	ENSMUSG00000025907	Rb1cc1
ENSMUSG00000024338	965.68	358.58	-2.59	0	87	mus_musculus	ENSMUSG00000024338	Psmb8
ENSMUSG00000091418	4.9	57.18	6.99	0	87	mus_musculus	ENSMUSG00000091418
ENSMUSG00000022793	509.85	1062.09	2.05	0	87	mus_musculus	ENSMUSG00000022793	B4galt4
ENSMUSG00000029304	6.71	93.65	7.59	0	87	mus_musculus	ENSMUSG00000029304	Spp1
ENSMUSG00000027397	772.7	2208.36	2.73	0	87	mus_musculus	ENSMUSG00000027397	Slc20a1
ENSMUSG00000021947	362.5	144.61	-2.43	0	87	mus_musculus	ENSMUSG00000021947	Cryl1
ENSMUSG00000037921	530.07	197.88	-2.58	0	87	mus_musculus	ENSMUSG00000037921	Ddx60
ENSMUSG00000042647	3990.07	1885.4	-2.08	0	87	mus_musculus	ENSMUSG00000042647	Acad10;Acad12
ENSMUSG00000039031	2413.18	1140.28	-2.08	0	87	mus_musculus	ENSMUSG00000039031	Arhgap18
ENSMUSG00000014846	671.51	1526.33	2.22	0	87	mus_musculus	ENSMUSG00000014846	Tppp3
ENSMUSG00000038623	456.67	1133.15	2.41	0	87	mus_musculus	ENSMUSG00000038623	Tm6sf1
ENSMUSG00000031938	10412.9	31354.4	2.86	0	87	mus_musculus	ENSMUSG00000031938	4931406C07Rik
ENSMUSG00000044948	297.86	723.67	2.36	0	87	mus_musculus	ENSMUSG00000044948	Itprip;Cfap43
ENSMUSG00000034684	462.54	1227.74	2.56	0	87	mus_musculus	ENSMUSG00000034684	Sema3f
ENSMUSG00000032596	2218.05	956.57	-2.26	0	87	mus_musculus	ENSMUSG00000032596	Uba7
ENSMUSG00000047875	433.42	1370.76	2.98	0	87	mus_musculus	ENSMUSG00000047875	Gpr157
ENSMUSG00000022091	1204.03	2597.44	2.12	0	87	mus_musculus	ENSMUSG00000022091	Sorbs3
ENSMUSG00000070498	118.52	15.94	-5.54	0	87	mus_musculus	ENSMUSG00000070498	Tmem132b
ENSMUSG00000028494	31187.3	114682	3.37	0	87	mus_musculus	ENSMUSG00000028494	Plin2
ENSMUSG00000021591	450.59	1614.47	3.3	0	87	mus_musculus	ENSMUSG00000021591	Glrx
ENSMUSG00000028751	34.67	206.71	4.84	0	87	mus_musculus	ENSMUSG00000028751	Pla2g2e
ENSMUSG00000017639	234.91	57.72	-3.66	0	87	mus_musculus	ENSMUSG00000017639	Rab11fip4
ENSMUSG00000005370	1462.17	698.83	-2.06	0	87	mus_musculus	ENSMUSG00000005370	Msh6
ENSMUSG00000021273	5399.08	2629.48	-2.02	0	87	mus_musculus	ENSMUSG00000021273	Fdft1
ENSMUSG00000022203	410.39	128.12	-3.01	0	87	mus_musculus	ENSMUSG00000022203	Efs
ENSMUSG00000022464	74.75	413.04	4.57	0	87	mus_musculus	ENSMUSG00000022464	Slc38a4
ENSMUSG00000062488	188.71	53.34	-3.27	0	87	mus_musculus	ENSMUSG00000062488	Ifit3b
ENSMUSG00000020644	1008.77	446.06	-2.21	0	87	mus_musculus	ENSMUSG00000020644	Id2
ENSMUSG00000090698	1531.33	4347.72	2.71	0	87	mus_musculus	ENSMUSG00000090698	Apold1
ENSMUSG00000032575	717.85	1780.98	2.41	0	87	mus_musculus	ENSMUSG00000032575	Manf
ENSMUSG00000031398	196.13	43.57	-3.95	0	87	mus_musculus	ENSMUSG00000031398	Plxna3
ENSMUSG00000058672	588.38	1389.11	2.3	0	87	mus_musculus	ENSMUSG00000058672	Tubb2a
ENSMUSG00000060445	198.9	56.61	-3.25	0	87	mus_musculus	ENSMUSG00000060445	Sycp2
ENSMUSG00000031438	85.43	262.36	2.9	0	87	mus_musculus	ENSMUSG00000031438	Rnf128
ENSMUSG00000040152	721.14	2059.93	2.73	0	87	mus_musculus	ENSMUSG00000040152	Thbs1
ENSMUSG00000048120	720.2	1514.05	2.07	0	87	mus_musculus	ENSMUSG00000048120	Entpd1
ENSMUSG00000022548	699.3	2469.03	3.26	0	87	mus_musculus	ENSMUSG00000022548	Apod
ENSMUSG00000041688	310.45	857.39	2.64	0	87	mus_musculus	ENSMUSG00000041688	Amot
ENSMUSG00000074794	2837.79	8327.07	2.79	0	87	mus_musculus	ENSMUSG00000074794	Arrdc3
ENSMUSG00000024575	105.52	9.25	-6.86	0	87	mus_musculus	ENSMUSG00000024575	Pde6a
ENSMUSG00000001901	20.13	149.12	5.48	0	87	mus_musculus	ENSMUSG00000001901	Kcnh6
ENSMUSG00000031672	1277.52	3201.12	2.43	0	87	mus_musculus	ENSMUSG00000031672	Got2
ENSMUSG00000038569	701.45	332.15	-2.08	0	87	mus_musculus	ENSMUSG00000038569	Rad9b
ENSMUSG00000063564	413.34	159.52	-2.5	0	87	mus_musculus	ENSMUSG00000063564	Col23a1
ENSMUSG00000051456	5.61	96.26	8	0	87	mus_musculus	ENSMUSG00000051456	Hspb3
ENSMUSG00000038332	760.23	2329.72	2.89	0	87	mus_musculus	ENSMUSG00000038332	Sesn1
ENSMUSG00000063873	5850.87	2755.57	-2.09	0	87	mus_musculus	ENSMUSG00000063873	Slc24a3
ENSMUSG00000059824	1529.36	529.04	-2.75	0	87	mus_musculus	ENSMUSG00000059824	Dbp
ENSMUSG00000068551	817.29	296.24	-2.64	0	87	mus_musculus	ENSMUSG00000068551	Zfp467
ENSMUSG00000035923	29.83	729.35	8.95	0	87	mus_musculus	ENSMUSG00000035923	Myf6
ENSMUSG00000020277	15679.4	47140.4	2.85	0	87	mus_musculus	ENSMUSG00000020277	Pfkl
ENSMUSG00000022018	8091.64	22167.7	2.63	0	87	mus_musculus	ENSMUSG00000022018	Rgcc
ENSMUSG00000023186	2899.95	1166.33	-2.41	0	87	mus_musculus	ENSMUSG00000023186	Vwa5a
ENSMUSG00000038007	2988.3	9708.34	3.04	0	87	mus_musculus	ENSMUSG00000038007	Acer2
ENSMUSG00000040918	558.16	1317.65	2.3	0	87	mus_musculus	ENSMUSG00000040918	Slc19a2
ENSMUSG00000019326	8130.24	3886.35	-2.06	0	87	mus_musculus	ENSMUSG00000019326	Aoc3
ENSMUSG00000019122	570.88	2213.81	3.51	0	87	mus_musculus	ENSMUSG00000019122	Ccl9
ENSMUSG00000028098	1386.71	3092.71	2.18	0	87	mus_musculus	ENSMUSG00000028098	Rnf115
ENSMUSG00000022041	141.97	462.22	3.04	0	87	mus_musculus	ENSMUSG00000022041	Chrna2
ENSMUSG00000027076	1451.59	3397.68	2.28	0	87	mus_musculus	ENSMUSG00000027076	Timm10
ENSMUSG00000030317	4305.2	9318.14	2.12	0	87	mus_musculus	ENSMUSG00000030317	Timp4
ENSMUSG00000028811	714.76	2527.2	3.26	0	87	mus_musculus	ENSMUSG00000028811	Yars
ENSMUSG00000025422	352.32	851.8	2.35	0	87	mus_musculus	ENSMUSG00000025422	Agap2
ENSMUSG00000041653	11524.2	3609.35	-2.99	0	87	mus_musculus	ENSMUSG00000041653	Pnpla3
ENSMUSG00000043155	175.77	731.61	3.7	0	87	mus_musculus	ENSMUSG00000043155	Hpdl
ENSMUSG00000003273	365.7	145.57	-2.43	0	87	mus_musculus	ENSMUSG00000003273	Car11
ENSMUSG00000048007	398.91	1209.95	2.87	0	87	mus_musculus	ENSMUSG00000048007	Timm8a1
ENSMUSG00000021182	1034.44	482.46	-2.1	0	87	mus_musculus	ENSMUSG00000021182	Ccdc88c
ENSMUSG00000054720	495.03	1045.06	2.07	0	87	mus_musculus	ENSMUSG00000054720	Lrrc8c
ENSMUSG00000031987	6817.2	17849.3	2.52	0	87	mus_musculus	ENSMUSG00000031987	Egln1
ENSMUSG00000030244	3821	10374.9	2.6	0	87	mus_musculus	ENSMUSG00000030244	Gys2
ENSMUSG00000029413	1778.21	845.9	-2.07	0	87	mus_musculus	ENSMUSG00000029413	Naaa
ENSMUSG00000025477	1381.97	2961.03	2.1	0	87	mus_musculus	ENSMUSG00000025477	Inpp5a
ENSMUSG00000049044	181.95	432.42	2.31	0	87	mus_musculus	ENSMUSG00000049044	Rapgef4
ENSMUSG00000021270	7724.01	19131.8	2.4	0	87	mus_musculus	ENSMUSG00000021270	Hsp90aa1
ENSMUSG00000002227	429.65	176.16	-2.37	0	87	mus_musculus	ENSMUSG00000002227	Mov10
ENSMUSG00000020846	2387.64	5711.01	2.32	0	87	mus_musculus	ENSMUSG00000020846	Rflnb
ENSMUSG00000026456	813.72	2145.46	2.54	0	87	mus_musculus	ENSMUSG00000026456	Cyb5r1
ENSMUSG00000038195	1478.47	4009.38	2.6	0	87	mus_musculus	ENSMUSG00000038195	Rilp
ENSMUSG00000031980	434.22	1594.54	3.35	0	87	mus_musculus	ENSMUSG00000031980	Agt
ENSMUSG00000042487	584.65	1387	2.31	0	87	mus_musculus	ENSMUSG00000042487	Leo1
ENSMUSG00000026615	9495.76	22041.7	2.26	0	87	mus_musculus	ENSMUSG00000026615	Eprs
ENSMUSG00000032262	33.05	151.23	3.98	0	87	mus_musculus	ENSMUSG00000032262	Elovl4
ENSMUSG00000033365	937.05	2109.08	2.2	0	87	mus_musculus	ENSMUSG00000033365	Ipo13
ENSMUSG00000027438	277.58	855.23	2.9	0	87	mus_musculus	ENSMUSG00000027438	Napb
ENSMUSG00000015083	451.05	188.32	-2.33	0	87	mus_musculus	ENSMUSG00000015083	C8g
ENSMUSG00000020019	362.72	826.51	2.22	0	87	mus_musculus	ENSMUSG00000020019	Ntn4
ENSMUSG00000022425	6466.54	2678.45	-2.34	0	87	mus_musculus	ENSMUSG00000022425	Enpp2
ENSMUSG00000057606	7.47	69.92	6.08	0	87	mus_musculus	ENSMUSG00000057606	Colq
ENSMUSG00000042895	105.59	2610.42	8.71	0	87	mus_musculus	ENSMUSG00000042895	Abra
ENSMUSG00000042041	722.19	2403.17	3.09	0	87	mus_musculus	ENSMUSG00000042041	2010003K11Rik
ENSMUSG00000045392	60.07	194.36	3.02	0	87	mus_musculus	ENSMUSG00000045392	Olfr1033
ENSMUSG00000050345	58.59	192.86	3.06	0	87	mus_musculus	ENSMUSG00000050345	4930486L24Rik
ENSMUSG00000091594	9.33	75	5.63	0	87	mus_musculus	ENSMUSG00000091594	Gm17768;LOC1010
ENSMUSG00000076437	445.09	192.07	-2.26	0	87	mus_musculus	ENSMUSG00000076437	Selenoh
ENSMUSG00000039958	1762.82	4505.46	2.46	0	87	mus_musculus	ENSMUSG00000039958	Etfbkmt
ENSMUSG00000024122	4563.4	9501.49	2.05	0	87	mus_musculus	ENSMUSG00000024122	Pdpk1
ENSMUSG00000038028	752.56	2144.14	2.71	0	87	mus_musculus	ENSMUSG00000038028	Tigar
ENSMUSG00000037362	88.4	297.42	3.12	0	87	mus_musculus	ENSMUSG00000037362	Nov
ENSMUSG00000073433	99.29	306.34	2.9	0	87	mus_musculus	ENSMUSG00000073433	Arhgdig
ENSMUSG00000038010	151.5	434.67	2.73	0	87	mus_musculus	ENSMUSG00000038010	Ccdc138
ENSMUSG00000035559	979.35	2355.28	2.33	0	87	mus_musculus	ENSMUSG00000035559	Mpv17l2
ENSMUSG00000033065	6107.73	16516.3	2.59	0	87	mus_musculus	ENSMUSG00000033065	Pfkm
ENSMUSG00000037960	1251.16	2541.19	2	0	87	mus_musculus	ENSMUSG00000037960	Card19
ENSMUSG00000074925	894.24	1847.22	2.03	0	87	mus_musculus	ENSMUSG00000074925	Ptar1
ENSMUSG00000026398	124.82	30.79	-3.61	0	87	mus_musculus	ENSMUSG00000026398	Nr5a2
ENSMUSG00000061086	108.82	278.74	2.47	0	87	mus_musculus	ENSMUSG00000061086	Myl4
ENSMUSG00000004508	1308.05	2883.12	2.16	0	87	mus_musculus	ENSMUSG00000004508	Gab2
ENSMUSG00000025268	782.5	372.08	-2.06	0	87	mus_musculus	ENSMUSG00000025268	Maged2
ENSMUSG00000031144	409.9	896.63	2.14	0	87	mus_musculus	ENSMUSG00000031144	Syp
ENSMUSG00000027335	571.88	218.05	-2.52	0	87	mus_musculus	ENSMUSG00000027335	Adra1d
ENSMUSG00000022906	2151.69	1039.59	-2.03	0	87	mus_musculus	ENSMUSG00000022906	Parp9
ENSMUSG00000019577	119147	359519	2.84	0	87	mus_musculus	ENSMUSG00000019577	Pdk4
ENSMUSG00000031447	17838.9	37189.6	2.05	0	87	mus_musculus	ENSMUSG00000031447	Lamp1
ENSMUSG00000020261	689.68	1732.29	2.43	0	87	mus_musculus	ENSMUSG00000020261	Slc36a1
ENSMUSG00000036473	1388.01	678.93	-2.01	0	87	mus_musculus	ENSMUSG00000036473	Ntn3;Tbc1d24
ENSMUSG00000034768	39.02	267.39	5.15	0	87	mus_musculus	ENSMUSG00000034768	Asb16
ENSMUSG00000015357	8213.59	16742.7	2.01	0	87	mus_musculus	ENSMUSG00000015357	Clpx
ENSMUSG00000043067	1878.48	4182.11	2.18	0	87	mus_musculus	ENSMUSG00000043067	Dpy19l1
ENSMUSG00000047146	108.05	23.08	-4.01	0	87	mus_musculus	ENSMUSG00000047146	Tet1
ENSMUSG00000030708	67.87	218.95	3	0	87	mus_musculus	ENSMUSG00000030708	Dnajb13
ENSMUSG00000001663	1037.87	372.86	-2.66	0	87	mus_musculus	ENSMUSG00000001663	Gstt1
ENSMUSG00000058624	1596.64	3264.17	2.01	0	87	mus_musculus	ENSMUSG00000058624	Gda
ENSMUSG00000072720	279.01	7434.26	8.67	0	87	mus_musculus	ENSMUSG00000072720	Myo18b
ENSMUSG00000026944	4736.54	2274.98	-2.04	0	87	mus_musculus	ENSMUSG00000026944	Abca2
ENSMUSG00000024843	497.54	1288.89	2.49	0	87	mus_musculus	ENSMUSG00000024843	Chka
ENSMUSG00000090707	10.09	81.41	5.58	0	87	mus_musculus	ENSMUSG00000090707
ENSMUSG00000078485	161.98	392.16	2.34	0	87	mus_musculus	ENSMUSG00000078485	Plekhn1
ENSMUSG00000034917	131.72	33.48	-3.51	0	87	mus_musculus	ENSMUSG00000034917	Tjp3
ENSMUSG00000020732	33.98	208.36	4.78	0	87	mus_musculus	ENSMUSG00000020732	Rab37
ENSMUSG00000079168	219.21	59.99	-3.32	0	87	mus_musculus	ENSMUSG00000079168	Cd209g
ENSMUSG00000026585	1508.03	657.18	-2.23	0	87	mus_musculus	ENSMUSG00000026585	Kifap3
ENSMUSG00000066150	668	1608.27	2.33	0	87	mus_musculus	ENSMUSG00000066150	Slc31a1
ENSMUSG00000054484	576.03	1209.21	2.06	0	87	mus_musculus	ENSMUSG00000054484	Tmem62
ENSMUSG00000036764	305.04	106.96	-2.71	0	87	mus_musculus	ENSMUSG00000036764	Dnajc12
ENSMUSG00000044716	33.83	245.1	5.28	0	87	mus_musculus	ENSMUSG00000044716	Dok7
ENSMUSG00000024968	352.91	103.38	-3.14	0	87	mus_musculus	ENSMUSG00000024968	Rcor2
ENSMUSG00000028690	2293.65	4817.15	2.06	0	87	mus_musculus	ENSMUSG00000028690	Mmachc
ENSMUSG00000019433	956.29	2171.09	2.21	0	87	mus_musculus	ENSMUSG00000019433	Gipc1
ENSMUSG00000063406	16174.2	39307.3	2.35	0	87	mus_musculus	ENSMUSG00000063406	Tmed5
ENSMUSG00000071424	223.3	68.48	-3.03	0	87	mus_musculus	ENSMUSG00000071424	Grid2
ENSMUSG00000027259	476.98	1036.79	2.13	0	87	mus_musculus	ENSMUSG00000027259	Adal
ENSMUSG00000043924	22.08	125.65	4.54	0	87	mus_musculus	ENSMUSG00000043924	Ncmap
ENSMUSG00000036040	28.27	146.99	4.28	0	87	mus_musculus	ENSMUSG00000036040	Adamtsl2
ENSMUSG00000025076	592	270.76	-2.14	0	87	mus_musculus	ENSMUSG00000025076	Casp7
ENSMUSG00000046879	1343.15	556.15	-2.34	0	87	mus_musculus	ENSMUSG00000046879	Irgm1
ENSMUSG00000011752	24802.7	57687.8	2.26	0	87	mus_musculus	ENSMUSG00000011752	Pgam1
ENSMUSG00000030882	491.31	195.93	-2.42	0	87	mus_musculus	ENSMUSG00000030882	Dnhd1
ENSMUSG00000005667	69.98	1023.67	7.28	0	87	mus_musculus	ENSMUSG00000005667	Mthfd2
ENSMUSG00000032060	446.21	9676.87	8.15	0	87	mus_musculus	ENSMUSG00000032060	Cryab
ENSMUSG00000002104	22.04	114.25	4.28	0	87	mus_musculus	ENSMUSG00000002104	Rapsn
ENSMUSG00000003955	1935.29	4060.38	2.06	0	87	mus_musculus	ENSMUSG00000003955	Fam162a
ENSMUSG00000074738	203.45	70.4	-2.74	0	87	mus_musculus	ENSMUSG00000074738	Fndc10
ENSMUSG00000022788	4607.91	10062.4	2.14	0	87	mus_musculus	ENSMUSG00000022788	Fgd4
ENSMUSG00000032334	1172.46	3288.07	2.67	0	87	mus_musculus	ENSMUSG00000032334	Loxl1
ENSMUSG00000070972	830.39	1822.76	2.15	0	87	mus_musculus	ENSMUSG00000070972	Dnajc25
ENSMUSG00000026028	4541.32	10250.3	2.2	0	87	mus_musculus	ENSMUSG00000026028	Trak2
ENSMUSG00000024846	16.94	95.37	4.5	0	87	mus_musculus	ENSMUSG00000024846	Cst6
ENSMUSG00000008734	6593.84	3090.26	-2.09	0	87	mus_musculus	ENSMUSG00000008734	Gprc5b
ENSMUSG00000056972	30.37	0	-9.19	0	87	mus_musculus	ENSMUSG00000056972	Magel2
ENSMUSG00000035772	3173.6	6733.26	2.08	0	87	mus_musculus	ENSMUSG00000035772	Mrps2
ENSMUSG00000030199	634.47	1373.65	2.12	0	87	mus_musculus	ENSMUSG00000030199	Etv6
ENSMUSG00000029228	607.32	1332.36	2.14	0	87	mus_musculus	ENSMUSG00000029228	Lnx1
ENSMUSG00000027257	681.04	1406.49	2.03	0	87	mus_musculus	ENSMUSG00000027257	Pacsin3
ENSMUSG00000040466	2090.02	975.08	-2.1	0	87	mus_musculus	ENSMUSG00000040466	Blvrb
ENSMUSG00000025283	2652.82	6101.52	2.24	0	87	mus_musculus	ENSMUSG00000025283	Sat1
ENSMUSG00000027244	1577.81	3876.32	2.38	0	87	mus_musculus	ENSMUSG00000027244	Atg13
ENSMUSG00000038612	5973.35	12213.2	2.01	0	87	mus_musculus	ENSMUSG00000038612	Mcl1
ENSMUSG00000002820	2357.67	5558.17	2.29	0	87	mus_musculus	ENSMUSG00000002820	Atg4d
ENSMUSG00000047511	60.64	204.44	3.11	0	87	mus_musculus	ENSMUSG00000047511	Olfr1396
ENSMUSG00000039016	1757.34	3814.38	2.12	0	87	mus_musculus	ENSMUSG00000039016	Timm8b
ENSMUSG00000034723	3209.5	7519.37	2.28	0	87	mus_musculus	ENSMUSG00000034723	Tmx4
ENSMUSG00000018263	416.72	158.2	-2.52	0	87	mus_musculus	ENSMUSG00000018263	Tbx5
ENSMUSG00000017307	514.32	1257.54	2.37	0	87	mus_musculus	ENSMUSG00000017307	Acot8
ENSMUSG00000034936	246.98	718.38	2.75	0	87	mus_musculus	ENSMUSG00000034936	Arl4d
ENSMUSG00000052374	282.54	11716.7	8.95	0	87	mus_musculus	ENSMUSG00000052374	Actn2
ENSMUSG00000035773	136.66	33.65	-3.59	0	87	mus_musculus	ENSMUSG00000035773	Kiss1r
ENSMUSG00000041343	225.97	83.03	-2.6	0	87	mus_musculus	ENSMUSG00000041343	Ankrd42
ENSMUSG00000058486	713.11	1853.02	2.5	0	87	mus_musculus	ENSMUSG00000058486	Wdr91
ENSMUSG00000026043	28794	11983.3	-2.33	0	87	mus_musculus	ENSMUSG00000026043	Col3a1
ENSMUSG00000041120	304.45	701.88	2.24	0	87	mus_musculus	ENSMUSG00000041120	Nbl1
ENSMUSG00000028261	2596.17	6426.17	2.39	0	87	mus_musculus	ENSMUSG00000028261	Ndufaf4
ENSMUSG00000020733	469.15	1305.03	2.65	0	87	mus_musculus	ENSMUSG00000020733	Slc9a3r1
ENSMUSG00000001891	8373.63	24990.9	2.81	0	87	mus_musculus	ENSMUSG00000001891	Ugp2
ENSMUSG00000031539	410.64	177.67	-2.25	0	87	mus_musculus	ENSMUSG00000031539	Ap3m2
ENSMUSG00000056952	1811.75	4866.79	2.57	0	87	mus_musculus	ENSMUSG00000056952	Tatdn2
ENSMUSG00000039741	809.27	263.06	-2.88	0	87	mus_musculus	ENSMUSG00000039741	Bahcc1
ENSMUSG00000056267	506.98	238.61	-2.08	0	87	mus_musculus	ENSMUSG00000056267	Cep70
ENSMUSG00000022237	385.41	3269.09	5.71	0	87	mus_musculus	ENSMUSG00000022237	Ankrd33b
ENSMUSG00000044749	729.31	2046.73	2.67	0	87	mus_musculus	ENSMUSG00000044749	Abca6
ENSMUSG00000032374	241.46	683.49	2.68	0	87	mus_musculus	ENSMUSG00000032374	Plod2
ENSMUSG00000047963	276.12	91.5	-2.83	0	87	mus_musculus	ENSMUSG00000047963	Stbd1
ENSMUSG00000056214	322.08	122.83	-2.51	0	87	mus_musculus	ENSMUSG00000056214	Pard6g
ENSMUSG00000027217	7901.44	3157.4	-2.41	0	87	mus_musculus	ENSMUSG00000027217	Tspan18
ENSMUSG00000027983	2173.96	5437.1	2.41	0	87	mus_musculus	ENSMUSG00000027983	Cyp2u1
ENSMUSG00000026617	3191.63	6783.35	2.08	0	87	mus_musculus	ENSMUSG00000026617	Bpnt1
ENSMUSG00000032567	730.02	1591.51	2.13	0	87	mus_musculus	ENSMUSG00000032567	Aste1
ENSMUSG00000037411	681.65	1912.85	2.67	0	87	mus_musculus	ENSMUSG00000037411	Serpine1
ENSMUSG00000020329	2291.77	5009.96	2.14	0	87	mus_musculus	ENSMUSG00000020329	Polrmt
ENSMUSG00000024381	1276.3	3245.63	2.45	0	87	mus_musculus	ENSMUSG00000024381	Bin1
ENSMUSG00000037341	23.99	124.12	4.24	0	87	mus_musculus	ENSMUSG00000037341	Slc9a7
ENSMUSG00000037108	286.55	106.3	-2.58	0	87	mus_musculus	ENSMUSG00000037108	Zcwpw1
ENSMUSG00000026796	658.8	1958.18	2.8	0	87	mus_musculus	ENSMUSG00000026796	Fam129b
ENSMUSG00000031936	93.69	313.41	3.08	0	87	mus_musculus	ENSMUSG00000031936	Hephl1
ENSMUSG00000045868	408.73	178.69	-2.23	0	87	mus_musculus	ENSMUSG00000045868	Gvin1
ENSMUSG00000023809	667.33	1563.92	2.27	0	87	mus_musculus	ENSMUSG00000023809	Rps6ka2
ENSMUSG00000025453	281.34	702.4	2.4	0	87	mus_musculus	ENSMUSG00000025453	Nnt
ENSMUSG00000029381	149.57	462.01	2.88	0	87	mus_musculus	ENSMUSG00000029381	Shroom3
ENSMUSG00000027641	419.28	189.79	-2.16	0	87	mus_musculus	ENSMUSG00000027641	Rbl1
ENSMUSG00000045534	612.56	1410.41	2.24	0	87	mus_musculus	ENSMUSG00000045534	Kcna5
ENSMUSG00000062762	3428.67	7000.97	2.01	0	87	mus_musculus	ENSMUSG00000062762	Ei24
ENSMUSG00000037801	45.03	146.73	3.01	0	87	mus_musculus	ENSMUSG00000037801	Iqch
ENSMUSG00000091089	36.36	151.18	3.63	0	87	mus_musculus	ENSMUSG00000091089
ENSMUSG00000028455	2591.9	5282.86	2	0	87	mus_musculus	ENSMUSG00000028455	Stoml2
ENSMUSG00000091264	801.83	1940.3	2.34	0	87	mus_musculus	ENSMUSG00000091264	Smim13
ENSMUSG00000074736	29.61	0	-8.78	0	87	mus_musculus	ENSMUSG00000074736	Syndig1
ENSMUSG00000034271	432.02	997.73	2.24	0	87	mus_musculus	ENSMUSG00000034271	Jdp2
ENSMUSG00000031636	312.2	3499.33	6.41	0	87	mus_musculus	ENSMUSG00000031636	Pdlim3
ENSMUSG00000035873	154.65	355.02	2.23	0	87	mus_musculus	ENSMUSG00000035873	Pawr
ENSMUSG00000045932	792.78	389.19	-2	0	87	mus_musculus	ENSMUSG00000045932	Ifit2
ENSMUSG00000025213	300.9	120.56	-2.4	0	87	mus_musculus	ENSMUSG00000025213	Kazald1
ENSMUSG00000032897	1227.09	2757	2.19	0	87	mus_musculus	ENSMUSG00000032897	Nfyc
ENSMUSG00000026479	58.2	311.18	4.32	0	87	mus_musculus	ENSMUSG00000026479	Lamc2
ENSMUSG00000074650	100.16	21.92	-3.88	0	87	mus_musculus	ENSMUSG00000074650
ENSMUSG00000029136	197.2	521.64	2.53	0	87	mus_musculus	ENSMUSG00000029136	Rbks
ENSMUSG00000029828	189.52	53.26	-3.23	0	87	mus_musculus	ENSMUSG00000029828	4921507P07Rik
ENSMUSG00000045092	4829.86	9866.26	2.01	0	87	mus_musculus	ENSMUSG00000045092	S1pr1
ENSMUSG00000049538	58.06	4.43	-6.64	1e-06	87	mus_musculus	ENSMUSG00000049538	Adamts16
ENSMUSG00000070495	351.59	1082.11	2.87	1e-06	87	mus_musculus	ENSMUSG00000070495	Ctcfl
ENSMUSG00000045871	54.41	4.91	-6.23	1e-06	87	mus_musculus	ENSMUSG00000045871	Slitrk6
ENSMUSG00000026387	401.28	159.29	-2.42	1e-06	87	mus_musculus	ENSMUSG00000026387	Sctr
ENSMUSG00000040414	1573.43	3409.84	2.12	1e-06	87	mus_musculus	ENSMUSG00000040414	Slc25a28
ENSMUSG00000020708	1257.49	2615.95	2.04	1e-06	87	mus_musculus	ENSMUSG00000020708	Psmc5
ENSMUSG00000043122	5240.22	2104.3	-2.4	1e-06	87	mus_musculus	ENSMUSG00000043122	A530016L24Rik
ENSMUSG00000030852	1597.87	12415.6	5.38	1e-06	87	mus_musculus	ENSMUSG00000030852	Tacc2
ENSMUSG00000004360	196.31	575.11	2.75	1e-06	87	mus_musculus	ENSMUSG00000004360	9330159F19Rik
ENSMUSG00000022180	217.24	2396.78	6.32	1e-06	87	mus_musculus	ENSMUSG00000022180	Slc7a8
ENSMUSG00000026304	57.57	3.28	-7.17	1e-06	87	mus_musculus	ENSMUSG00000026304	Rab17
ENSMUSG00000025780	12395.6	5245.99	-2.29	1e-06	87	mus_musculus	ENSMUSG00000025780	Itih5
ENSMUSG00000097415	624.18	173	-3.26	1e-06	87	mus_musculus	ENSMUSG00000097415
ENSMUSG00000041046	32.89	119.22	3.27	1e-06	87	mus_musculus	ENSMUSG00000041046	Ramp3
ENSMUSG00000058248	27.75	110.49	3.51	1e-06	87	mus_musculus	ENSMUSG00000058248	Kcnh1
ENSMUSG00000028179	253.35	2464.15	5.98	1e-06	87	mus_musculus	ENSMUSG00000028179	Cth
ENSMUSG00000034640	3638.41	8833.05	2.34	1e-06	87	mus_musculus	ENSMUSG00000034640	Tiparp
ENSMUSG00000034875	2095.67	4865.04	2.25	1e-06	87	mus_musculus	ENSMUSG00000034875	Nudt19
ENSMUSG00000070348	295.36	656.96	2.17	1e-06	87	mus_musculus	ENSMUSG00000070348	Ccnd1
ENSMUSG00000074178	66.03	193.26	2.75	1e-06	87	mus_musculus	ENSMUSG00000074178
ENSMUSG00000027695	477.73	986.94	2.02	1e-06	87	mus_musculus	ENSMUSG00000027695	Pld1
ENSMUSG00000035329	781.32	1814.73	2.25	1e-06	87	mus_musculus	ENSMUSG00000035329	Fbxo33
ENSMUSG00000019916	1848.57	4374.63	2.29	1e-06	87	mus_musculus	ENSMUSG00000019916	P4ha1
ENSMUSG00000047721	436.89	917.48	2.06	1e-06	87	mus_musculus	ENSMUSG00000047721	Bola2
ENSMUSG00000038526	894.9	2162.85	2.33	1e-06	87	mus_musculus	ENSMUSG00000038526	Car14
ENSMUSG00000033793	3859.65	8893.87	2.24	1e-06	87	mus_musculus	ENSMUSG00000033793	Atp6v1h
ENSMUSG00000051980	17.13	111.95	4.83	1e-06	87	mus_musculus	ENSMUSG00000051980	Casr
ENSMUSG00000025650	415.8	135.67	-2.86	1e-06	87	mus_musculus	ENSMUSG00000025650	Col7a1
ENSMUSG00000043795	225.49	796.11	3.2	1e-06	87	mus_musculus	ENSMUSG00000043795
ENSMUSG00000047344	64.92	201.04	2.88	1e-06	87	mus_musculus	ENSMUSG00000047344	Lancl3
ENSMUSG00000023232	24.41	110.47	3.83	1e-06	87	mus_musculus	ENSMUSG00000023232	Serinc2
ENSMUSG00000024079	1524.55	749.19	-2	1e-06	87	mus_musculus	ENSMUSG00000024079	Eif2ak2
ENSMUSG00000017781	2462.64	5199.83	2.07	1e-06	87	mus_musculus	ENSMUSG00000017781	Pitpna
ENSMUSG00000024191	529.15	1120.22	2.07	1e-06	87	mus_musculus	ENSMUSG00000024191	Bnip1
ENSMUSG00000025265	240.55	89.49	-2.56	1e-06	87	mus_musculus	ENSMUSG00000025265	Fgd1
ENSMUSG00000043091	310.62	855.11	2.61	1e-06	87	mus_musculus	ENSMUSG00000043091	Tuba1c
ENSMUSG00000028251	424.82	1207.36	2.69	1e-06	87	mus_musculus	ENSMUSG00000028251	Tstd3
ENSMUSG00000034353	80.28	354.28	3.77	1e-06	87	mus_musculus	ENSMUSG00000034353	Ramp1
ENSMUSG00000040174	1312.36	2942.93	2.18	1e-06	87	mus_musculus	ENSMUSG00000040174	Alkbh3
ENSMUSG00000054499	766.99	1852.3	2.33	1e-06	87	mus_musculus	ENSMUSG00000054499	Dedd2
ENSMUSG00000097494	114.85	292.87	2.44	1e-06	87	mus_musculus	ENSMUSG00000097494
ENSMUSG00000019590	129.98	335.82	2.47	1e-06	87	mus_musculus	ENSMUSG00000019590	Cyb561
ENSMUSG00000001983	1285.78	3339.42	2.49	1e-06	87	mus_musculus	ENSMUSG00000001983	Taco1
ENSMUSG00000022357	10.52	386.93	8.13	1e-06	87	mus_musculus	ENSMUSG00000022357	Klhl38
ENSMUSG00000101389	39.54	215.21	4.33	1e-06	87	mus_musculus	ENSMUSG00000101389	Ms4a4a
ENSMUSG00000026459	10.28	70.08	4.93	1e-06	87	mus_musculus	ENSMUSG00000026459	Myog
ENSMUSG00000030207	210.69	445.04	2.07	1e-06	87	mus_musculus	ENSMUSG00000030207	Fam234b
ENSMUSG00000071567	4.85	52.99	6.09	1e-06	87	mus_musculus	ENSMUSG00000071567
ENSMUSG00000024208	1536.9	3522.81	2.23	1e-06	87	mus_musculus	ENSMUSG00000024208	Uqcc2
ENSMUSG00000034127	25.74	180.41	5.01	1e-06	87	mus_musculus	ENSMUSG00000034127	Tspan8
ENSMUSG00000097164	408.71	158.83	-2.47	1e-06	87	mus_musculus	ENSMUSG00000097164
ENSMUSG00000000631	2913.69	6438.71	2.15	1e-06	87	mus_musculus	ENSMUSG00000000631	Myo18a
ENSMUSG00000029777	6544.31	13326.2	2	1e-06	87	mus_musculus	ENSMUSG00000029777	Gars
ENSMUSG00000061950	1297.46	2792.08	2.1	1e-06	87	mus_musculus	ENSMUSG00000061950	Ppp4r1
ENSMUSG00000028247	2113.04	4557.2	2.11	1e-06	87	mus_musculus	ENSMUSG00000028247	Coq3
ENSMUSG00000062329	122.67	286.43	2.26	1e-06	87	mus_musculus	ENSMUSG00000062329	Cytl1
ENSMUSG00000025537	402.85	1328.02	3.03	1e-06	87	mus_musculus	ENSMUSG00000025537	Phkg1
ENSMUSG00000053835	522.63	221.46	-2.28	1e-06	87	mus_musculus	ENSMUSG00000053835	H2-T24
ENSMUSG00000043079	252.07	544.73	2.11	1e-06	87	mus_musculus	ENSMUSG00000043079	Synpo
ENSMUSG00000025129	39.82	1070.86	7.78	1e-06	87	mus_musculus	ENSMUSG00000025129	Ppp1r27
ENSMUSG00000047996	510.64	234.59	-2.12	1e-06	87	mus_musculus	ENSMUSG00000047996	Prrg1
ENSMUSG00000029177	336.09	138.87	-2.33	1e-06	87	mus_musculus	ENSMUSG00000029177	Cenpa
ENSMUSG00000070737	396.69	139.05	-2.69	1e-06	87	mus_musculus	ENSMUSG00000070737	Tmem35b
ENSMUSG00000038764	252.54	591.61	2.27	1e-06	87	mus_musculus	ENSMUSG00000038764	Ptpn3
ENSMUSG00000051341	333.94	787.59	2.28	1e-06	87	mus_musculus	ENSMUSG00000051341	Zfp52
ENSMUSG00000034708	3368.89	10029.9	2.79	1e-06	87	mus_musculus	ENSMUSG00000034708	Grn
ENSMUSG00000050777	1351.99	3367.63	2.39	1e-06	87	mus_musculus	ENSMUSG00000050777	Tmem37
ENSMUSG00000029066	2641.43	6284.61	2.3	1e-06	87	mus_musculus	ENSMUSG00000029066	Mrpl20
ENSMUSG00000029009	1084.58	2249.82	2.03	1e-06	87	mus_musculus	ENSMUSG00000029009	Mthfr
ENSMUSG00000038763	236.49	3544.66	6.84	1e-06	87	mus_musculus	ENSMUSG00000038763	Alpk3
ENSMUSG00000047719	1000.56	2114.95	2.07	1e-06	87	mus_musculus	ENSMUSG00000047719	Ubiad1
ENSMUSG00000025645	466.82	967.89	2.03	1e-06	87	mus_musculus	ENSMUSG00000025645	Ccdc51
ENSMUSG00000057143	583.73	261.08	-2.17	1e-06	87	mus_musculus	ENSMUSG00000057143	Trim12c
ENSMUSG00000024193	1473.18	668.06	-2.15	1e-06	87	mus_musculus	ENSMUSG00000024193	Phf1
ENSMUSG00000109473	20.75	99.65	3.98	1e-06	87	mus_musculus	ENSMUSG00000109473
ENSMUSG00000031633	16895.7	36992.6	2.13	1e-06	87	mus_musculus	ENSMUSG00000031633	Slc25a4
ENSMUSG00000018677	11165.4	23257.4	2.04	1e-06	87	mus_musculus	ENSMUSG00000018677	Slc25a39
ENSMUSG00000029830	269.67	107.54	-2.41	1e-06	87	mus_musculus	ENSMUSG00000029830	Svopl
ENSMUSG00000034919	5.23	53.9	5.87	1e-06	87	mus_musculus	ENSMUSG00000034919	Ttc22
ENSMUSG00000074899	350.26	734.05	2.05	1e-06	87	mus_musculus	ENSMUSG00000074899
ENSMUSG00000027007	4737.42	10483.8	2.15	1e-06	87	mus_musculus	ENSMUSG00000027007	Ssfa2
ENSMUSG00000004347	50.3	246.38	4.02	1e-06	87	mus_musculus	ENSMUSG00000004347	Pde1c
ENSMUSG00000030946	721.63	312.56	-2.24	1e-06	87	mus_musculus	ENSMUSG00000030946	Lhpp
ENSMUSG00000035948	4613.26	10434.5	2.2	1e-06	87	mus_musculus	ENSMUSG00000035948	Acss3
ENSMUSG00000022177	326.82	126.2	-2.47	1e-06	87	mus_musculus	ENSMUSG00000022177	Haus4
ENSMUSG00000040483	488.85	237.42	-2.02	1e-06	87	mus_musculus	ENSMUSG00000040483	Xaf1
ENSMUSG00000026675	518.05	1652.99	2.94	1e-06	87	mus_musculus	ENSMUSG00000026675	Hsd17b7
ENSMUSG00000015305	2955.26	8371.23	2.67	1e-06	87	mus_musculus	ENSMUSG00000015305	Sash1
ENSMUSG00000028116	67.08	2556.34	7.89	1e-06	87	mus_musculus	ENSMUSG00000028116	Myoz2
ENSMUSG00000009293	922.31	1992.49	2.11	1e-06	87	mus_musculus	ENSMUSG00000009293	Ube2g2
ENSMUSG00000040998	70.46	202.53	2.71	1e-06	87	mus_musculus	ENSMUSG00000040998	Npnt
ENSMUSG00000070730	4926.99	12985	2.51	1e-06	87	mus_musculus	ENSMUSG00000070730	Rmdn3
ENSMUSG00000034459	430.33	197.64	-2.12	1e-06	87	mus_musculus	ENSMUSG00000034459	Ifit1
ENSMUSG00000048330	861.88	1886.74	2.13	2e-06	87	mus_musculus	ENSMUSG00000048330	Ric3
ENSMUSG00000030256	886.17	322.97	-2.6	2e-06	87	mus_musculus	ENSMUSG00000030256	Bhlhe41
ENSMUSG00000059554	160.84	365.01	2.2	2e-06	87	mus_musculus	ENSMUSG00000059554	Ccdc28a
ENSMUSG00000037601	636.94	1313.01	2.02	2e-06	87	mus_musculus	ENSMUSG00000037601	Nme1
ENSMUSG00000046828	5.28	52.4	5.74	2e-06	87	mus_musculus	ENSMUSG00000046828	Mettl21e
ENSMUSG00000028133	250.24	90.42	-2.61	2e-06	87	mus_musculus	ENSMUSG00000028133	Rwdd3
ENSMUSG00000014773	357.46	161.63	-2.15	2e-06	87	mus_musculus	ENSMUSG00000014773	Dll1
ENSMUSG00000038023	3639.85	8454.96	2.25	2e-06	87	mus_musculus	ENSMUSG00000038023	Atp6v0a2
ENSMUSG00000018932	1353.42	3115.96	2.23	2e-06	87	mus_musculus	ENSMUSG00000018932	Map2k3
ENSMUSG00000105096	160.7	525.39	3	2e-06	87	mus_musculus	ENSMUSG00000105096	Gbp10
ENSMUSG00000069041	5	45.7	5.56	2e-06	87	mus_musculus	ENSMUSG00000069041	Slc25a31
ENSMUSG00000021416	587.55	189.13	-2.88	2e-06	87	mus_musculus	ENSMUSG00000021416	Eci3
ENSMUSG00000033318	2032.59	977.14	-2.04	2e-06	87	mus_musculus	ENSMUSG00000033318	Gstt2
ENSMUSG00000024190	3714.54	10023.5	2.56	2e-06	87	mus_musculus	ENSMUSG00000024190	Dusp1
ENSMUSG00000029049	179.69	64.23	-2.64	2e-06	87	mus_musculus	ENSMUSG00000029049	Morn1
ENSMUSG00000001700	285.48	592.88	2.03	2e-06	87	mus_musculus	ENSMUSG00000001700	Gramd3
ENSMUSG00000028932	2145.97	4430.18	2.02	2e-06	87	mus_musculus	ENSMUSG00000028932	Psmc2
ENSMUSG00000091971	61.07	1265.94	7.16	2e-06	87	mus_musculus	ENSMUSG00000091971	Hspa1a
ENSMUSG00000048376	671.07	1466.58	2.13	2e-06	87	mus_musculus	ENSMUSG00000048376	F2r
ENSMUSG00000010122	63.97	184.2	2.7	2e-06	87	mus_musculus	ENSMUSG00000010122	Slc47a1
ENSMUSG00000025366	6867.99	3342.77	-2.01	2e-06	87	mus_musculus	ENSMUSG00000025366	Esyt1
ENSMUSG00000008435	2034.05	4581.78	2.19	2e-06	87	mus_musculus	ENSMUSG00000008435	Rdh13
ENSMUSG00000019732	587.51	235.29	-2.4	2e-06	87	mus_musculus	ENSMUSG00000019732	Calr3
ENSMUSG00000029001	981.49	2315.35	2.28	2e-06	87	mus_musculus	ENSMUSG00000029001	Fbxo44
ENSMUSG00000045867	240.89	507.43	2.06	2e-06	87	mus_musculus	ENSMUSG00000045867	Cradd
ENSMUSG00000081769	171.63	53.87	-2.93	2e-06	87	mus_musculus	ENSMUSG00000081769
ENSMUSG00000020250	4161.01	9532.21	2.22	2e-06	87	mus_musculus	ENSMUSG00000020250	Txnrd1
ENSMUSG00000025466	1763.36	3845.44	2.12	2e-06	87	mus_musculus	ENSMUSG00000025466	Fuom
ENSMUSG00000029426	12031.2	26414.3	2.14	2e-06	87	mus_musculus	ENSMUSG00000029426	Scarb2
ENSMUSG00000004085	4080.55	8574.93	2.05	2e-06	87	mus_musculus	ENSMUSG00000004085	Zak
ENSMUSG00000074582	4705.88	10042	2.08	2e-06	87	mus_musculus	ENSMUSG00000074582	Arfgef2
ENSMUSG00000062075	535.09	257.44	-2.03	2e-06	87	mus_musculus	ENSMUSG00000062075	Lmnb2
ENSMUSG00000031609	117.74	369.71	2.9	2e-06	87	mus_musculus	ENSMUSG00000031609	Sap30
ENSMUSG00000063694	37010.2	77504.1	2.05	2e-06	87	mus_musculus	ENSMUSG00000063694	Cycs
ENSMUSG00000019848	17.46	454.28	7.31	2e-06	87	mus_musculus	ENSMUSG00000019848	Popdc3
ENSMUSG00000038543	264.24	636.15	2.32	2e-06	87	mus_musculus	ENSMUSG00000038543	BC028528
ENSMUSG00000052563	123	30.08	-3.52	3e-06	87	mus_musculus	ENSMUSG00000052563
ENSMUSG00000086040	37.21	157.78	3.61	3e-06	87	mus_musculus	ENSMUSG00000086040	Wipf3
ENSMUSG00000020684	18.03	98.85	4.25	3e-06	87	mus_musculus	ENSMUSG00000020684	Rasl10b
ENSMUSG00000032294	74714	156653	2.05	3e-06	87	mus_musculus	ENSMUSG00000032294	Pkm
ENSMUSG00000030144	7.47	78.68	5.8	3e-06	87	mus_musculus	ENSMUSG00000030144	Clec4d
ENSMUSG00000031519	83.41	3803.31	7.61	3e-06	87	mus_musculus	ENSMUSG00000031519	Asb5
ENSMUSG00000000120	122.64	34.61	-3.17	3e-06	87	mus_musculus	ENSMUSG00000000120	Ngfr
ENSMUSG00000031232	4817.87	10671.4	2.15	3e-06	87	mus_musculus	ENSMUSG00000031232	Magt1
ENSMUSG00000024973	62.42	9.32	-4.75	3e-06	87	mus_musculus	ENSMUSG00000024973	Hrasls5
ENSMUSG00000026770	110.53	30.18	-3.25	3e-06	87	mus_musculus	ENSMUSG00000026770	Il2ra
ENSMUSG00000027333	284.51	600.92	2.06	3e-06	87	mus_musculus	ENSMUSG00000027333	Smox
ENSMUSG00000044349	506.66	124.93	-3.51	3e-06	87	mus_musculus	ENSMUSG00000044349	Snhg11
ENSMUSG00000018821	474.87	1021.68	2.1	3e-06	87	mus_musculus	ENSMUSG00000018821	Avpi1
ENSMUSG00000029445	149.31	465.01	2.87	3e-06	87	mus_musculus	ENSMUSG00000029445	Hpd
ENSMUSG00000075010	849.42	395.22	-2.09	3e-06	87	mus_musculus	ENSMUSG00000075010
ENSMUSG00000017747	765.67	1691.97	2.15	3e-06	87	mus_musculus	ENSMUSG00000017747	Ghdc
ENSMUSG00000002379	4324.22	8869.42	2.01	3e-06	87	mus_musculus	ENSMUSG00000002379	Ndufa11;Gm4943
ENSMUSG00000078349	180.67	490.15	2.56	3e-06	87	mus_musculus	ENSMUSG00000078349
ENSMUSG00000005686	1050.17	2139.09	2	3e-06	87	mus_musculus	ENSMUSG00000005686	Ampd3
ENSMUSG00000095026	4.9	46.34	5.5	3e-06	87	mus_musculus	ENSMUSG00000095026	Gm3336
ENSMUSG00000069662	3521.59	1668.73	-2.06	3e-06	87	mus_musculus	ENSMUSG00000069662	Marcks
ENSMUSG00000041695	167.11	2170.27	6.21	4e-06	87	mus_musculus	ENSMUSG00000041695	Kcnj2
ENSMUSG00000042828	94.93	1183.6	6.13	4e-06	87	mus_musculus	ENSMUSG00000042828	Trim72
ENSMUSG00000051735	173.4	369.52	2.08	4e-06	87	mus_musculus	ENSMUSG00000051735	Rinl
ENSMUSG00000028989	60.37	171.13	2.66	4e-06	87	mus_musculus	ENSMUSG00000028989	Angptl7
ENSMUSG00000025436	164.23	59.4	-2.6	4e-06	87	mus_musculus	ENSMUSG00000025436	Xrcc6bp1
ENSMUSG00000042029	357.3	834.37	2.26	4e-06	87	mus_musculus	ENSMUSG00000042029	Ncapg2
ENSMUSG00000035407	77.54	195.76	2.41	4e-06	87	mus_musculus	ENSMUSG00000035407	Kank4
ENSMUSG00000074715	83.45	19.79	-3.58	4e-06	87	mus_musculus	ENSMUSG00000074715	Ccl28
ENSMUSG00000035878	309.59	138.94	-2.16	4e-06	87	mus_musculus	ENSMUSG00000035878	Hykk
ENSMUSG00000029166	996.83	2575.32	2.46	4e-06	87	mus_musculus	ENSMUSG00000029166	Mapre3
ENSMUSG00000007033	32.65	119	3.23	4e-06	87	mus_musculus	ENSMUSG00000007033	Hspa1l
ENSMUSG00000053194	86.42	14.35	-4.47	4e-06	87	mus_musculus	ENSMUSG00000053194	Cib4
ENSMUSG00000085682	2.71	44.33	6.42	4e-06	87	mus_musculus	ENSMUSG00000085682
ENSMUSG00000000686	1600.89	3454.82	2.1	4e-06	87	mus_musculus	ENSMUSG00000000686	Abhd15
ENSMUSG00000027363	4957.92	11258.1	2.2	4e-06	87	mus_musculus	ENSMUSG00000027363	Usp8
ENSMUSG00000030319	113.22	434.6	3.35	4e-06	87	mus_musculus	ENSMUSG00000030319	Cand2
ENSMUSG00000022993	40.36	139.19	3.1	4e-06	87	mus_musculus	ENSMUSG00000022993	4930415O20Rik
ENSMUSG00000021565	245.39	605.95	2.37	5e-06	87	mus_musculus	ENSMUSG00000021565	Slc6a19
ENSMUSG00000048826	138.22	39.69	-3.12	5e-06	87	mus_musculus	ENSMUSG00000048826	Dact2
ENSMUSG00000002728	2680.38	5705.95	2.07	5e-06	87	mus_musculus	ENSMUSG00000002728	Naa20
ENSMUSG00000014856	866.49	1778.46	2.01	5e-06	87	mus_musculus	ENSMUSG00000014856	Tmem208
ENSMUSG00000035200	30.88	0.54	-7.11	5e-06	87	mus_musculus	ENSMUSG00000035200	Chrnb4
ENSMUSG00000006235	257.15	110.61	-2.24	5e-06	87	mus_musculus	ENSMUSG00000006235	Epor
ENSMUSG00000031292	558.62	270.45	-2.02	5e-06	87	mus_musculus	ENSMUSG00000031292	Cdkl5
ENSMUSG00000024253	102.71	22.43	-3.78	5e-06	87	mus_musculus	ENSMUSG00000024253	Dync2li1
ENSMUSG00000069835	242.11	92.07	-2.5	5e-06	87	mus_musculus	ENSMUSG00000069835	Sat2
ENSMUSG00000020386	3475.37	7761.79	2.17	5e-06	87	mus_musculus	ENSMUSG00000020386	Sar1b
ENSMUSG00000025933	153.09	50.7	-2.79	5e-06	87	mus_musculus	ENSMUSG00000025933	Tmem14a
ENSMUSG00000036052	437.35	1373.62	2.88	5e-06	87	mus_musculus	ENSMUSG00000036052	Dnajb5
ENSMUSG00000086918	35.61	139.6	3.41	5e-06	87	mus_musculus	ENSMUSG00000086918
ENSMUSG00000019210	6622.05	14257.7	2.1	5e-06	87	mus_musculus	ENSMUSG00000019210	Atp6v1e1
ENSMUSG00000018899	1821.79	848.69	-2.09	5e-06	87	mus_musculus	ENSMUSG00000018899	Irf1
ENSMUSG00000018102	1917.58	4210.52	2.13	5e-06	87	mus_musculus	ENSMUSG00000018102	Hist1h2bc
ENSMUSG00000051817	133.5	38.49	-3.11	5e-06	87	mus_musculus	ENSMUSG00000051817	Sox12
ENSMUSG00000103476	1.71	41.54	6.73	5e-06	87	mus_musculus	ENSMUSG00000103476
ENSMUSG00000103114	158.4	426.23	2.54	5e-06	87	mus_musculus	ENSMUSG00000103114
ENSMUSG00000022197	9596.19	4510.66	-2.07	5e-06	87	mus_musculus	ENSMUSG00000022197	Pdzd2
ENSMUSG00000042719	1694.6	3597.66	2.07	5e-06	87	mus_musculus	ENSMUSG00000042719	Naa25
ENSMUSG00000053063	103.3	28.57	-3.2	5e-06	87	mus_musculus	ENSMUSG00000053063	Clec12a
ENSMUSG00000050315	822.98	2161.49	2.49	5e-06	87	mus_musculus	ENSMUSG00000050315	Synpo2
ENSMUSG00000051495	2029.25	4276.17	2.06	5e-06	87	mus_musculus	ENSMUSG00000051495	Irf2bp2
ENSMUSG00000016327	12.75	85.61	4.68	5e-06	87	mus_musculus	ENSMUSG00000016327	Atp1b4
ENSMUSG00000041737	9911.08	4525.8	-2.13	5e-06	87	mus_musculus	ENSMUSG00000041737	Tmem45b
ENSMUSG00000031737	66.88	187.91	2.63	5e-06	87	mus_musculus	ENSMUSG00000031737	Irx5
ENSMUSG00000046909	735.11	1801.63	2.35	6e-06	87	mus_musculus	ENSMUSG00000046909	Tefm
ENSMUSG00000029576	1081.7	516.31	-2.04	6e-06	87	mus_musculus	ENSMUSG00000029576	Radil
ENSMUSG00000037106	859.23	62.75	-6.15	6e-06	87	mus_musculus	ENSMUSG00000037106	Fer1l6
ENSMUSG00000002847	772.51	1672.86	2.1	6e-06	87	mus_musculus	ENSMUSG00000002847	Pla1a
ENSMUSG00000028358	160.9	58.32	-2.59	6e-06	87	mus_musculus	ENSMUSG00000028358	Zfp618
ENSMUSG00000024222	879.57	7391.49	5.21	6e-06	87	mus_musculus	ENSMUSG00000024222	Fkbp5
ENSMUSG00000054469	1701.32	3613.44	2.07	6e-06	87	mus_musculus	ENSMUSG00000054469	Lclat1
ENSMUSG00000058806	143.84	348.25	2.32	6e-06	87	mus_musculus	ENSMUSG00000058806	Col13a1
ENSMUSG00000038132	101.16	921.16	5.37	7e-06	87	mus_musculus	ENSMUSG00000038132	Rbm24
ENSMUSG00000024535	257.99	577.35	2.17	7e-06	87	mus_musculus	ENSMUSG00000024535	Snx24
ENSMUSG00000060579	141.04	46.29	-2.81	7e-06	87	mus_musculus	ENSMUSG00000060579	Fhit
ENSMUSG00000041658	226.72	93.89	-2.32	7e-06	87	mus_musculus	ENSMUSG00000041658	Rragb
ENSMUSG00000044813	1542.79	3751.19	2.33	7e-06	87	mus_musculus	ENSMUSG00000044813	Shb
ENSMUSG00000021643	244.51	96.94	-2.41	7e-06	87	mus_musculus	ENSMUSG00000021643	Serf1
ENSMUSG00000026564	43.06	626.16	6.18	7e-06	87	mus_musculus	ENSMUSG00000026564	Dusp27
ENSMUSG00000019806	1077.29	2272.05	2.06	7e-06	87	mus_musculus	ENSMUSG00000019806	Aig1
ENSMUSG00000032267	438.67	1373.37	2.87	7e-06	87	mus_musculus	ENSMUSG00000032267	Usp28
ENSMUSG00000040964	275.68	625.62	2.19	7e-06	87	mus_musculus	ENSMUSG00000040964	Arhgef10l
ENSMUSG00000008318	60.65	223.93	3.25	7e-06	87	mus_musculus	ENSMUSG00000008318	Relt
ENSMUSG00000020090	176.17	67.06	-2.49	7e-06	87	mus_musculus	ENSMUSG00000020090	Npffr1
ENSMUSG00000037337	96.15	26.39	-3.21	7e-06	87	mus_musculus	ENSMUSG00000037337	Map4k1
ENSMUSG00000024663	341.85	159.99	-2.08	7e-06	87	mus_musculus	ENSMUSG00000024663	Rab3il1
ENSMUSG00000030513	3657.36	8984.02	2.35	8e-06	87	mus_musculus	ENSMUSG00000030513	Pcsk6
ENSMUSG00000048572	67.88	183.97	2.55	8e-06	87	mus_musculus	ENSMUSG00000048572	Tmem252
ENSMUSG00000031382	64.08	1733.85	6.78	8e-06	87	mus_musculus	ENSMUSG00000031382	Asb11
ENSMUSG00000036412	126.63	40.74	-2.85	8e-06	87	mus_musculus	ENSMUSG00000036412	Arsi
ENSMUSG00000030309	498.84	240.65	-2.02	8e-06	87	mus_musculus	ENSMUSG00000030309	Caprin2
ENSMUSG00000023336	72.62	258.72	3.15	8e-06	87	mus_musculus	ENSMUSG00000023336	Wfdc1
ENSMUSG00000075000	733.3	1831.24	2.38	8e-06	87	mus_musculus	ENSMUSG00000075000	Nrbf2
ENSMUSG00000026814	2736.14	6015.5	2.13	8e-06	87	mus_musculus	ENSMUSG00000026814	Eng
ENSMUSG00000031227	369.85	173.75	-2.07	8e-06	87	mus_musculus	ENSMUSG00000031227	Magee1
ENSMUSG00000044164	207.22	56.24	-3.23	8e-06	87	mus_musculus	ENSMUSG00000044164	Rnf182
ENSMUSG00000035266	263.08	562.62	2.08	8e-06	87	mus_musculus	ENSMUSG00000035266	Helq
ENSMUSG00000020882	267.54	774.88	2.69	8e-06	87	mus_musculus	ENSMUSG00000020882	Cacnb1
ENSMUSG00000027500	69.6	176.43	2.41	8e-06	87	mus_musculus	ENSMUSG00000027500	Stmn2
ENSMUSG00000024308	4773.38	2195.6	-2.11	9e-06	87	mus_musculus	ENSMUSG00000024308	Tapbp
ENSMUSG00000007030	19.04	94.34	3.92	9e-06	87	mus_musculus	ENSMUSG00000007030	Vwa7
ENSMUSG00000019933	14.51	106.33	4.82	9e-06	87	mus_musculus	ENSMUSG00000019933	Mrln
ENSMUSG00000020435	317.71	659.64	2.02	9e-06	87	mus_musculus	ENSMUSG00000020435	Osbp2
ENSMUSG00000032245	208.76	80.71	-2.45	9e-06	87	mus_musculus	ENSMUSG00000032245	Cln6
ENSMUSG00000043126	6.14	58.63	5.33	9e-06	87	mus_musculus	ENSMUSG00000043126	LOC108167814
ENSMUSG00000023087	8855.59	18529.3	2.04	9e-06	87	mus_musculus	ENSMUSG00000023087	Noct
ENSMUSG00000031504	99	278.06	2.62	9e-06	87	mus_musculus	ENSMUSG00000031504	Rab20
ENSMUSG00000090799	43.87	195.53	3.67	9e-06	87	mus_musculus	ENSMUSG00000090799	Klhl33
ENSMUSG00000085411	2.24	33.69	6	9e-06	87	mus_musculus	ENSMUSG00000085411
ENSMUSG00000051669	39.46	125.64	2.9	9e-06	87	mus_musculus	ENSMUSG00000051669	AU021092
ENSMUSG00000021763	1008.39	369.22	-2.57	9e-06	87	mus_musculus	ENSMUSG00000021763
ENSMUSG00000033389	104.48	239.32	2.21	9e-06	87	mus_musculus	ENSMUSG00000033389	Arhgap44
ENSMUSG00000048096	427.63	906.37	2.06	9e-06	87	mus_musculus	ENSMUSG00000048096	Lmod1
ENSMUSG00000021798	678.21	7673.97	5.68	1e-05	87	mus_musculus	ENSMUSG00000021798	Ldb3
ENSMUSG00000032715	287.46	3865.33	5.95	1e-05	87	mus_musculus	ENSMUSG00000032715	Trib3
ENSMUSG00000038836	787.07	377.61	-2.03	1e-05	87	mus_musculus	ENSMUSG00000038836	Agbl3
ENSMUSG00000073375	27.78	1352.52	6.86	1e-05	87	mus_musculus	ENSMUSG00000073375	Lrrc30
ENSMUSG00000090066	95.26	1596.7	6.23	1e-05	87	mus_musculus	ENSMUSG00000090066	LOC102634333
ENSMUSG00000005774	470.8	219.2	-2.09	1e-05	87	mus_musculus	ENSMUSG00000005774	Rfx5
ENSMUSG00000027010	518.1	3202.52	4.44	1e-05	87	mus_musculus	ENSMUSG00000027010	Slc25a12
ENSMUSG00000022193	2435.46	5584.37	2.21	1e-05	87	mus_musculus	ENSMUSG00000022193	Psmb5
ENSMUSG00000048852	85.59	20.96	-3.46	1e-05	87	mus_musculus	ENSMUSG00000048852	Gm12185
ENSMUSG00000008348	12681.7	29578.9	2.24	1.1e-05	87	mus_musculus	ENSMUSG00000008348	Ubc
ENSMUSG00000027470	278.06	2908.56	5.53	1.1e-05	87	mus_musculus	ENSMUSG00000027470	Mylk2
ENSMUSG00000038594	921.33	2003.76	2.11	1.1e-05	87	mus_musculus	ENSMUSG00000038594	Cep85l
ENSMUSG00000040435	1117.04	3145.87	2.63	1.1e-05	87	mus_musculus	ENSMUSG00000040435	Ppp1r15a
ENSMUSG00000025038	9.95	58.06	4.28	1.1e-05	87	mus_musculus	ENSMUSG00000025038	Efhc2
ENSMUSG00000014602	30.5	182	4.33	1.2e-05	87	mus_musculus	ENSMUSG00000014602	Kif1a
ENSMUSG00000075307	279.91	3394.8	5.75	1.2e-05	87	mus_musculus	ENSMUSG00000075307	Klhl41
ENSMUSG00000028758	27.46	0.54	-6.59	1.2e-05	87	mus_musculus	ENSMUSG00000028758	Kif17
ENSMUSG00000028396	57.28	1226.44	6.41	1.2e-05	87	mus_musculus	ENSMUSG00000028396	2310002L09Rik
ENSMUSG00000031461	633.75	8774.53	5.93	1.2e-05	87	mus_musculus	ENSMUSG00000031461	Myom2
ENSMUSG00000036390	91.68	347.15	3.28	1.2e-05	87	mus_musculus	ENSMUSG00000036390	Gadd45a
ENSMUSG00000004043	5520.91	2634.42	-2.04	1.2e-05	87	mus_musculus	ENSMUSG00000004043	Stat5a
ENSMUSG00000038754	2764.8	57666.1	6.37	1.2e-05	87	mus_musculus	ENSMUSG00000038754	Elovl3
ENSMUSG00000042510	186.45	66.73	-2.61	1.2e-05	87	mus_musculus	ENSMUSG00000042510	AA986860
ENSMUSG00000041180	92.93	276.66	2.75	1.2e-05	87	mus_musculus	ENSMUSG00000041180	Hectd2
ENSMUSG00000047746	218.72	3881.12	6.22	1.2e-05	87	mus_musculus	ENSMUSG00000047746	Fbxo40
ENSMUSG00000032026	2718.38	5910.57	2.11	1.3e-05	87	mus_musculus	ENSMUSG00000032026	Rexo2
ENSMUSG00000043822	203.33	430.87	2.06	1.3e-05	87	mus_musculus	ENSMUSG00000043822	Adamtsl5
ENSMUSG00000037366	1503.73	3262.77	2.11	1.3e-05	87	mus_musculus	ENSMUSG00000037366	Pafah2
ENSMUSG00000008450	629.96	1332.49	2.06	1.3e-05	87	mus_musculus	ENSMUSG00000008450	Nutf2;Nutf2-ps2
ENSMUSG00000032549	1281.39	489.91	-2.47	1.4e-05	87	mus_musculus	ENSMUSG00000032549	Rab6b
ENSMUSG00000036995	256.57	117.16	-2.12	1.4e-05	87	mus_musculus	ENSMUSG00000036995	Asap3
ENSMUSG00000059921	76.79	16.98	-3.67	1.4e-05	87	mus_musculus	ENSMUSG00000059921	Unc5c
ENSMUSG00000090877	96.43	2039.69	6.32	1.4e-05	87	mus_musculus	ENSMUSG00000090877	Hspa1b
ENSMUSG00000042793	1773.16	11037.3	4.42	1.4e-05	87	mus_musculus	ENSMUSG00000042793	Lgr6
ENSMUSG00000064179	154.85	4772.57	6.53	1.4e-05	87	mus_musculus	ENSMUSG00000064179	Tnnt1
ENSMUSG00000048807	384.65	878.29	2.2	1.4e-05	87	mus_musculus	ENSMUSG00000048807	Slc35e4
ENSMUSG00000034675	306.86	655.07	2.07	1.4e-05	87	mus_musculus	ENSMUSG00000034675	Dbn1
ENSMUSG00000053093	173.11	9583.24	6.68	1.4e-05	87	mus_musculus	ENSMUSG00000053093	Myh7
ENSMUSG00000024087	866.07	2002.09	2.22	1.4e-05	87	mus_musculus	ENSMUSG00000024087	Cyp1b1
ENSMUSG00000020491	311.44	641.73	2.01	1.5e-05	87	mus_musculus	ENSMUSG00000020491	2810021J22Rik
ENSMUSG00000071540	260.55	3390.51	5.78	1.5e-05	87	mus_musculus	ENSMUSG00000071540	3425401B19Rik
ENSMUSG00000037098	1036.37	2251.74	2.11	1.5e-05	87	mus_musculus	ENSMUSG00000037098	Rab11fip3
ENSMUSG00000022211	136.67	48.44	-2.63	1.5e-05	87	mus_musculus	ENSMUSG00000022211	Carmil3
ENSMUSG00000033355	393.68	192.16	-2	1.5e-05	87	mus_musculus	ENSMUSG00000033355	Rtp4
ENSMUSG00000022893	2181.29	5532.44	2.41	1.6e-05	87	mus_musculus	ENSMUSG00000022893	Adamts1
ENSMUSG00000006642	23.61	103.26	3.59	1.6e-05	87	mus_musculus	ENSMUSG00000006642	Tcf23
ENSMUSG00000025930	45.56	128.12	2.62	1.6e-05	87	mus_musculus	ENSMUSG00000025930	Msc
ENSMUSG00000031509	3.52	44.2	5.6	1.6e-05	87	mus_musculus	ENSMUSG00000031509	1700016D06Rik
ENSMUSG00000030603	4242.36	8780.45	2.02	1.7e-05	87	mus_musculus	ENSMUSG00000030603	Psmc4
ENSMUSG00000037852	157.14	455.03	2.68	1.7e-05	87	mus_musculus	ENSMUSG00000037852	Cpe
ENSMUSG00000029683	72.22	4528.52	6.6	1.7e-05	87	mus_musculus	ENSMUSG00000029683	Lmod2
ENSMUSG00000038425	228.08	88.34	-2.44	1.7e-05	87	mus_musculus	ENSMUSG00000038425	Poli
ENSMUSG00000070044	837.69	388.29	-2.09	1.7e-05	87	mus_musculus	ENSMUSG00000070044	Fam149a
ENSMUSG00000024339	1575.28	761.01	-2.02	1.8e-05	87	mus_musculus	ENSMUSG00000024339	Tap2
ENSMUSG00000025202	34.7	161.74	3.73	1.8e-05	87	mus_musculus	ENSMUSG00000025202	Scd3
ENSMUSG00000020067	144.17	2177.76	5.9	1.8e-05	87	mus_musculus	ENSMUSG00000020067	Mypn
ENSMUSG00000049134	856.08	18077.1	6.2	1.8e-05	87	mus_musculus	ENSMUSG00000049134	Nrap
ENSMUSG00000021650	1853.33	4182.87	2.18	1.9e-05	87	mus_musculus	ENSMUSG00000021650	Ptcd2
ENSMUSG00000022843	443.73	216.4	-2	1.9e-05	87	mus_musculus	ENSMUSG00000022843	Clcn2
ENSMUSG00000044566	134.61	47.25	-2.64	1.9e-05	87	mus_musculus	ENSMUSG00000044566	Cage1
ENSMUSG00000017390	78.77	19.27	-3.43	2e-05	87	mus_musculus	ENSMUSG00000017390	Aldoc
ENSMUSG00000020173	71.78	225.94	2.85	2e-05	87	mus_musculus	ENSMUSG00000020173	Cobl
ENSMUSG00000027131	822.54	1897.81	2.22	2e-05	87	mus_musculus	ENSMUSG00000027131	Emc4
ENSMUSG00000052430	21.03	130.01	4.33	2.1e-05	87	mus_musculus	ENSMUSG00000052430	Bmpr1b
ENSMUSG00000034522	760.91	296.17	-2.43	2.1e-05	87	mus_musculus	ENSMUSG00000034522	Zfp395
ENSMUSG00000066632	80.11	194.29	2.31	2.1e-05	87	mus_musculus	ENSMUSG00000066632
ENSMUSG00000111147	41.8	123.58	2.72	2.1e-05	87	mus_musculus	ENSMUSG00000111147
ENSMUSG00000021120	502.82	244.68	-2	2.2e-05	87	mus_musculus	ENSMUSG00000021120	Pigh
ENSMUSG00000072949	576.11	1635.37	2.63	2.2e-05	87	mus_musculus	ENSMUSG00000072949	Acot1
ENSMUSG00000017493	2864.29	6238.65	2.11	2.2e-05	87	mus_musculus	ENSMUSG00000017493	Igfbp4
ENSMUSG00000004187	586.27	269.67	-2.1	2.2e-05	87	mus_musculus	ENSMUSG00000004187	Kifc2
ENSMUSG00000029816	216.29	622.19	2.66	2.2e-05	87	mus_musculus	ENSMUSG00000029816	Gpnmb
ENSMUSG00000078920	255	100.42	-2.4	2.3e-05	87	mus_musculus	ENSMUSG00000078920	Ifi47
ENSMUSG00000004633	101.29	239.49	2.26	2.3e-05	87	mus_musculus	ENSMUSG00000004633	Chn2
ENSMUSG00000051747	32958	306505	5.12	2.4e-05	87	mus_musculus	ENSMUSG00000051747	Ttn
ENSMUSG00000047343	51.17	166.77	2.92	2.5e-05	87	mus_musculus	ENSMUSG00000047343	Mettl21c
ENSMUSG00000049866	198.6	85.7	-2.22	2.5e-05	87	mus_musculus	ENSMUSG00000049866	Arl4c
ENSMUSG00000040537	373.81	179.93	-2.02	2.5e-05	87	mus_musculus	ENSMUSG00000040537	Adam22
ENSMUSG00000053862	45.13	6.02	-4.65	2.7e-05	87	mus_musculus	ENSMUSG00000053862	Slc51b
ENSMUSG00000078453	275.61	130.42	-2.05	2.8e-05	87	mus_musculus	ENSMUSG00000078453	Abracl
ENSMUSG00000031734	143.16	315.32	2.13	2.8e-05	87	mus_musculus	ENSMUSG00000031734	Irx3
ENSMUSG00000028654	691.57	214.75	-2.89	2.8e-05	87	mus_musculus	ENSMUSG00000028654	Mycl
ENSMUSG00000078897	132.66	45.75	-2.67	2.9e-05	87	mus_musculus	ENSMUSG00000078897	Gm4724
ENSMUSG00000006262	2904.27	6750.56	2.23	2.9e-05	87	mus_musculus	ENSMUSG00000006262	Mob1b
ENSMUSG00000037656	1683.64	3721.11	2.13	2.9e-05	87	mus_musculus	ENSMUSG00000037656	Slc20a2
ENSMUSG00000054013	1003.02	414.87	-2.3	2.9e-05	87	mus_musculus	ENSMUSG00000054013	Tmem179
ENSMUSG00000035234	354.85	730.38	2	3e-05	87	mus_musculus	ENSMUSG00000035234	Fam175a
ENSMUSG00000028991	10779.5	24320.8	2.17	3e-05	87	mus_musculus	ENSMUSG00000028991	Mtor
ENSMUSG00000029467	6428.68	14101.7	2.12	3.1e-05	87	mus_musculus	ENSMUSG00000029467	Atp2a2
ENSMUSG00000068614	41.78	133.92	2.87	3.2e-05	87	mus_musculus	ENSMUSG00000068614	Actc1
ENSMUSG00000032854	10.23	53.92	3.94	3.2e-05	87	mus_musculus	ENSMUSG00000032854	Ugt8a
ENSMUSG00000027823	5263.5	10937.2	2.02	3.2e-05	87	mus_musculus	ENSMUSG00000027823	Gmps
ENSMUSG00000040136	52.44	160.22	2.77	3.2e-05	87	mus_musculus	ENSMUSG00000040136	Abcc8
ENSMUSG00000095930	548.07	266.96	-2	3.3e-05	87	mus_musculus	ENSMUSG00000095930	Nim1k
ENSMUSG00000003849	125.03	348.38	2.58	3.3e-05	87	mus_musculus	ENSMUSG00000003849	Nqo1
ENSMUSG00000013936	174.83	7222.92	6.16	3.3e-05	87	mus_musculus	ENSMUSG00000013936	Myl2
ENSMUSG00000060147	2027.46	4537.99	2.16	3.3e-05	87	mus_musculus	ENSMUSG00000060147	Serpinb6a
ENSMUSG00000019767	135.24	49.97	-2.52	3.4e-05	87	mus_musculus	ENSMUSG00000019767	Ccdc170
ENSMUSG00000031781	3657.53	7536.94	2.01	3.4e-05	87	mus_musculus	ENSMUSG00000031781	Ciapin1
ENSMUSG00000022856	348.92	1003.45	2.65	3.4e-05	87	mus_musculus	ENSMUSG00000022856	Tmem41a
ENSMUSG00000032523	66.23	1313.86	5.87	3.4e-05	87	mus_musculus	ENSMUSG00000032523	Hhatl
ENSMUSG00000039376	50.1	193.25	3.27	3.4e-05	87	mus_musculus	ENSMUSG00000039376	Synpo2l
ENSMUSG00000029832	266.76	96.41	-2.57	3.4e-05	87	mus_musculus	ENSMUSG00000029832	Nfe2l3
ENSMUSG00000031448	176.52	552.62	2.83	3.4e-05	87	mus_musculus	ENSMUSG00000031448	Adprhl1
ENSMUSG00000036752	6511.03	14150.1	2.1	3.5e-05	87	mus_musculus	ENSMUSG00000036752	Tubb4b
ENSMUSG00000063524	61630.2	144720	2.25	3.5e-05	87	mus_musculus	ENSMUSG00000063524	Eno1
ENSMUSG00000022365	9818.58	20197	2	3.5e-05	87	mus_musculus	ENSMUSG00000022365	Derl1
ENSMUSG00000092622	37.66	4.38	-4.82	3.5e-05	87	mus_musculus	ENSMUSG00000092622	Khdc3
ENSMUSG00000057123	109.25	235.46	2.09	3.6e-05	87	mus_musculus	ENSMUSG00000057123	Gja5
ENSMUSG00000010914	6810.81	14919.6	2.12	3.6e-05	87	mus_musculus	ENSMUSG00000010914	Pdhx
ENSMUSG00000030051	222.45	85.15	-2.46	3.6e-05	87	mus_musculus	ENSMUSG00000030051	Aplf
ENSMUSG00000061462	1157.97	12717.2	5.26	3.7e-05	87	mus_musculus	ENSMUSG00000061462	Obscn
ENSMUSG00000079057	2417.55	935.12	-2.43	3.7e-05	87	mus_musculus	ENSMUSG00000079057	Cyp4v3
ENSMUSG00000032537	60.92	11.54	-3.93	3.8e-05	87	mus_musculus	ENSMUSG00000032537	Ephb1
ENSMUSG00000060882	69.4	15.87	-3.53	3.9e-05	87	mus_musculus	ENSMUSG00000060882	Kcnd2
ENSMUSG00000041417	10311.5	4707.15	-2.11	3.9e-05	87	mus_musculus	ENSMUSG00000041417	Pik3r1
ENSMUSG00000032313	149.82	315.81	2.05	4e-05	87	mus_musculus	ENSMUSG00000032313	Tmem266
ENSMUSG00000059897	631.64	1343.24	2.06	4.1e-05	87	mus_musculus	ENSMUSG00000059897	Zfp930
ENSMUSG00000053886	428.88	154.71	-2.57	4.2e-05	87	mus_musculus	ENSMUSG00000053886	Sh2d4a
ENSMUSG00000026950	5725.83	51749.4	4.94	4.2e-05	87	mus_musculus	ENSMUSG00000026950	Neb
ENSMUSG00000004267	145.61	56.54	-2.42	4.3e-05	87	mus_musculus	ENSMUSG00000004267	Eno2
ENSMUSG00000022441	17.41	104.74	4.18	4.3e-05	87	mus_musculus	ENSMUSG00000022441	Efcab6
ENSMUSG00000041629	782.06	1659.31	2.06	4.4e-05	87	mus_musculus	ENSMUSG00000041629	Fam104a
ENSMUSG00000047446	8375.32	18086.7	2.09	4.5e-05	87	mus_musculus	ENSMUSG00000047446	Arl4a
ENSMUSG00000023019	196719	482575	2.33	4.5e-05	87	mus_musculus	ENSMUSG00000023019	Gpd1
ENSMUSG00000027316	130.84	43.02	-2.76	4.5e-05	87	mus_musculus	ENSMUSG00000027316	Gfra4
ENSMUSG00000004328	37.59	170.95	3.6	4.7e-05	87	mus_musculus	ENSMUSG00000004328	Hif3a
ENSMUSG00000001444	76.17	18.05	-3.44	4.7e-05	87	mus_musculus	ENSMUSG00000001444	Tbx21
ENSMUSG00000036181	5766.87	13473.7	2.23	4.7e-05	87	mus_musculus	ENSMUSG00000036181	Hist1h1c
ENSMUSG00000023078	206.09	1352.58	4.35	4.8e-05	87	mus_musculus	ENSMUSG00000023078	Cxcl13
ENSMUSG00000006014	98.43	232.14	2.25	4.9e-05	87	mus_musculus	ENSMUSG00000006014	Prg4
ENSMUSG00000028741	492.07	1056.78	2.08	5e-05	87	mus_musculus	ENSMUSG00000028741	Mrto4
ENSMUSG00000028836	10.89	76.81	4.45	5e-05	87	mus_musculus	ENSMUSG00000028836	Slc30a2
ENSMUSG00000025229	59.81	798.98	5.39	5e-05	87	mus_musculus	ENSMUSG00000025229	Pitx3
ENSMUSG00000039633	213.19	87.16	-2.32	5.2e-05	87	mus_musculus	ENSMUSG00000039633	Lonrf1
ENSMUSG00000060176	47.69	7.1	-4.34	5.4e-05	87	mus_musculus	ENSMUSG00000060176	Kif27
ENSMUSG00000030724	45.03	6.55	-4.37	5.4e-05	87	mus_musculus	ENSMUSG00000030724	Cd19
ENSMUSG00000049536	329.15	158.05	-2.02	5.5e-05	87	mus_musculus	ENSMUSG00000049536	Tceal1
ENSMUSG00000043648	167.53	367.94	2.12	5.5e-05	87	mus_musculus	ENSMUSG00000043648	Pld6
ENSMUSG00000035299	253.9	123.09	-2	5.6e-05	87	mus_musculus	ENSMUSG00000035299	Mid1
ENSMUSG00000073535	15.22	275.02	5.57	5.6e-05	87	mus_musculus	ENSMUSG00000073535
ENSMUSG00000046223	127.93	305.05	2.27	5.6e-05	87	mus_musculus	ENSMUSG00000046223	Plaur
ENSMUSG00000058297	148.77	356.04	2.27	5.7e-05	87	mus_musculus	ENSMUSG00000058297	Spock2
ENSMUSG00000095407	27.84	1.08	-5.61	5.8e-05	87	mus_musculus	ENSMUSG00000095407	Tmem200c
ENSMUSG00000018339	65003.5	28404.2	-2.19	5.8e-05	87	mus_musculus	ENSMUSG00000018339	Gpx3
ENSMUSG00000034987	253.24	107.24	-2.25	5.8e-05	87	mus_musculus	ENSMUSG00000034987	Hrh2
ENSMUSG00000026018	47.22	131.6	2.57	5.9e-05	87	mus_musculus	ENSMUSG00000026018	Ica1l
ENSMUSG00000031997	111.63	243.62	2.11	6e-05	87	mus_musculus	ENSMUSG00000031997	Trpc6
ENSMUSG00000081058	17.61	66.56	3.2	6.1e-05	87	mus_musculus	ENSMUSG00000081058	Hist2h3c2
ENSMUSG00000033970	219.81	101.69	-2.09	6.1e-05	87	mus_musculus	ENSMUSG00000033970	Rfc3
ENSMUSG00000029490	157.28	57.39	-2.54	6.2e-05	87	mus_musculus	ENSMUSG00000029490	Mfsd7a
ENSMUSG00000037922	165.06	59.01	-2.58	6.2e-05	87	mus_musculus	ENSMUSG00000037922	Bank1
ENSMUSG00000023723	3403.65	7351.99	2.09	6.2e-05	87	mus_musculus	ENSMUSG00000023723	Mrps23
ENSMUSG00000073490	600.95	1399.57	2.22	6.3e-05	87	mus_musculus	ENSMUSG00000073490	Ifi207
ENSMUSG00000030592	1795.04	21184.6	5.17	6.4e-05	87	mus_musculus	ENSMUSG00000030592	Ryr1
ENSMUSG00000028099	434.06	1168.8	2.5	6.4e-05	87	mus_musculus	ENSMUSG00000028099	Polr3c
ENSMUSG00000055409	34.6	3.82	-4.75	6.5e-05	87	mus_musculus	ENSMUSG00000055409	Nell1
ENSMUSG00000026107	4441.89	11253.6	2.38	6.6e-05	87	mus_musculus	ENSMUSG00000026107	Nabp1
ENSMUSG00000031791	580.42	4942.06	4.73	6.8e-05	87	mus_musculus	ENSMUSG00000031791	Tmem38a
ENSMUSG00000030577	46.89	8.8	-3.88	6.8e-05	87	mus_musculus	ENSMUSG00000030577	Cd22
ENSMUSG00000020216	124.47	1451.13	5.12	7.2e-05	87	mus_musculus	ENSMUSG00000020216	Jsrp1
ENSMUSG00000030257	122.08	42.28	-2.64	7.2e-05	87	mus_musculus	ENSMUSG00000030257	Srgap3
ENSMUSG00000064357	4253.42	1916.75	-2.13	7.3e-05	87	mus_musculus	ENSMUSG00000064357	ATP6
ENSMUSG00000025723	110.4	288.37	2.44	7.4e-05	87	mus_musculus	ENSMUSG00000025723	Nmb
ENSMUSG00000046814	41.09	124.51	2.74	7.4e-05	87	mus_musculus	ENSMUSG00000046814	Gchfr
ENSMUSG00000056592	221.39	91.78	-2.29	7.4e-05	87	mus_musculus	ENSMUSG00000056592	Zfp658
ENSMUSG00000025495	1231.34	3158.19	2.41	7.4e-05	87	mus_musculus	ENSMUSG00000025495	Ptdss2
ENSMUSG00000057054	1010.84	482.04	-2.03	7.6e-05	87	mus_musculus	ENSMUSG00000057054	Inca1
ENSMUSG00000059430	75.6	177.82	2.24	7.7e-05	87	mus_musculus	ENSMUSG00000059430	Actg2
ENSMUSG00000019851	29.99	93.87	2.8	7.8e-05	87	mus_musculus	ENSMUSG00000019851	Perp
ENSMUSG00000003721	789.09	1958.42	2.34	7.8e-05	87	mus_musculus	ENSMUSG00000003721	Insig2
ENSMUSG00000024376	308.1	128.65	-2.27	8e-05	87	mus_musculus	ENSMUSG00000024376	Epb41l4a
ENSMUSG00000043415	335.84	764.78	2.18	8.1e-05	87	mus_musculus	ENSMUSG00000043415	Otud1
ENSMUSG00000027797	178.24	61.82	-2.64	8.1e-05	87	mus_musculus	ENSMUSG00000027797	Dclk1
ENSMUSG00000020038	449.75	1151.32	2.4	8.2e-05	87	mus_musculus	ENSMUSG00000020038	Cry1
ENSMUSG00000027833	83.57	300.01	3.08	8.2e-05	87	mus_musculus	ENSMUSG00000027833	Shox2
ENSMUSG00000031286	55.79	138.07	2.33	8.3e-05	87	mus_musculus	ENSMUSG00000031286	Glt28d2
ENSMUSG00000016349	528.55	6637.57	5.14	8.4e-05	87	mus_musculus	ENSMUSG00000016349	Eef1a2
ENSMUSG00000037443	1132.34	2442.55	2.08	8.4e-05	87	mus_musculus	ENSMUSG00000037443	Cep85
ENSMUSG00000059325	163.64	358.92	2.11	8.8e-05	87	mus_musculus	ENSMUSG00000059325	Hopx
ENSMUSG00000039720	72.5	20.3	-3.06	8.9e-05	87	mus_musculus	ENSMUSG00000039720	Got1l1
ENSMUSG00000029359	32.89	128.32	3.24	8.9e-05	87	mus_musculus	ENSMUSG00000029359	Tesc
ENSMUSG00000046070	869.02	365.14	-2.26	8.9e-05	87	mus_musculus	ENSMUSG00000046070	Igfals
ENSMUSG00000040653	42.06	194.02	3.57	9e-05	87	mus_musculus	ENSMUSG00000040653	Ppp1r14c
ENSMUSG00000079388	2.19	27.53	5.01	9.2e-05	87	mus_musculus	ENSMUSG00000079388	2610042L04Rik
ENSMUSG00000047419	2860.01	21600.3	4.48	9.2e-05	87	mus_musculus	ENSMUSG00000047419	Cmya5
ENSMUSG00000042485	308.96	3223.23	4.91	9.2e-05	87	mus_musculus	ENSMUSG00000042485	Mustn1
ENSMUSG00000071103	152.96	49.89	-2.75	9.3e-05	87	mus_musculus	ENSMUSG00000071103	1700029J07Rik
ENSMUSG00000061878	27.41	107.03	3.23	9.3e-05	87	mus_musculus	ENSMUSG00000061878	Sphk1
ENSMUSG00000060639	57.47	190.95	2.92	9.4e-05	87	mus_musculus	ENSMUSG00000060639	Hist1h4i
ENSMUSG00000037353	24838.8	53354.3	2.07	9.6e-05	87	mus_musculus	ENSMUSG00000037353	Letmd1
ENSMUSG00000063060	856.28	337.74	-2.38	9.8e-05	87	mus_musculus	ENSMUSG00000063060	Sox7
ENSMUSG00000111785	3.67	31.37	4.6	9.9e-05	87	mus_musculus	ENSMUSG00000111785
ENSMUSG00000053897	326.32	157.37	-2.01	9.9e-05	87	mus_musculus	ENSMUSG00000053897	Slc39a8
ENSMUSG00000046605	324.7	145.14	-2.14	9.9e-05	87	mus_musculus	ENSMUSG00000046605	B3gntl1
ENSMUSG00000055235	113.64	33.36	-2.96	9.9e-05	87	mus_musculus	ENSMUSG00000055235	Wdr86
ENSMUSG00000070577	11.9	66.31	3.91	0.000101	87	mus_musculus	ENSMUSG00000070577	Gm572
ENSMUSG00000051373	123.5	363.53	2.66	0.000105	87	mus_musculus	ENSMUSG00000051373	Plpp7
ENSMUSG00000097157	75.26	21.94	-2.97	0.000108	87	mus_musculus	ENSMUSG00000097157
ENSMUSG00000045282	118.88	296.85	2.35	0.000112	87	mus_musculus	ENSMUSG00000045282	Tmem86b
ENSMUSG00000038241	779.92	364	-2.07	0.000115	87	mus_musculus	ENSMUSG00000038241	Cep250
ENSMUSG00000012705	5550.91	13122.2	2.24	0.000116	87	mus_musculus	ENSMUSG00000012705	Retn
ENSMUSG00000021852	58.85	152.38	2.42	0.000116	87	mus_musculus	ENSMUSG00000021852	Slc35f4
ENSMUSG00000024935	98.69	208.36	2.04	0.000117	87	mus_musculus	ENSMUSG00000024935	Slc1a1
ENSMUSG00000019951	4039.45	8470.33	2.03	0.000118	87	mus_musculus	ENSMUSG00000019951	Uhrf1bp1l
ENSMUSG00000036432	272.39	567.05	2.01	0.000118	87	mus_musculus	ENSMUSG00000036432	Siah2
ENSMUSG00000002032	167.49	57.43	-2.64	0.00012	87	mus_musculus	ENSMUSG00000002032	Tmem25
ENSMUSG00000017817	382.73	2059.86	3.85	0.000121	87	mus_musculus	ENSMUSG00000017817	Jph2
ENSMUSG00000034295	369.32	879.15	2.26	0.000123	87	mus_musculus	ENSMUSG00000034295	Fhod3
ENSMUSG00000022504	278.69	127.23	-2.1	0.000124	87	mus_musculus	ENSMUSG00000022504	Ciita
ENSMUSG00000043439	9.47	45.59	3.62	0.000126	87	mus_musculus	ENSMUSG00000043439	E130012A19Rik
ENSMUSG00000032028	165.56	64.62	-2.39	0.000128	87	mus_musculus	ENSMUSG00000032028	Nxpe2
ENSMUSG00000021966	7.19	42.7	3.99	0.000129	87	mus_musculus	ENSMUSG00000021966	Prss52
ENSMUSG00000025658	36.56	104.69	2.61	0.00013	87	mus_musculus	ENSMUSG00000025658	Cnksr2
ENSMUSG00000028036	81.76	213.68	2.43	0.000133	87	mus_musculus	ENSMUSG00000028036	Ptgfr
ENSMUSG00000028328	89.75	641.27	4.31	0.000133	87	mus_musculus	ENSMUSG00000028328	Tmod1
ENSMUSG00000079450	169.79	76.38	-2.13	0.000135	87	mus_musculus	ENSMUSG00000079450	Cldn34c1
ENSMUSG00000030787	638.22	1591.61	2.34	0.000136	87	mus_musculus	ENSMUSG00000030787	Lyve1
ENSMUSG00000002500	140.09	1710.07	4.93	0.000139	87	mus_musculus	ENSMUSG00000002500	Rpl3l
ENSMUSG00000021622	451.54	7445.65	5.13	0.000141	87	mus_musculus	ENSMUSG00000021622	Ckmt2
ENSMUSG00000020061	1142.4	12703.7	4.84	0.000142	87	mus_musculus	ENSMUSG00000020061	Mybpc1
ENSMUSG00000100291	137.95	1685.45	4.92	0.000142	87	mus_musculus	ENSMUSG00000100291
ENSMUSG00000024471	601.06	9177.67	5.07	0.000145	87	mus_musculus	ENSMUSG00000024471	Myot
ENSMUSG00000015143	700.04	1560.57	2.13	0.000148	87	mus_musculus	ENSMUSG00000015143	Actn1
ENSMUSG00000024900	1411.7	3267.87	2.2	0.000149	87	mus_musculus	ENSMUSG00000024900	Cpt1a
ENSMUSG00000086474	22.09	1.1	-5.07	0.000151	87	mus_musculus	ENSMUSG00000086474
ENSMUSG00000041798	52.37	165.24	2.79	0.000152	87	mus_musculus	ENSMUSG00000041798	Gck
ENSMUSG00000046480	382.39	4208.92	4.81	0.000153	87	mus_musculus	ENSMUSG00000046480	Scn4b
ENSMUSG00000058207	139.45	50.18	-2.55	0.000154	87	mus_musculus	ENSMUSG00000058207	Serpina3k
ENSMUSG00000031230	67.13	13.84	-3.61	0.000156	87	mus_musculus	ENSMUSG00000031230	Fgf16
ENSMUSG00000021751	78.92	194.74	2.32	0.000156	87	mus_musculus	ENSMUSG00000021751	Acox2
ENSMUSG00000056071	40.81	5.53	-4.28	0.000159	87	mus_musculus	ENSMUSG00000056071	S100a9
ENSMUSG00000085772	23.55	114.05	3.6	0.000159	87	mus_musculus	ENSMUSG00000085772
ENSMUSG00000040282	124.76	50.57	-2.32	0.000165	87	mus_musculus	ENSMUSG00000040282	BC052040
ENSMUSG00000022032	1644.44	3434.06	2.02	0.000169	87	mus_musculus	ENSMUSG00000022032	Scara5
ENSMUSG00000041429	188.49	85.67	-2.11	0.00017	87	mus_musculus	ENSMUSG00000041429	Nthl1
ENSMUSG00000027674	32.7	95.83	2.64	0.000174	87	mus_musculus	ENSMUSG00000027674	Pex5l
ENSMUSG00000078160	78.47	19.18	-3.29	0.000175	87	mus_musculus	ENSMUSG00000078160
ENSMUSG00000060441	143.18	61.55	-2.21	0.000178	87	mus_musculus	ENSMUSG00000060441	Trim5
ENSMUSG00000050914	22.81	98.26	3.39	0.00018	87	mus_musculus	ENSMUSG00000050914	Ankrd37
ENSMUSG00000061815	233.7	108.73	-2.07	0.000182	87	mus_musculus	ENSMUSG00000061815	Rufy4
ENSMUSG00000048794	49.41	125.12	2.36	0.000184	87	mus_musculus	ENSMUSG00000048794	Cfap100
ENSMUSG00000033998	6.09	45.24	4.25	0.000189	87	mus_musculus	ENSMUSG00000033998	Kcnk1
ENSMUSG00000046160	32.46	3.84	-4.4	0.000189	87	mus_musculus	ENSMUSG00000046160	Olig1
ENSMUSG00000034648	27.98	90.19	2.81	0.000192	87	mus_musculus	ENSMUSG00000034648	Lrrn1
ENSMUSG00000034040	58.21	184.17	2.78	0.000197	87	mus_musculus	ENSMUSG00000034040	Wbscr17
ENSMUSG00000024679	114.67	296.17	2.4	0.000199	87	mus_musculus	ENSMUSG00000024679	Ms4a6d
ENSMUSG00000013418	19.89	76.56	3.15	0.000209	87	mus_musculus	ENSMUSG00000013418	B4galnt2
ENSMUSG00000059201	1825.47	153.1	-4.76	0.000209	87	mus_musculus	ENSMUSG00000059201	Lep
ENSMUSG00000110827	52.56	12.65	-3.29	0.000212	87	mus_musculus	ENSMUSG00000110827
ENSMUSG00000030806	362.44	153.7	-2.23	0.000215	87	mus_musculus	ENSMUSG00000030806	Stx1b
ENSMUSG00000039328	159.64	65.23	-2.3	0.000215	87	mus_musculus	ENSMUSG00000039328	Rnf122
ENSMUSG00000089844	55.03	138.68	2.35	0.000217	87	mus_musculus	ENSMUSG00000089844	A530032D15Rik;L
ENSMUSG00000022236	111.22	39.05	-2.58	0.00022	87	mus_musculus	ENSMUSG00000022236	Ropn1l
ENSMUSG00000109764	26.37	2.22	-4.66	0.00022	87	mus_musculus	ENSMUSG00000109764	Klkb1
ENSMUSG00000095990	163.28	369.87	2.16	0.000221	87	mus_musculus	ENSMUSG00000095990	Zfp97
ENSMUSG00000053702	93.52	242.07	2.4	0.000226	87	mus_musculus	ENSMUSG00000053702	Nebl
ENSMUSG00000019320	52.88	11.07	-3.54	0.000231	87	mus_musculus	ENSMUSG00000019320	Noxo1
ENSMUSG00000063229	49245.4	101808	2	0.000232	87	mus_musculus	ENSMUSG00000063229	Ldha
ENSMUSG00000025216	22.03	91.08	3.27	0.000235	87	mus_musculus	ENSMUSG00000025216	Lbx1
ENSMUSG00000022066	158.98	66.69	-2.25	0.000239	87	mus_musculus	ENSMUSG00000022066	Gm21685
ENSMUSG00000021228	93.73	24.92	-3.11	0.000239	87	mus_musculus	ENSMUSG00000021228	Acot3
ENSMUSG00000022525	26.59	132.02	3.6	0.00024	87	mus_musculus	ENSMUSG00000022525	Hrasls
ENSMUSG00000023150	20756.4	9664.48	-2.06	0.000241	87	mus_musculus	ENSMUSG00000023150	Ivns1abp
ENSMUSG00000036362	67.68	17.14	-3.2	0.000243	87	mus_musculus	ENSMUSG00000036362	P2ry13
ENSMUSG00000029797	223.9	94.17	-2.24	0.000245	87	mus_musculus	ENSMUSG00000029797	Sspo
ENSMUSG00000047819	2.62	27.54	4.53	0.000247	87	mus_musculus	ENSMUSG00000047819	Tigd4
ENSMUSG00000035509	57.36	13.67	-3.3	0.000248	87	mus_musculus	ENSMUSG00000035509	Fbxl21
ENSMUSG00000095681	12.71	52.92	3.29	0.000248	87	mus_musculus	ENSMUSG00000095681
ENSMUSG00000036959	588.25	276.41	-2.05	0.000249	87	mus_musculus	ENSMUSG00000036959	Bcorl1
ENSMUSG00000056091	676.21	4325.81	4.01	0.000256	87	mus_musculus	ENSMUSG00000056091	St3gal5
ENSMUSG00000032431	926.72	361.54	-2.38	0.00026	87	mus_musculus	ENSMUSG00000032431	Crtap
ENSMUSG00000060600	1553.25	13747.5	4.41	0.000266	87	mus_musculus	ENSMUSG00000060600	Eno3
ENSMUSG00000051499	62.17	16.55	-3.09	0.000267	87	mus_musculus	ENSMUSG00000051499	Zfp786
ENSMUSG00000039428	9800.55	20624.7	2.03	0.000269	87	mus_musculus	ENSMUSG00000039428	Tmem135
ENSMUSG00000013539	296.96	796.53	2.46	0.000273	87	mus_musculus	ENSMUSG00000013539	Tango2
ENSMUSG00000038086	12.23	63.92	3.65	0.000282	87	mus_musculus	ENSMUSG00000038086	Hspb2
ENSMUSG00000031312	103.4	819.44	4.27	0.000284	87	mus_musculus	ENSMUSG00000031312	Itgb1bp2
ENSMUSG00000079419	89.76	265.32	2.64	0.000284	87	mus_musculus	ENSMUSG00000079419	Ms4a6c
ENSMUSG00000045382	77.79	178.36	2.18	0.000284	87	mus_musculus	ENSMUSG00000045382	Cxcr4
ENSMUSG00000034472	34.03	105.44	2.73	0.000286	87	mus_musculus	ENSMUSG00000034472	Rasd2
ENSMUSG00000063929	45.03	165.11	3.04	0.000287	87	mus_musculus	ENSMUSG00000063929	Cyp4a32
ENSMUSG00000028037	199.13	73.61	-2.47	0.000288	87	mus_musculus	ENSMUSG00000028037	Ifi44
ENSMUSG00000079012	21.98	88.18	3.2	0.000289	87	mus_musculus	ENSMUSG00000079012	Serpina3m
ENSMUSG00000021748	24983	53324.7	2.05	0.000291	87	mus_musculus	ENSMUSG00000021748	Pdhb
ENSMUSG00000001333	36.65	108.11	2.63	0.000292	87	mus_musculus	ENSMUSG00000001333	Sync
ENSMUSG00000015950	159.98	350.97	2.1	0.000293	87	mus_musculus	ENSMUSG00000015950	Ncf1
ENSMUSG00000062077	34.73	811.09	4.88	0.000296	87	mus_musculus	ENSMUSG00000062077	Trim54
ENSMUSG00000035385	85.23	20.47	-3.27	0.000301	87	mus_musculus	ENSMUSG00000035385	Ccl2
ENSMUSG00000029910	163.36	75.39	-2.08	0.000309	87	mus_musculus	ENSMUSG00000029910	Mad2l1
ENSMUSG00000008932	27.41	2.22	-4.57	0.000311	87	mus_musculus	ENSMUSG00000008932	Slc1a7
ENSMUSG00000074577	65.12	19.27	-2.89	0.000312	87	mus_musculus	ENSMUSG00000074577	Fam65c
ENSMUSG00000027048	10.37	71.77	4.04	0.000328	87	mus_musculus	ENSMUSG00000027048	Abcb11
ENSMUSG00000024975	1138.98	533.31	-2.05	0.000328	87	mus_musculus	ENSMUSG00000024975	Pdcd4
ENSMUSG00000020057	2068.95	968.53	-2.05	0.000328	87	mus_musculus	ENSMUSG00000020057	Dram1
ENSMUSG00000049823	119.38	47.74	-2.33	0.00033	87	mus_musculus	ENSMUSG00000049823	Zbtb12
ENSMUSG00000020544	56.71	167.22	2.64	0.000332	87	mus_musculus	ENSMUSG00000020544	Cox11
ENSMUSG00000031872	6.71	36.32	3.68	0.000338	87	mus_musculus	ENSMUSG00000031872	Bean1
ENSMUSG00000101067	97.12	35.75	-2.48	0.000341	87	mus_musculus	ENSMUSG00000101067
ENSMUSG00000038167	309.39	100.21	-2.72	0.000344	87	mus_musculus	ENSMUSG00000038167	Plekhg6
ENSMUSG00000020848	24.94	78.06	2.73	0.000346	87	mus_musculus	ENSMUSG00000020848	Doc2b
ENSMUSG00000027022	2119.19	27532	4.62	0.000347	87	mus_musculus	ENSMUSG00000027022	Xirp2
ENSMUSG00000020151	52.74	141.8	2.46	0.000351	87	mus_musculus	ENSMUSG00000020151	Ptprr
ENSMUSG00000053192	190.47	400.01	2.02	0.000352	87	mus_musculus	ENSMUSG00000053192	Mllt11
ENSMUSG00000079051	52.69	13.72	-3.11	0.000353	87	mus_musculus	ENSMUSG00000079051	Gm14025
ENSMUSG00000033152	57.15	180.11	2.75	0.000359	87	mus_musculus	ENSMUSG00000033152	Podxl2
ENSMUSG00000040694	427.7	5359.1	4.58	0.000362	87	mus_musculus	ENSMUSG00000040694	Apobec2
ENSMUSG00000042254	131.28	1257.35	4.38	0.000374	87	mus_musculus	ENSMUSG00000042254	Cilp
ENSMUSG00000095295	12.14	49.03	3.19	0.000375	87	mus_musculus	ENSMUSG00000095295	Gm3317;Gm3005;G
ENSMUSG00000038060	93.12	33.55	-2.51	0.00038	87	mus_musculus	ENSMUSG00000038060	Dlec1
ENSMUSG00000100410	5.61	42.94	4.11	0.000381	87	mus_musculus	ENSMUSG00000100410
ENSMUSG00000026938	173.86	461.88	2.43	0.000382	87	mus_musculus	ENSMUSG00000026938	Fcna
ENSMUSG00000110016	16.09	0	-4.77	0.000384	87	mus_musculus	ENSMUSG00000110016
ENSMUSG00000028716	23.85	2.2	-4.39	0.000388	87	mus_musculus	ENSMUSG00000028716	Pdzk1ip1
ENSMUSG00000074063	14.95	56.24	3.07	0.000388	87	mus_musculus	ENSMUSG00000074063	Osgin1
ENSMUSG00000072494	163.29	74.15	-2.1	0.000395	87	mus_musculus	ENSMUSG00000072494	Ppp1r3e
ENSMUSG00000030091	174.73	375.72	2.06	0.000395	87	mus_musculus	ENSMUSG00000030091	Nup210
ENSMUSG00000026274	81.11	27.44	-2.63	0.000407	87	mus_musculus	ENSMUSG00000026274	Pask
ENSMUSG00000059040	65.28	155.47	2.24	0.000413	87	mus_musculus	ENSMUSG00000059040	Eno1b
ENSMUSG00000045031	70.47	14.91	-3.45	0.000423	87	mus_musculus	ENSMUSG00000045031	Cetn4
ENSMUSG00000032401	2795	517.81	-3.66	0.000433	87	mus_musculus	ENSMUSG00000032401	Lctl
ENSMUSG00000042155	155.53	334.41	2.05	0.000443	87	mus_musculus	ENSMUSG00000042155	Klhl23
ENSMUSG00000019853	284.58	673.84	2.23	0.000444	87	mus_musculus	ENSMUSG00000019853	Hebp2
ENSMUSG00000044461	49.25	188.66	3.08	0.000463	87	mus_musculus	ENSMUSG00000044461	Shisa2
ENSMUSG00000057003	15288.6	133576	4.23	0.00047	87	mus_musculus	ENSMUSG00000057003	Myh4
ENSMUSG00000028982	1112.93	2562.65	2.17	0.000477	87	mus_musculus	ENSMUSG00000028982	Slc25a33
ENSMUSG00000076431	160.92	372.21	2.18	0.000482	87	mus_musculus	ENSMUSG00000076431	Sox4
ENSMUSG00000003379	60.12	16.98	-2.94	0.000482	87	mus_musculus	ENSMUSG00000003379	Cd79a
ENSMUSG00000040972	175.98	431.43	2.29	0.000483	87	mus_musculus	ENSMUSG00000040972	Igsf21
ENSMUSG00000085601	32.13	4.94	-3.86	0.000485	87	mus_musculus	ENSMUSG00000085601	Gm4969
ENSMUSG00000043003	19.94	84.67	3.25	0.000488	87	mus_musculus	ENSMUSG00000043003	Rasef
ENSMUSG00000024525	1205.04	2773.19	2.17	0.000489	87	mus_musculus	ENSMUSG00000024525	Impa2
ENSMUSG00000003476	20.08	108	3.62	0.00049	87	mus_musculus	ENSMUSG00000003476	Crhr2
ENSMUSG00000033831	24.74	0.56	-4.63	0.000492	87	mus_musculus	ENSMUSG00000033831	Fgb
ENSMUSG00000062694	26.12	328.93	4.44	0.000515	87	mus_musculus	ENSMUSG00000062694	Cav3
ENSMUSG00000111146	15.42	0	-4.6	0.00052	87	mus_musculus	ENSMUSG00000111146
ENSMUSG00000046694	29.03	101.27	2.9	0.000524	87	mus_musculus	ENSMUSG00000046694	Fam46b
ENSMUSG00000021768	66.04	765.33	4.39	0.000526	87	mus_musculus	ENSMUSG00000021768	Dusp13
ENSMUSG00000108371	1.28	21.5	4.47	0.000537	87	mus_musculus	ENSMUSG00000108371
ENSMUSG00000020788	348.85	789.94	2.14	0.000541	87	mus_musculus	ENSMUSG00000020788	Atp2a3
ENSMUSG00000027313	128.03	1356.49	4.33	0.000541	87	mus_musculus	ENSMUSG00000027313	Chac1
ENSMUSG00000030800	91.67	31.79	-2.57	0.000543	87	mus_musculus	ENSMUSG00000030800	Prss8
ENSMUSG00000005640	28.69	2.72	-4.26	0.000545	87	mus_musculus	ENSMUSG00000005640	Insrr
ENSMUSG00000000340	7193.78	15637.3	2.07	0.000552	87	mus_musculus	ENSMUSG00000000340	Dbt
ENSMUSG00000097318	82.27	201.49	2.28	0.000556	87	mus_musculus	ENSMUSG00000097318
ENSMUSG00000064090	150.85	68.32	-2.1	0.000561	87	mus_musculus	ENSMUSG00000064090	Vrk2
ENSMUSG00000034958	13.94	78	3.65	0.000565	87	mus_musculus	ENSMUSG00000034958	Atcay
ENSMUSG00000030380	141.42	58.04	-2.27	0.000566	87	mus_musculus	ENSMUSG00000030380	Mzf1
ENSMUSG00000001027	246.02	2258.61	4.21	0.000569	87	mus_musculus	ENSMUSG00000001027	Scn4a
ENSMUSG00000079434	27.55	294.53	4.31	0.00057	87	mus_musculus	ENSMUSG00000079434	Neu2
ENSMUSG00000048337	23.27	1.62	-4.38	0.000572	87	mus_musculus	ENSMUSG00000048337	Npy4r
ENSMUSG00000021453	1783.67	7635.88	3.26	0.000581	87	mus_musculus	ENSMUSG00000021453	Gadd45g
ENSMUSG00000044827	65.6	20.93	-2.71	0.000586	87	mus_musculus	ENSMUSG00000044827	Tlr1
ENSMUSG00000068606	58.61	13.67	-3.24	0.000601	87	mus_musculus	ENSMUSG00000068606	Gm4841
ENSMUSG00000031709	392.31	871.93	2.11	0.000603	87	mus_musculus	ENSMUSG00000031709	Tbc1d9
ENSMUSG00000031883	180.81	80.59	-2.12	0.000607	87	mus_musculus	ENSMUSG00000031883	Car7
ENSMUSG00000096393	0.86	22.76	4.49	0.000609	87	mus_musculus	ENSMUSG00000096393	Gm590
ENSMUSG00000028464	4495.89	48578.1	4.29	0.000615	87	mus_musculus	ENSMUSG00000028464	Tpm2
ENSMUSG00000055602	60.7	18.69	-2.77	0.000615	87	mus_musculus	ENSMUSG00000055602	Tcp10b
ENSMUSG00000034285	523.98	1124.09	2.05	0.000647	87	mus_musculus	ENSMUSG00000034285	Nipsnap1
ENSMUSG00000003402	2005.27	4324	2.06	0.000664	87	mus_musculus	ENSMUSG00000003402	Prkcsh
ENSMUSG00000051225	128.62	37.7	-2.86	0.000666	87	mus_musculus	ENSMUSG00000051225	Fam83a
ENSMUSG00000044177	18.99	75.12	3.1	0.000668	87	mus_musculus	ENSMUSG00000044177	Wfikkn2
ENSMUSG00000021702	16.56	310.1	4.43	0.000669	87	mus_musculus	ENSMUSG00000021702	Thbs4
ENSMUSG00000097317	20.38	64.48	2.73	0.000672	87	mus_musculus	ENSMUSG00000097317
ENSMUSG00000038880	202.61	506.78	2.31	0.000678	87	mus_musculus	ENSMUSG00000038880	Mrps34
ENSMUSG00000035373	54.47	13.75	-3.1	0.000691	87	mus_musculus	ENSMUSG00000035373	Ccl7
ENSMUSG00000050505	49.21	116.48	2.21	0.000695	87	mus_musculus	ENSMUSG00000050505	Pcdh20
ENSMUSG00000049916	5.66	43.1	3.95	0.000707	87	mus_musculus	ENSMUSG00000049916	2610318N02Rik
ENSMUSG00000041476	115.7	1615.62	4.34	0.000708	87	mus_musculus	ENSMUSG00000041476	Smpx
ENSMUSG00000033276	47.27	11.49	-3.16	0.000711	87	mus_musculus	ENSMUSG00000033276	Stk36
ENSMUSG00000030730	6677.99	81568.4	4.28	0.000741	87	mus_musculus	ENSMUSG00000030730	Atp2a1
ENSMUSG00000075571	2.29	21.96	4.11	0.000746	87	mus_musculus	ENSMUSG00000075571	Defb30
ENSMUSG00000060470	103.51	231.84	2.12	0.000749	87	mus_musculus	ENSMUSG00000060470	Adgrg3
ENSMUSG00000024059	150.7	989.91	3.81	0.000759	87	mus_musculus	ENSMUSG00000024059	Clip4
ENSMUSG00000031374	27.04	3.84	-3.84	0.000762	87	mus_musculus	ENSMUSG00000031374	Zfp92
ENSMUSG00000034209	34.8	89.19	2.35	0.000765	87	mus_musculus	ENSMUSG00000034209	Rasl10a
ENSMUSG00000030030	46.08	12.1	-3.03	0.000769	87	mus_musculus	ENSMUSG00000030030	1700003E16Rik
ENSMUSG00000087006	51.31	388.77	3.94	0.000776	87	mus_musculus	ENSMUSG00000087006	Gm13889
ENSMUSG00000079550	59.12	17.54	-2.82	0.000782	87	mus_musculus	ENSMUSG00000079550	Mpp4
ENSMUSG00000074890	396.74	934.4	2.2	0.000793	87	mus_musculus	ENSMUSG00000074890	Lcmt2
ENSMUSG00000036022	151.34	67.79	-2.11	0.000799	87	mus_musculus	ENSMUSG00000036022	Fam122b
ENSMUSG00000066705	88.88	600.12	3.82	0.000804	87	mus_musculus	ENSMUSG00000066705	Fxyd6
ENSMUSG00000037977	379.92	163.07	-2.19	0.000807	87	mus_musculus	ENSMUSG00000037977	6430571L13Rik
ENSMUSG00000022951	1908.82	7675.56	3.12	0.000816	87	mus_musculus	ENSMUSG00000022951	Rcan1
ENSMUSG00000042474	20.61	1.64	-4.18	0.000822	87	mus_musculus	ENSMUSG00000042474	Fcmr
ENSMUSG00000020169	6.9	50.83	3.88	0.000823	87	mus_musculus	ENSMUSG00000020169	Best3
ENSMUSG00000031379	190.01	396.26	2	0.000829	87	mus_musculus	ENSMUSG00000031379	Pir
ENSMUSG00000024366	103.35	37.76	-2.46	0.000841	87	mus_musculus	ENSMUSG00000024366	Gfra3
ENSMUSG00000032648	3446.49	31081.6	4.06	0.000841	87	mus_musculus	ENSMUSG00000032648	Pygm
ENSMUSG00000021835	71	176.31	2.29	0.000842	87	mus_musculus	ENSMUSG00000021835	Bmp4
ENSMUSG00000031163	6.76	33.48	3.41	0.000846	87	mus_musculus	ENSMUSG00000031163	Glod5
ENSMUSG00000024155	53.12	15.43	-2.85	0.000849	87	mus_musculus	ENSMUSG00000024155	Meiob
ENSMUSG00000032366	7004.66	33762.6	3.39	0.000857	87	mus_musculus	ENSMUSG00000032366	Tpm1
ENSMUSG00000085180	79.14	22.57	-2.89	0.000865	87	mus_musculus	ENSMUSG00000085180
ENSMUSG00000018893	1054.97	11978.6	4.18	0.000874	87	mus_musculus	ENSMUSG00000018893	Mb
ENSMUSG00000048368	41.27	140.73	2.84	0.000874	87	mus_musculus	ENSMUSG00000048368	Omd
ENSMUSG00000024397	90.2	33.99	-2.41	0.000876	87	mus_musculus	ENSMUSG00000024397	Aif1
ENSMUSG00000103108	16.76	0.54	-4.3	0.000879	87	mus_musculus	ENSMUSG00000103108
ENSMUSG00000041431	57.94	16.46	-2.88	0.00088	87	mus_musculus	ENSMUSG00000041431	Ccnb1
ENSMUSG00000034457	87.86	197.51	2.12	0.00089	87	mus_musculus	ENSMUSG00000034457	Eda2r
ENSMUSG00000020638	573.88	274.07	-2	0.000894	87	mus_musculus	ENSMUSG00000020638	Cmpk2
ENSMUSG00000028001	46.62	3.86	-4.16	0.000924	87	mus_musculus	ENSMUSG00000028001	Fga
ENSMUSG00000023000	48.36	117.38	2.25	0.000928	87	mus_musculus	ENSMUSG00000023000	Dhh
ENSMUSG00000051107	29.37	82.17	2.49	0.00094	87	mus_musculus	ENSMUSG00000051107
ENSMUSG00000055015	87.4	33.62	-2.37	0.00094	87	mus_musculus	ENSMUSG00000055015
ENSMUSG00000028445	38.27	101.53	2.4	0.000957	87	mus_musculus	ENSMUSG00000028445	Enho
ENSMUSG00000001508	79.83	832.58	4.1	0.00096	87	mus_musculus	ENSMUSG00000001508	Sgca
ENSMUSG00000020475	495.03	4216.48	3.98	0.000962	87	mus_musculus	ENSMUSG00000020475	Pgam2
ENSMUSG00000025321	40.5	106.42	2.38	0.000964	87	mus_musculus	ENSMUSG00000025321	Itgb8
ENSMUSG00000111840	187.12	75.4	-2.29	0.000971	87	mus_musculus	ENSMUSG00000111840
ENSMUSG00000005986	73.01	23.14	-2.7	0.000984	87	mus_musculus	ENSMUSG00000005986	Ankrd13d
ENSMUSG00000111085	14.9	53.53	2.91	0.000986	87	mus_musculus	ENSMUSG00000111085
ENSMUSG00000040490	25.18	3.28	-3.84	0.000991	87	mus_musculus	ENSMUSG00000040490	Lrfn2
ENSMUSG00000054619	13232.7	6216.46	-2.03	0.000999	87	mus_musculus	ENSMUSG00000054619	Mettl7a1
ENSMUSG00000087312	90.35	194.47	2.05	0.001006	87	mus_musculus	ENSMUSG00000087312
ENSMUSG00000037259	81.78	30.32	-2.43	0.001025	87	mus_musculus	ENSMUSG00000037259	Dzank1
ENSMUSG00000074194	51.27	14.24	-2.91	0.001031	87	mus_musculus	ENSMUSG00000074194	Zfp791
ENSMUSG00000000435	1.71	21.99	4.11	0.001039	87	mus_musculus	ENSMUSG00000000435	Myf5
ENSMUSG00000027077	109.23	1301.77	4.12	0.001051	87	mus_musculus	ENSMUSG00000027077	Smtnl1
ENSMUSG00000047443	40.36	101.99	2.31	0.00106	87	mus_musculus	ENSMUSG00000047443	Fam132b
ENSMUSG00000046719	30.84	5.5	-3.52	0.001066	87	mus_musculus	ENSMUSG00000046719	Nxph3
ENSMUSG00000038508	8.8	375.51	4.21	0.001067	87	mus_musculus	ENSMUSG00000038508	Gdf15
ENSMUSG00000078532	141.79	55.78	-2.33	0.001068	87	mus_musculus	ENSMUSG00000078532	Nkain1
ENSMUSG00000054978	215.21	102.09	-2.01	0.001093	87	mus_musculus	ENSMUSG00000054978	Kbtbd13
ENSMUSG00000097305	109.78	46.66	-2.19	0.001093	87	mus_musculus	ENSMUSG00000097305
ENSMUSG00000042607	39.89	113.29	2.51	0.001104	87	mus_musculus	ENSMUSG00000042607	Asb4
ENSMUSG00000060487	110.1	48.96	-2.12	0.001116	87	mus_musculus	ENSMUSG00000060487	Samd5
ENSMUSG00000027230	112.49	49.38	-2.14	0.001152	87	mus_musculus	ENSMUSG00000027230	Creb3l1
ENSMUSG00000008136	31.65	93.87	2.58	0.001168	87	mus_musculus	ENSMUSG00000008136	Fhl2
ENSMUSG00000074384	101.01	38.86	-2.36	0.001187	87	mus_musculus	ENSMUSG00000074384	AI429214
ENSMUSG00000024553	70.65	156.17	2.09	0.001189	87	mus_musculus	ENSMUSG00000024553	Galr1
ENSMUSG00000030401	322.38	2001.76	3.63	0.001248	87	mus_musculus	ENSMUSG00000030401	Rtn2
ENSMUSG00000044534	100.42	226.45	2.12	0.001248	87	mus_musculus	ENSMUSG00000044534	Ackr2
ENSMUSG00000100335	24.42	67.11	2.45	0.001256	87	mus_musculus	ENSMUSG00000100335
ENSMUSG00000011154	7.37	42.82	3.53	0.001262	87	mus_musculus	ENSMUSG00000011154	Cfap161
ENSMUSG00000073491	136.99	65.37	-2	0.001262	87	mus_musculus	ENSMUSG00000073491	Ifi213
ENSMUSG00000038843	64.97	168.03	2.35	0.00127	87	mus_musculus	ENSMUSG00000038843	Gcnt1
ENSMUSG00000041359	4.9	28.03	3.51	0.00127	87	mus_musculus	ENSMUSG00000041359	Tcl1
ENSMUSG00000101086	2.19	23.81	3.97	0.001273	87	mus_musculus	ENSMUSG00000101086
ENSMUSG00000058975	26.55	289.38	4.01	0.001274	87	mus_musculus	ENSMUSG00000058975	Kcnc1
ENSMUSG00000061742	8.66	50.15	3.52	0.001282	87	mus_musculus	ENSMUSG00000061742	Slc22a12
ENSMUSG00000036962	26.99	4.4	-3.57	0.001294	87	mus_musculus	ENSMUSG00000036962	Cfap221
ENSMUSG00000049571	47.45	10.94	-3.16	0.001294	87	mus_musculus	ENSMUSG00000049571	Cfap46
ENSMUSG00000109612	7.52	35.7	3.28	0.001297	87	mus_musculus	ENSMUSG00000109612
ENSMUSG00000045467	78.12	29.22	-2.4	0.001299	87	mus_musculus	ENSMUSG00000045467	Ttll13
ENSMUSG00000007480	18.09	58.6	2.72	0.001323	87	mus_musculus	ENSMUSG00000007480	Mc5r
ENSMUSG00000049173	18.32	100.42	3.46	0.001324	87	mus_musculus	ENSMUSG00000049173	Myoz3
ENSMUSG00000024403	107.67	46.66	-2.16	0.001342	87	mus_musculus	ENSMUSG00000024403	Atp6v1g2
ENSMUSG00000097651	1.28	20.76	4.05	0.001343	87	mus_musculus	ENSMUSG00000097651
ENSMUSG00000061666	57.16	127.59	2.1	0.001354	87	mus_musculus	ENSMUSG00000061666	Gdpd1
ENSMUSG00000038670	1278.83	11852.3	3.91	0.001357	87	mus_musculus	ENSMUSG00000038670	Mybpc2
ENSMUSG00000026971	57.52	594.58	3.96	0.001372	87	mus_musculus	ENSMUSG00000026971	Itgb6
ENSMUSG00000054263	5867.91	12301.5	2	0.001376	87	mus_musculus	ENSMUSG00000054263	Lifr
ENSMUSG00000005413	224.43	1895.01	3.84	0.001401	87	mus_musculus	ENSMUSG00000005413	Hmox1
ENSMUSG00000046971	16.42	0.54	-4.07	0.001402	87	mus_musculus	ENSMUSG00000046971	Pla2g4f
ENSMUSG00000048747	14.08	54.84	2.99	0.001406	87	mus_musculus	ENSMUSG00000048747
ENSMUSG00000017314	620.23	290.78	-2.03	0.001412	87	mus_musculus	ENSMUSG00000017314	Mpp2
ENSMUSG00000002058	706.24	313.26	-2.12	0.001415	87	mus_musculus	ENSMUSG00000002058	Unc119
ENSMUSG00000041460	93.26	37.27	-2.29	0.00143	87	mus_musculus	ENSMUSG00000041460	Cacna2d4
ENSMUSG00000027456	105.61	225.95	2.03	0.001444	87	mus_musculus	ENSMUSG00000027456	Sdcbp2
ENSMUSG00000041632	1055.63	2264.65	2.04	0.001449	87	mus_musculus	ENSMUSG00000041632	Mrps27
ENSMUSG00000097194	79.27	29.15	-2.42	0.001462	87	mus_musculus	ENSMUSG00000097194
ENSMUSG00000055027	376.8	2380.97	3.6	0.001501	87	mus_musculus	ENSMUSG00000055027	Smyd1
ENSMUSG00000030772	81.29	183.71	2.12	0.001504	87	mus_musculus	ENSMUSG00000030772	Dkk3
ENSMUSG00000097136	67.69	146.87	2.05	0.001516	87	mus_musculus	ENSMUSG00000097136
ENSMUSG00000097013	23.13	2.76	-3.77	0.001518	87	mus_musculus	ENSMUSG00000097013
ENSMUSG00000052658	75.73	29.67	-2.32	0.001533	87	mus_musculus	ENSMUSG00000052658
ENSMUSG00000078815	49.15	367.16	3.73	0.001539	87	mus_musculus	ENSMUSG00000078815	Cacng6
ENSMUSG00000035126	164.25	73.38	-2.11	0.001541	87	mus_musculus	ENSMUSG00000035126	Wdr78
ENSMUSG00000060913	23.98	244.65	3.9	0.001546	87	mus_musculus	ENSMUSG00000060913	Trim55
ENSMUSG00000034173	104.39	43.27	-2.22	0.001585	87	mus_musculus	ENSMUSG00000034173	Zbed5
ENSMUSG00000034771	176.03	83.25	-2.01	0.001611	87	mus_musculus	ENSMUSG00000034771	Tle2
ENSMUSG00000039321	13.75	0	-3.97	0.001656	87	mus_musculus	ENSMUSG00000039321	Uts2r
ENSMUSG00000028713	2798.35	16118	3.48	0.001661	87	mus_musculus	ENSMUSG00000028713	Cyp4b1
ENSMUSG00000063142	98.87	705.66	3.67	0.001676	87	mus_musculus	ENSMUSG00000063142	Kcnma1
ENSMUSG00000079259	20.69	0	-3.94	0.001684	87	mus_musculus	ENSMUSG00000079259	Trim71
ENSMUSG00000032511	113.01	52.26	-2.04	0.001698	87	mus_musculus	ENSMUSG00000032511	Scn5a
ENSMUSG00000019787	669.37	6121.51	3.82	0.001704	87	mus_musculus	ENSMUSG00000019787	Trdn
ENSMUSG00000021898	66.28	420.29	3.56	0.001708	87	mus_musculus	ENSMUSG00000021898	Asb14
ENSMUSG00000030895	30.92	119.52	2.96	0.001717	87	mus_musculus	ENSMUSG00000030895	Hpx
ENSMUSG00000023039	53.11	15.9	-2.75	0.001739	87	mus_musculus	ENSMUSG00000023039	Krt7
ENSMUSG00000072662	13.52	45.09	2.74	0.001763	87	mus_musculus	ENSMUSG00000072662	Mansc4
ENSMUSG00000027107	36.74	103.09	2.46	0.001782	87	mus_musculus	ENSMUSG00000027107	Chrna1
ENSMUSG00000074867	132.23	60.08	-2.07	0.00179	87	mus_musculus	ENSMUSG00000074867	Zfp808
ENSMUSG00000100550	16.04	51.65	2.68	0.001812	87	mus_musculus	ENSMUSG00000100550
ENSMUSG00000031549	21.75	2.22	-3.79	0.001813	87	mus_musculus	ENSMUSG00000031549	Ido2
ENSMUSG00000038403	276.1	3019.33	3.86	0.001829	87	mus_musculus	ENSMUSG00000038403	Hfe2
ENSMUSG00000062783	48.67	9.39	-3.34	0.001834	87	mus_musculus	ENSMUSG00000062783	Csprs;Gm7609;Gm
ENSMUSG00000017861	46.98	13.74	-2.78	0.001838	87	mus_musculus	ENSMUSG00000017861	Mybl2
ENSMUSG00000028407	136.33	58.55	-2.16	0.001854	87	mus_musculus	ENSMUSG00000028407
ENSMUSG00000024486	56.27	436.19	3.69	0.001879	87	mus_musculus	ENSMUSG00000024486	Hbegf
ENSMUSG00000038152	84.36	29.85	-2.48	0.001902	87	mus_musculus	ENSMUSG00000038152
ENSMUSG00000032776	91.99	232.33	2.29	0.001904	87	mus_musculus	ENSMUSG00000032776	Mctp2
ENSMUSG00000005628	201.75	1413.1	3.62	0.001904	87	mus_musculus	ENSMUSG00000005628	Tmod4
ENSMUSG00000026407	779.06	7062.26	3.77	0.001917	87	mus_musculus	ENSMUSG00000026407	Cacna1s
ENSMUSG00000010461	47.16	142.49	2.58	0.001928	87	mus_musculus	ENSMUSG00000010461	Eya4
ENSMUSG00000050702	16.94	1.1	-3.87	0.001933	87	mus_musculus	ENSMUSG00000050702	4930563M21Rik
ENSMUSG00000053070	148.44	63.43	-2.17	0.00195	87	mus_musculus	ENSMUSG00000053070	9230110C19Rik
ENSMUSG00000023885	624.79	2290.68	2.88	0.00195	87	mus_musculus	ENSMUSG00000023885	Thbs2
ENSMUSG00000026940	27.32	4.36	-3.49	0.001954	87	mus_musculus	ENSMUSG00000026940	Ccdc183
ENSMUSG00000025092	908.09	427.3	-2.01	0.001961	87	mus_musculus	ENSMUSG00000025092	Hspa12a
ENSMUSG00000009097	5.85	32.66	3.39	0.00197	87	mus_musculus	ENSMUSG00000009097	Tbx1
ENSMUSG00000025425	10.8	271.55	3.89	0.001999	87	mus_musculus	ENSMUSG00000025425	St8sia5
ENSMUSG00000068697	770.68	6533.77	3.72	0.002014	87	mus_musculus	ENSMUSG00000068697	Myoz1
ENSMUSG00000031789	53.34	12.59	-3.07	0.002019	87	mus_musculus	ENSMUSG00000031789	Cngb1
ENSMUSG00000052496	126.56	49.96	-2.29	0.002021	87	mus_musculus	ENSMUSG00000052496	Pkdrej
ENSMUSG00000067653	40.56	97.6	2.21	0.002035	87	mus_musculus	ENSMUSG00000067653	Ankrd23
ENSMUSG00000048728	65.45	17.75	-2.88	0.002076	87	mus_musculus	ENSMUSG00000048728	Zfp454
ENSMUSG00000073856	114.92	52.26	-2.07	0.002113	87	mus_musculus	ENSMUSG00000073856	Iqck
ENSMUSG00000020609	86.07	20.4	-3.06	0.002129	87	mus_musculus	ENSMUSG00000020609	Apob
ENSMUSG00000053111	17.37	55.89	2.67	0.002137	87	mus_musculus	ENSMUSG00000053111	Fank1
ENSMUSG00000050010	22.7	71.25	2.63	0.002152	87	mus_musculus	ENSMUSG00000050010	Shisa3
ENSMUSG00000096960	9.66	42.22	3.09	0.002156	87	mus_musculus	ENSMUSG00000096960
ENSMUSG00000030785	277.4	3167.73	3.8	0.002158	87	mus_musculus	ENSMUSG00000030785	Cox6a2
ENSMUSG00000017499	81.19	30.72	-2.36	0.002158	87	mus_musculus	ENSMUSG00000017499	Cdc6
ENSMUSG00000108187	33.26	5.55	-3.44	0.002158	87	mus_musculus	ENSMUSG00000108187
ENSMUSG00000022763	29.74	5.5	-3.33	0.002227	87	mus_musculus	ENSMUSG00000022763	Aifm3
ENSMUSG00000073125	131.47	56.91	-2.14	0.002228	87	mus_musculus	ENSMUSG00000073125	Xlr3b
ENSMUSG00000000031	403.3	3716.52	3.72	0.002228	87	mus_musculus	ENSMUSG00000000031
ENSMUSG00000032589	47.2	8.78	-3.33	0.002234	87	mus_musculus	ENSMUSG00000032589	Bsn
ENSMUSG00000006457	3106.93	27574.9	3.7	0.002245	87	mus_musculus	ENSMUSG00000006457	Actn3
ENSMUSG00000047330	81.91	183.02	2.09	0.002261	87	mus_musculus	ENSMUSG00000047330	Kcne4
ENSMUSG00000056043	89.29	33.92	-2.35	0.002277	87	mus_musculus	ENSMUSG00000056043	Rgs9bp
ENSMUSG00000024803	17.99	183.32	3.74	0.002297	87	mus_musculus	ENSMUSG00000024803	Ankrd1
ENSMUSG00000033196	1684.18	11976.6	3.57	0.002319	87	mus_musculus	ENSMUSG00000033196	Myh2
ENSMUSG00000034706	33.74	7.14	-3.18	0.00233	87	mus_musculus	ENSMUSG00000034706	Dnaic2
ENSMUSG00000032680	18.75	56.76	2.57	0.002337	87	mus_musculus	ENSMUSG00000032680	6820408C15Rik
ENSMUSG00000078161	28.27	4.42	-3.46	0.00234	87	mus_musculus	ENSMUSG00000078161	Erich3
ENSMUSG00000038379	15.42	75.5	3.21	0.002425	87	mus_musculus	ENSMUSG00000038379	Ttk
ENSMUSG00000009108	36.79	7.07	-3.26	0.002482	87	mus_musculus	ENSMUSG00000009108	Gnat2
ENSMUSG00000045064	46.65	108.09	2.15	0.002499	87	mus_musculus	ENSMUSG00000045064	Zc2hc1c
ENSMUSG00000030996	140.58	1611.52	3.73	0.002527	87	mus_musculus	ENSMUSG00000030996	Art1
ENSMUSG00000039860	24.66	2.71	-3.63	0.002573	87	mus_musculus	ENSMUSG00000039860	Srrm3
ENSMUSG00000037996	33.79	6.55	-3.25	0.002584	87	mus_musculus	ENSMUSG00000037996	Slc24a2
ENSMUSG00000062044	35.6	7.09	-3.22	0.002587	87	mus_musculus	ENSMUSG00000062044	Lmtk3
ENSMUSG00000035186	46.79	14.85	-2.62	0.002611	87	mus_musculus	ENSMUSG00000035186	Ubd
ENSMUSG00000005474	2.57	27.7	3.69	0.002617	87	mus_musculus	ENSMUSG00000005474	Myl10
ENSMUSG00000026443	22.66	3.28	-3.47	0.002629	87	mus_musculus	ENSMUSG00000026443	Lrrn2
ENSMUSG00000005148	15.13	51.89	2.74	0.00263	87	mus_musculus	ENSMUSG00000005148	Klf5
ENSMUSG00000044702	126.36	52.99	-2.19	0.002641	87	mus_musculus	ENSMUSG00000044702	Palb2
ENSMUSG00000057093	90.46	38.49	-2.17	0.002648	87	mus_musculus	ENSMUSG00000057093	Zfp607b
ENSMUSG00000030089	156.1	1316.09	3.62	0.002653	87	mus_musculus	ENSMUSG00000030089	Slc41a3
ENSMUSG00000021090	123.46	46.99	-2.35	0.002656	87	mus_musculus	ENSMUSG00000021090	Lrrc9
ENSMUSG00000035041	41.5	9.97	-3.01	0.002674	87	mus_musculus	ENSMUSG00000035041	Creb3l3
ENSMUSG00000000214	5.61	35.12	3.4	0.002714	87	mus_musculus	ENSMUSG00000000214	Th
ENSMUSG00000103103	130.11	61.6	-2	0.002714	87	mus_musculus	ENSMUSG00000103103
ENSMUSG00000043342	41.17	98.7	2.19	0.002751	87	mus_musculus	ENSMUSG00000043342	Hoxd9
ENSMUSG00000031097	3184.56	31653.8	3.66	0.002788	87	mus_musculus	ENSMUSG00000031097	Tnni2
ENSMUSG00000052336	70.65	28.07	-2.27	0.002806	87	mus_musculus	ENSMUSG00000052336	Cx3cr1
ENSMUSG00000051748	134.88	329.72	2.23	0.002816	87	mus_musculus	ENSMUSG00000051748	Wfdc21
ENSMUSG00000059854	39.01	4.96	-3.54	0.002865	87	mus_musculus	ENSMUSG00000059854	Hydin
ENSMUSG00000038777	96.61	217.51	2.09	0.002899	87	mus_musculus	ENSMUSG00000038777	Sema6c
ENSMUSG00000031760	3.85	34.31	3.58	0.00295	87	mus_musculus	ENSMUSG00000031760	Mt3
ENSMUSG00000059974	44.73	9.32	-3.15	0.002958	87	mus_musculus	ENSMUSG00000059974	Ntm
ENSMUSG00000054662	22.55	1.08	-3.69	0.003	87	mus_musculus	ENSMUSG00000054662	Ano9
ENSMUSG00000097160	37.99	10.42	-2.81	0.003002	87	mus_musculus	ENSMUSG00000097160
ENSMUSG00000060548	37.82	138.19	2.82	0.003025	87	mus_musculus	ENSMUSG00000060548	Tnfrsf19
ENSMUSG00000048416	137.17	950.79	3.46	0.003058	87	mus_musculus	ENSMUSG00000048416	Mlf1
ENSMUSG00000024600	18.46	1.08	-3.67	0.003089	87	mus_musculus	ENSMUSG00000024600	Slc27a6
ENSMUSG00000046491	87.35	38.44	-2.11	0.003115	87	mus_musculus	ENSMUSG00000046491	C1qtnf2
ENSMUSG00000110755	123.39	37.75	-2.67	0.003117	87	mus_musculus	ENSMUSG00000110755
ENSMUSG00000047686	15.42	0.56	-3.67	0.003118	87	mus_musculus	ENSMUSG00000047686	Zcchc5
ENSMUSG00000050587	86.33	34.05	-2.28	0.00313	87	mus_musculus	ENSMUSG00000050587	Lrrc4c
ENSMUSG00000035355	49.25	10.93	-3.07	0.003136	87	mus_musculus	ENSMUSG00000035355	Kcnh4
ENSMUSG00000027556	81.28	23.79	-2.73	0.003139	87	mus_musculus	ENSMUSG00000027556	Car1
ENSMUSG00000044667	42.94	104.36	2.21	0.003144	87	mus_musculus	ENSMUSG00000044667	Plppr4
ENSMUSG00000045777	31.37	75.96	2.21	0.003149	87	mus_musculus	ENSMUSG00000045777	Ifitm10
ENSMUSG00000042678	69.33	21.38	-2.65	0.003178	87	mus_musculus	ENSMUSG00000042678	Myo15
ENSMUSG00000055312	18.85	2.2	-3.52	0.00318	87	mus_musculus	ENSMUSG00000055312	Them7
ENSMUSG00000102545	56.69	20.39	-2.42	0.00319	87	mus_musculus	ENSMUSG00000102545
ENSMUSG00000005465	78.3	30.65	-2.29	0.003195	87	mus_musculus	ENSMUSG00000005465	Il27ra
ENSMUSG00000029093	2854.99	579.76	-3.17	0.003204	87	mus_musculus	ENSMUSG00000029093	Sorcs2
ENSMUSG00000039699	52.85	17.59	-2.53	0.003241	87	mus_musculus	ENSMUSG00000039699	Batf2
ENSMUSG00000039323	7.33	45.29	3.35	0.003252	87	mus_musculus	ENSMUSG00000039323	Igfbp2
ENSMUSG00000028680	213	1512.53	3.46	0.003255	87	mus_musculus	ENSMUSG00000028680	Plk3
ENSMUSG00000074635	53.65	18.1	-2.51	0.003259	87	mus_musculus	ENSMUSG00000074635
ENSMUSG00000030745	43.42	13.23	-2.66	0.003286	87	mus_musculus	ENSMUSG00000030745	Il21r
ENSMUSG00000046245	47.22	14.36	-2.67	0.003288	87	mus_musculus	ENSMUSG00000046245	Pilra
ENSMUSG00000030672	1874.93	19532.4	3.6	0.003297	87	mus_musculus	ENSMUSG00000030672	Mylpf
ENSMUSG00000027887	171.07	790.01	3.1	0.003301	87	mus_musculus	ENSMUSG00000027887	Sypl2
ENSMUSG00000043366	85.2	35.63	-2.19	0.003363	87	mus_musculus	ENSMUSG00000043366	Olfr78
ENSMUSG00000020698	60.35	22.01	-2.4	0.003378	87	mus_musculus	ENSMUSG00000020698	Cct6b
ENSMUSG00000046574	439.71	205.48	-2.01	0.003404	87	mus_musculus	ENSMUSG00000046574	Prr12
ENSMUSG00000045350	67.03	24.63	-2.38	0.003408	87	mus_musculus	ENSMUSG00000045350	1700030F18Rik
ENSMUSG00000025726	10.71	37.96	2.76	0.003446	87	mus_musculus	ENSMUSG00000025726	Slc28a1
ENSMUSG00000050050	44.02	12.64	-2.74	0.003447	87	mus_musculus	ENSMUSG00000050050	Ccdc158
ENSMUSG00000100837	75.88	14.23	-3.22	0.003485	87	mus_musculus	ENSMUSG00000100837
ENSMUSG00000021187	248.4	110.04	-2.09	0.003505	87	mus_musculus	ENSMUSG00000021187	Tc2n
ENSMUSG00000062713	38.27	105.68	2.4	0.003516	87	mus_musculus	ENSMUSG00000062713	Sim2
ENSMUSG00000039629	506.94	218.24	-2.14	0.003533	87	mus_musculus	ENSMUSG00000039629	Strip2
ENSMUSG00000099375	7.75	49.24	3.35	0.003534	87	mus_musculus	ENSMUSG00000099375
ENSMUSG00000051906	484.79	213.04	-2.11	0.003549	87	mus_musculus	ENSMUSG00000051906	Cd209f
ENSMUSG00000042717	342.47	2203.16	3.37	0.003581	87	mus_musculus	ENSMUSG00000042717	Ppp1r3a
ENSMUSG00000061540	33.08	86.69	2.32	0.003681	87	mus_musculus	ENSMUSG00000061540	Orm2
ENSMUSG00000034161	21.33	58.42	2.39	0.003713	87	mus_musculus	ENSMUSG00000034161	Scx
ENSMUSG00000026628	356.86	2466.15	3.4	0.003718	87	mus_musculus	ENSMUSG00000026628	Atf3
ENSMUSG00000054758	23.37	3.82	-3.29	0.003727	87	mus_musculus	ENSMUSG00000054758
ENSMUSG00000052133	40.82	8.8	-3.07	0.003729	87	mus_musculus	ENSMUSG00000052133	Sema5b
ENSMUSG00000091472	23.18	62.78	2.37	0.003758	87	mus_musculus	ENSMUSG00000091472
ENSMUSG00000042451	28.47	107.67	2.84	0.003766	87	mus_musculus	ENSMUSG00000042451	Mybph
ENSMUSG00000034145	15.18	0	-3.52	0.003781	87	mus_musculus	ENSMUSG00000034145	Tmem63c
ENSMUSG00000058290	62.87	23.08	-2.38	0.003797	87	mus_musculus	ENSMUSG00000058290	Espl1
ENSMUSG00000061723	6340.9	57221.1	3.49	0.003957	87	mus_musculus	ENSMUSG00000061723	Tnnt3
ENSMUSG00000022756	48.92	15.38	-2.6	0.004039	87	mus_musculus	ENSMUSG00000022756	Slc7a4
ENSMUSG00000051067	15.32	60.23	2.87	0.004045	87	mus_musculus	ENSMUSG00000051067	Lingo3
ENSMUSG00000107605	18.03	59.24	2.64	0.004066	87	mus_musculus	ENSMUSG00000107605
ENSMUSG00000069814	50.35	15.46	-2.63	0.004077	87	mus_musculus	ENSMUSG00000069814	Ccdc92b
ENSMUSG00000030399	4954.71	48607.6	3.5	0.00408	87	mus_musculus	ENSMUSG00000030399	Ckm
ENSMUSG00000097154	51.65	17.53	-2.49	0.004096	87	mus_musculus	ENSMUSG00000097154
ENSMUSG00000033427	121.53	53.05	-2.11	0.004109	87	mus_musculus	ENSMUSG00000033427	Upb1
ENSMUSG00000004113	32.49	3.84	-3.43	0.004133	87	mus_musculus	ENSMUSG00000004113	Cacna1b
ENSMUSG00000060843	63.82	136.14	2	0.004167	87	mus_musculus	ENSMUSG00000060843	Ctnna3
ENSMUSG00000008658	121.28	676.72	3.22	0.004178	87	mus_musculus	ENSMUSG00000008658	Rbfox1
ENSMUSG00000030600	19.27	1.64	-3.49	0.0042	87	mus_musculus	ENSMUSG00000030600	Lrfn1
ENSMUSG00000091275	26.98	75.51	2.41	0.004208	87	mus_musculus	ENSMUSG00000091275
ENSMUSG00000016942	56.03	20.93	-2.35	0.004209	87	mus_musculus	ENSMUSG00000016942	Tmprss6
ENSMUSG00000026548	91.01	38.63	-2.16	0.004218	87	mus_musculus	ENSMUSG00000026548	Slamf9
ENSMUSG00000040502	121.75	48.7	-2.24	0.004248	87	mus_musculus	ENSMUSG00000040502	March9
ENSMUSG00000046031	64.69	23.21	-2.41	0.00427	87	mus_musculus	ENSMUSG00000046031	Fam26f
ENSMUSG00000033644	53.31	19.25	-2.4	0.004307	87	mus_musculus	ENSMUSG00000033644	Piwil2
ENSMUSG00000097267	85.27	32.83	-2.3	0.004326	87	mus_musculus	ENSMUSG00000097267
ENSMUSG00000031075	3542.06	1079.93	-2.64	0.004354	87	mus_musculus	ENSMUSG00000031075	Ano1
ENSMUSG00000032315	437.47	2453.54	3.21	0.004416	87	mus_musculus	ENSMUSG00000032315	Cyp1a1
ENSMUSG00000033633	59.42	14.28	-2.93	0.004453	87	mus_musculus	ENSMUSG00000033633	Clec18a
ENSMUSG00000025089	114.9	1060.43	3.44	0.004477	87	mus_musculus	ENSMUSG00000025089	Gfra1
ENSMUSG00000101828	76.94	31.4	-2.21	0.004499	87	mus_musculus	ENSMUSG00000101828
ENSMUSG00000046345	47.25	133.24	2.42	0.004553	87	mus_musculus	ENSMUSG00000046345	Smco1
ENSMUSG00000054256	38.55	11.54	-2.65	0.004555	87	mus_musculus	ENSMUSG00000054256	Msi1
ENSMUSG00000026566	90.64	253.49	2.41	0.004576	87	mus_musculus	ENSMUSG00000026566	Mpzl1
ENSMUSG00000098424	80.79	35.22	-2.11	0.004599	87	mus_musculus	ENSMUSG00000098424
ENSMUSG00000059481	23.36	1.66	-3.47	0.004605	87	mus_musculus	ENSMUSG00000059481	Plg
ENSMUSG00000031323	16.53	0	-3.41	0.00461	87	mus_musculus	ENSMUSG00000031323	Dmrtc1a
ENSMUSG00000046182	24.31	2.18	-3.45	0.004649	87	mus_musculus	ENSMUSG00000046182	Gsg1l
ENSMUSG00000050272	28.31	4.35	-3.27	0.004661	87	mus_musculus	ENSMUSG00000050272	Dscam
ENSMUSG00000054320	61.07	24.21	-2.25	0.004701	87	mus_musculus	ENSMUSG00000054320	Lrrc36
ENSMUSG00000054204	33.93	83.85	2.22	0.004702	87	mus_musculus	ENSMUSG00000054204	Fam150b
ENSMUSG00000036912	21.27	2.72	-3.34	0.004737	87	mus_musculus	ENSMUSG00000036912	Piwil4
ENSMUSG00000034871	14.13	0.54	-3.46	0.004749	87	mus_musculus	ENSMUSG00000034871	Fam151a
ENSMUSG00000054931	114.74	52.63	-2.03	0.004898	87	mus_musculus	ENSMUSG00000054931	Zkscan4
ENSMUSG00000072115	86.7	188.04	2.02	0.005021	87	mus_musculus	ENSMUSG00000072115	Ang
ENSMUSG00000081512	37.99	10.94	-2.69	0.005041	87	mus_musculus	ENSMUSG00000081512
ENSMUSG00000066684	44.32	14.35	-2.54	0.00505	87	mus_musculus	ENSMUSG00000066684	Pilrb1
ENSMUSG00000060509	51.08	18.66	-2.37	0.005065	87	mus_musculus	ENSMUSG00000060509	Xcr1
ENSMUSG00000026822	21.89	60.13	2.37	0.005095	87	mus_musculus	ENSMUSG00000026822	Lcn2
ENSMUSG00000070424	34.35	306.71	3.37	0.005183	87	mus_musculus	ENSMUSG00000070424	Art5
ENSMUSG00000035539	18.99	1.62	-3.39	0.005331	87	mus_musculus	ENSMUSG00000035539	Ccdc180
ENSMUSG00000097113	56.02	21.42	-2.3	0.005369	87	mus_musculus	ENSMUSG00000097113
ENSMUSG00000015478	230.25	524.16	2.09	0.005392	87	mus_musculus	ENSMUSG00000015478	Rnf5
ENSMUSG00000057729	46.49	13.77	-2.65	0.005395	87	mus_musculus	ENSMUSG00000057729	Prtn3
ENSMUSG00000027499	552.1	2260.59	2.88	0.005412	87	mus_musculus	ENSMUSG00000027499	Pkia
ENSMUSG00000057135	21.66	3.84	-3.13	0.005421	87	mus_musculus	ENSMUSG00000057135	Scimp
ENSMUSG00000066687	2075.42	11885.6	3.17	0.005439	87	mus_musculus	ENSMUSG00000066687	Zbtb16
ENSMUSG00000025938	77.35	681.09	3.35	0.005474	87	mus_musculus	ENSMUSG00000025938	Slco5a1
ENSMUSG00000038011	88.24	40.7	-2.02	0.00555	87	mus_musculus	ENSMUSG00000038011	Dnah10
ENSMUSG00000040264	30.15	5.48	-3.11	0.005553	87	mus_musculus	ENSMUSG00000040264	Gbp2b
ENSMUSG00000105484	19.79	2.18	-3.33	0.005567	87	mus_musculus	ENSMUSG00000105484
ENSMUSG00000065952	22.14	3.82	-3.14	0.005672	87	mus_musculus	ENSMUSG00000065952	C330021F23Rik
ENSMUSG00000030732	12.56	56.42	2.95	0.005704	87	mus_musculus	ENSMUSG00000030732	Chrdl2
ENSMUSG00000097102	19.33	57.03	2.47	0.005722	87	mus_musculus	ENSMUSG00000097102
ENSMUSG00000029636	43.97	12.71	-2.67	0.005788	87	mus_musculus	ENSMUSG00000029636	Wasf3
ENSMUSG00000029838	50.69	18.71	-2.35	0.005798	87	mus_musculus	ENSMUSG00000029838	Ptn
ENSMUSG00000074206	39.32	12.04	-2.59	0.005855	87	mus_musculus	ENSMUSG00000074206	Adh6b
ENSMUSG00000037071	2221440	1015870	-2.03	0.005869	87	mus_musculus	ENSMUSG00000037071	Scd1
ENSMUSG00000044724	79.73	36.34	-2.04	0.005915	87	mus_musculus	ENSMUSG00000044724	Gpr152
ENSMUSG00000111180	5.33	25.36	2.99	0.005932	87	mus_musculus	ENSMUSG00000111180
ENSMUSG00000022215	44.34	421.97	3.32	0.006057	87	mus_musculus	ENSMUSG00000022215	Fitm1
ENSMUSG00000030237	9.61	38.99	2.83	0.006083	87	mus_musculus	ENSMUSG00000030237	Slco1a4
ENSMUSG00000074824	22.13	60.95	2.36	0.006113	87	mus_musculus	ENSMUSG00000074824	Rslcan18
ENSMUSG00000032502	58.59	22.48	-2.29	0.006148	87	mus_musculus	ENSMUSG00000032502	Stac
ENSMUSG00000044641	58.27	21.89	-2.31	0.006208	87	mus_musculus	ENSMUSG00000044641	Pard6b
ENSMUSG00000005716	2131.32	17626.6	3.28	0.006215	87	mus_musculus	ENSMUSG00000005716	Pvalb
ENSMUSG00000026090	16.85	49.54	2.45	0.006218	87	mus_musculus	ENSMUSG00000026090	2010300C02Rik
ENSMUSG00000051431	16.52	1.64	-3.3	0.006223	87	mus_musculus	ENSMUSG00000051431	Gpr87
ENSMUSG00000013523	28.56	71.7	2.23	0.006252	87	mus_musculus	ENSMUSG00000013523	Bcas1
ENSMUSG00000040340	14.28	1.1	-3.32	0.006258	87	mus_musculus	ENSMUSG00000040340	1700019B03Rik
ENSMUSG00000041845	52.65	112.53	2	0.006281	87	mus_musculus	ENSMUSG00000041845	Rhod
ENSMUSG00000011008	31.27	8.26	-2.76	0.006348	87	mus_musculus	ENSMUSG00000011008	Mcoln2
ENSMUSG00000037995	65.97	24.6	-2.32	0.006359	87	mus_musculus	ENSMUSG00000037995	Igsf9
ENSMUSG00000049649	9.76	43.82	2.93	0.006375	87	mus_musculus	ENSMUSG00000049649	Gpr3
ENSMUSG00000074480	49.66	17.61	-2.39	0.006395	87	mus_musculus	ENSMUSG00000074480	Mex3a
ENSMUSG00000100135	12.95	0.56	-3.31	0.006403	87	mus_musculus	ENSMUSG00000100135
ENSMUSG00000031347	502.7	226.93	-2.05	0.006474	87	mus_musculus	ENSMUSG00000031347	Cetn2
ENSMUSG00000031861	30.56	8.24	-2.73	0.006495	87	mus_musculus	ENSMUSG00000031861	Lpar2
ENSMUSG00000055271	34.09	76.82	2.07	0.006565	87	mus_musculus	ENSMUSG00000055271
ENSMUSG00000098132	61.8	21.91	-2.39	0.006566	87	mus_musculus	ENSMUSG00000098132	Rassf10
ENSMUSG00000096039	4.47	23.51	3.04	0.006579	87	mus_musculus	ENSMUSG00000096039	D830030K20Rik
ENSMUSG00000045667	207.39	781.18	2.75	0.006618	87	mus_musculus	ENSMUSG00000045667	Smtnl2
ENSMUSG00000079853	19.52	2.16	-3.25	0.006704	87	mus_musculus	ENSMUSG00000079853	Klra1;Klra15;Kl
ENSMUSG00000052477	39.82	6.02	-3.17	0.006709	87	mus_musculus	ENSMUSG00000052477	C130026I21Rik;L
ENSMUSG00000038973	20.51	3.32	-3.13	0.006733	87	mus_musculus	ENSMUSG00000038973	Cldnd2
ENSMUSG00000028356	14.27	0	-3.21	0.00675	87	mus_musculus	ENSMUSG00000028356	Ambp
ENSMUSG00000012350	24.23	4.97	-2.98	0.006764	87	mus_musculus	ENSMUSG00000012350	Ehf
ENSMUSG00000026726	60.81	19.29	-2.54	0.006879	87	mus_musculus	ENSMUSG00000026726	Cubn
ENSMUSG00000041020	12.57	38.42	2.49	0.00697	87	mus_musculus	ENSMUSG00000041020	Map7d2
ENSMUSG00000097514	24.81	3.89	-3.13	0.006984	87	mus_musculus	ENSMUSG00000097514
ENSMUSG00000090691	6.81	26.95	2.79	0.007021	87	mus_musculus	ENSMUSG00000090691
ENSMUSG00000031210	13.03	52.1	2.79	0.007052	87	mus_musculus	ENSMUSG00000031210	Gpr165
ENSMUSG00000057455	23.51	4.38	-3.03	0.007059	87	mus_musculus	ENSMUSG00000057455	Rit2
ENSMUSG00000087344	25.99	6.06	-2.86	0.007066	87	mus_musculus	ENSMUSG00000087344
ENSMUSG00000030222	28.7	65.94	2.09	0.007073	87	mus_musculus	ENSMUSG00000030222	Rerg
ENSMUSG00000041423	63.59	26.34	-2.17	0.007113	87	mus_musculus	ENSMUSG00000041423	Paqr6
ENSMUSG00000040812	82.9	179.87	2.02	0.007116	87	mus_musculus	ENSMUSG00000040812	Agbl2
ENSMUSG00000024617	92.31	216.7	2.12	0.007156	87	mus_musculus	ENSMUSG00000024617	Camk2a
ENSMUSG00000024597	3161.12	13666	2.88	0.007162	87	mus_musculus	ENSMUSG00000024597	Slc12a2
ENSMUSG00000022483	20.26	1.1	-3.25	0.007261	87	mus_musculus	ENSMUSG00000022483	Col2a1
ENSMUSG00000111290	27.13	62.7	2.1	0.007317	87	mus_musculus	ENSMUSG00000111290
ENSMUSG00000110524	36.16	7.77	-2.92	0.007501	87	mus_musculus	ENSMUSG00000110524
ENSMUSG00000035692	43.51	15.4	-2.38	0.007527	87	mus_musculus	ENSMUSG00000035692	Isg15
ENSMUSG00000093732	3.95	24.02	3.08	0.007572	87	mus_musculus	ENSMUSG00000093732
ENSMUSG00000012443	72.21	32.45	-2.05	0.007627	87	mus_musculus	ENSMUSG00000012443	Kif11
ENSMUSG00000035561	9.42	31.91	2.6	0.007699	87	mus_musculus	ENSMUSG00000035561	Aldh1b1
ENSMUSG00000070280	11.04	0	-3.16	0.007734	87	mus_musculus	ENSMUSG00000070280	Slc22a14
ENSMUSG00000110618	8.42	31.99	2.72	0.007864	87	mus_musculus	ENSMUSG00000110618
ENSMUSG00000007122	683.21	5033.6	3.16	0.007895	87	mus_musculus	ENSMUSG00000007122	Casq1
ENSMUSG00000079364	13.9	40.13	2.4	0.00793	87	mus_musculus	ENSMUSG00000079364	Gm3558
ENSMUSG00000035165	17.04	46.1	2.32	0.007931	87	mus_musculus	ENSMUSG00000035165	Kcne3
ENSMUSG00000044296	61.31	26.37	-2.11	0.007965	87	mus_musculus	ENSMUSG00000044296	Zfp879
ENSMUSG00000031297	28.75	7.7	-2.71	0.007972	87	mus_musculus	ENSMUSG00000031297	Slc7a3
ENSMUSG00000056145	44.37	15.97	-2.35	0.008049	87	mus_musculus	ENSMUSG00000056145
ENSMUSG00000020125	44.3	13.7	-2.55	0.008054	87	mus_musculus	ENSMUSG00000020125	Elane
ENSMUSG00000009487	18.45	0	-3.1	0.008129	87	mus_musculus	ENSMUSG00000009487	Otog
ENSMUSG00000036882	34.84	10.42	-2.58	0.008232	87	mus_musculus	ENSMUSG00000036882	Arhgap33
ENSMUSG00000035365	27.18	6.6	-2.79	0.008243	87	mus_musculus	ENSMUSG00000035365	Parpbp
ENSMUSG00000091649	68.07	29.24	-2.11	0.008302	87	mus_musculus	ENSMUSG00000091649	Phf11b
ENSMUSG00000019230	15.08	0	-3.09	0.008419	87	mus_musculus	ENSMUSG00000019230	Lhx9
ENSMUSG00000032400	57.07	23.6	-2.16	0.008462	87	mus_musculus	ENSMUSG00000032400	Zwilch
ENSMUSG00000018927	1099.51	3669.09	2.58	0.008659	87	mus_musculus	ENSMUSG00000018927	Ccl6
ENSMUSG00000035296	74.83	586.82	3.13	0.008696	87	mus_musculus	ENSMUSG00000035296	Sgcg
ENSMUSG00000096983	40.37	13.77	-2.42	0.008698	87	mus_musculus	ENSMUSG00000096983
ENSMUSG00000110474	57.57	11.42	-2.94	0.008699	87	mus_musculus	ENSMUSG00000110474
ENSMUSG00000071719	29.99	85.64	2.38	0.008701	87	mus_musculus	ENSMUSG00000071719	Tmem28
ENSMUSG00000028519	18.03	0	-3.07	0.008713	87	mus_musculus	ENSMUSG00000028519	Dab1
ENSMUSG00000044086	96.06	525.05	2.99	0.008852	87	mus_musculus	ENSMUSG00000044086	Lmod3
ENSMUSG00000097709	23.55	3.28	-3.09	0.00896	87	mus_musculus	ENSMUSG00000097709
ENSMUSG00000029245	36.87	6	-3.04	0.00897	87	mus_musculus	ENSMUSG00000029245	Epha5
ENSMUSG00000055567	29.16	4.43	-3.06	0.008991	87	mus_musculus	ENSMUSG00000055567	Unc80
ENSMUSG00000020052	37.75	8.69	-2.82	0.009154	87	mus_musculus	ENSMUSG00000020052	Ascl1
ENSMUSG00000099364	3.52	20.42	2.99	0.009341	87	mus_musculus	ENSMUSG00000099364
ENSMUSG00000045404	32.65	78.98	2.15	0.009343	87	mus_musculus	ENSMUSG00000045404	Kcnk13
ENSMUSG00000027895	45.92	275.55	3.02	0.009346	87	mus_musculus	ENSMUSG00000027895	Kcnc4
ENSMUSG00000053279	830.9	3515.51	2.8	0.009358	87	mus_musculus	ENSMUSG00000053279	Aldh1a1
ENSMUSG00000051727	18.84	2.18	-3.11	0.009362	87	mus_musculus	ENSMUSG00000051727	Kctd14
ENSMUSG00000066154	27.89	6.6	-2.79	0.009365	87	mus_musculus	ENSMUSG00000066154	Mup3
ENSMUSG00000051648	36.26	9.93	-2.66	0.009379	87	mus_musculus	ENSMUSG00000051648	Kctd19
ENSMUSG00000110866	161.27	65.6	-2.18	0.009452	87	mus_musculus	ENSMUSG00000110866
ENSMUSG00000086712	13.56	0.56	-3.11	0.009472	87	mus_musculus	ENSMUSG00000086712
ENSMUSG00000034107	17.71	2.76	-3.02	0.009499	87	mus_musculus	ENSMUSG00000034107	Ano7
ENSMUSG00000038570	72.16	28.22	-2.23	0.009501	87	mus_musculus	ENSMUSG00000038570	Saxo2
ENSMUSG00000020622	24.7	4.94	-2.91	0.009563	87	mus_musculus	ENSMUSG00000020622	Nt5c1b
ENSMUSG00000026039	34.41	74.71	2	0.00963	87	mus_musculus	ENSMUSG00000026039	Sgol2a
ENSMUSG00000062391	36.74	12.11	-2.45	0.009708	87	mus_musculus	ENSMUSG00000062391
ENSMUSG00000066058	17.75	48.38	2.31	0.009728	87	mus_musculus	ENSMUSG00000066058	Cldn19
ENSMUSG00000026220	8.66	39.13	2.83	0.009748	87	mus_musculus	ENSMUSG00000026220	Slc16a14
ENSMUSG00000062157	40.55	13.14	-2.47	0.009752	87	mus_musculus	ENSMUSG00000062157	Ifnlr1
ENSMUSG00000049904	61.65	26.44	-2.1	0.009909	87	mus_musculus	ENSMUSG00000049904	Tmem17
ENSMUSG00000026100	26.97	293.21	3.11	0.009923	87	mus_musculus	ENSMUSG00000026100	Mstn
ENSMUSG00000103409	10.99	39.76	2.63	0.009936	87	mus_musculus	ENSMUSG00000103409
ENSMUSG00000054850	40.27	13.13	-2.45	0.010132	87	mus_musculus	ENSMUSG00000054850
ENSMUSG00000047014	16.47	1.62	-3.09	0.010139	87	mus_musculus	ENSMUSG00000047014	Catsperb
ENSMUSG00000032373	14.22	0	-3	0.010187	87	mus_musculus	ENSMUSG00000032373	Car12
ENSMUSG00000005045	40.59	10.52	-2.7	0.010289	87	mus_musculus	ENSMUSG00000005045	Chd5
ENSMUSG00000092164	35.07	10.46	-2.55	0.010352	87	mus_musculus	ENSMUSG00000092164	Rergl
ENSMUSG00000073209	13.33	1.1	-3.09	0.010361	87	mus_musculus	ENSMUSG00000073209	Klf14
ENSMUSG00000048814	46.63	13.7	-2.57	0.010383	87	mus_musculus	ENSMUSG00000048814	Lonrf2
ENSMUSG00000038239	367.51	2558.63	3.04	0.010402	87	mus_musculus	ENSMUSG00000038239	Hrc
ENSMUSG00000022039	41.4	11.59	-2.62	0.010454	87	mus_musculus	ENSMUSG00000022039	Adam2
ENSMUSG00000025427	25.36	4.38	-2.96	0.010478	87	mus_musculus	ENSMUSG00000025427	Rnf165
ENSMUSG00000068037	37.46	12.06	-2.47	0.010503	87	mus_musculus	ENSMUSG00000068037	Mas1
ENSMUSG00000033498	20.84	2.18	-3.07	0.010593	87	mus_musculus	ENSMUSG00000033498	Strc
ENSMUSG00000097487	32.93	74.91	2.06	0.010872	87	mus_musculus	ENSMUSG00000097487	Ptges3l
ENSMUSG00000079055	69.61	335.96	2.86	0.010917	87	mus_musculus	ENSMUSG00000079055	Slc8a3
ENSMUSG00000022494	26.79	5.48	-2.86	0.010954	87	mus_musculus	ENSMUSG00000022494	Shisa9
ENSMUSG00000074627	17.61	2.18	-3.03	0.010991	87	mus_musculus	ENSMUSG00000074627	Mroh8
ENSMUSG00000105239	17.61	52.09	2.4	0.011055	87	mus_musculus	ENSMUSG00000105239
ENSMUSG00000029862	98.83	421.86	2.77	0.011154	87	mus_musculus	ENSMUSG00000029862	Clcn1
ENSMUSG00000016262	48.31	18.73	-2.23	0.011361	87	mus_musculus	ENSMUSG00000016262	Sertad4
ENSMUSG00000027713	87.68	38.15	-2.08	0.011426	87	mus_musculus	ENSMUSG00000027713	1810062G17Rik
ENSMUSG00000028558	28.7	8.26	-2.57	0.011447	87	mus_musculus	ENSMUSG00000028558	Calr4
ENSMUSG00000040350	67.81	149.62	2.01	0.011449	87	mus_musculus	ENSMUSG00000040350	Trim7
ENSMUSG00000097998	27.56	61.46	2.03	0.011592	87	mus_musculus	ENSMUSG00000097998
ENSMUSG00000031543	133.61	638.19	2.83	0.011735	87	mus_musculus	ENSMUSG00000031543	Ank1
ENSMUSG00000030584	24.51	5.53	-2.77	0.011788	87	mus_musculus	ENSMUSG00000030584	Dpf1
ENSMUSG00000066510	16.75	2.2	-2.99	0.011798	87	mus_musculus	ENSMUSG00000066510	Ankdd1a
ENSMUSG00000059857	57.16	23.16	-2.17	0.011827	87	mus_musculus	ENSMUSG00000059857	Ntng1
ENSMUSG00000028927	241.9	952.86	2.69	0.011883	87	mus_musculus	ENSMUSG00000028927	Padi2
ENSMUSG00000091712	25.5	70.6	2.31	0.011957	87	mus_musculus	ENSMUSG00000091712	Sec14l5
ENSMUSG00000037989	59.33	325.05	2.9	0.012029	87	mus_musculus	ENSMUSG00000037989	Wnk2
ENSMUSG00000027977	24.37	4.35	-2.89	0.012079	87	mus_musculus	ENSMUSG00000027977	Ndst3
ENSMUSG00000079560	135.4	58.95	-2.07	0.012081	87	mus_musculus	ENSMUSG00000079560	Hoxa3
ENSMUSG00000027570	37.36	11.49	-2.5	0.012096	87	mus_musculus	ENSMUSG00000027570	Col9a3
ENSMUSG00000066072	38.49	122.44	2.47	0.01228	87	mus_musculus	ENSMUSG00000066072	Cyp4a10
ENSMUSG00000054594	26.8	59.96	2.04	0.012474	87	mus_musculus	ENSMUSG00000054594	Oscar
ENSMUSG00000002578	20.75	3.26	-2.93	0.012552	87	mus_musculus	ENSMUSG00000002578	Ikzf4
ENSMUSG00000097128	57.31	23.55	-2.15	0.012557	87	mus_musculus	ENSMUSG00000097128
ENSMUSG00000050463	16.18	1.64	-2.99	0.012572	87	mus_musculus	ENSMUSG00000050463	Krt78
ENSMUSG00000062444	21.84	3.32	-2.94	0.012627	87	mus_musculus	ENSMUSG00000062444	Ap3b2
ENSMUSG00000091754	15.23	40.72	2.26	0.012627	87	mus_musculus	ENSMUSG00000091754	Gm3636
ENSMUSG00000109771	33.51	10.4	-2.48	0.01263	87	mus_musculus	ENSMUSG00000109771	Gm35315
ENSMUSG00000097819	47.98	19.27	-2.18	0.01269	87	mus_musculus	ENSMUSG00000097819
ENSMUSG00000040875	33.69	76.45	2.05	0.012864	87	mus_musculus	ENSMUSG00000040875	Osbpl10
ENSMUSG00000022696	44.55	16.48	-2.28	0.012865	87	mus_musculus	ENSMUSG00000022696	Sidt1
ENSMUSG00000079808	16.79	0.56	-2.94	0.013012	87	mus_musculus	ENSMUSG00000079808	LOC102638047
ENSMUSG00000052749	40.6	13.81	-2.38	0.013044	87	mus_musculus	ENSMUSG00000052749	Trim30b
ENSMUSG00000052572	69.29	29.69	-2.09	0.013329	87	mus_musculus	ENSMUSG00000052572	Dlg2
ENSMUSG00000022286	22.22	4.94	-2.75	0.013344	87	mus_musculus	ENSMUSG00000022286	Grhl2
ENSMUSG00000036634	16.14	43.58	2.27	0.013449	87	mus_musculus	ENSMUSG00000036634	Mag
ENSMUSG00000044499	12.56	54.26	2.72	0.013607	87	mus_musculus	ENSMUSG00000044499	Hs3st5
ENSMUSG00000021696	22.51	58.72	2.22	0.013633	87	mus_musculus	ENSMUSG00000021696	Elovl7
ENSMUSG00000097766	7.85	31.99	2.67	0.013711	87	mus_musculus	ENSMUSG00000097766
ENSMUSG00000001604	159.3	716.06	2.75	0.013785	87	mus_musculus	ENSMUSG00000001604	Tcea3
ENSMUSG00000029769	29.55	75.58	2.2	0.01385	87	mus_musculus	ENSMUSG00000029769	Ccdc136
ENSMUSG00000030757	37.98	13.23	-2.34	0.013899	87	mus_musculus	ENSMUSG00000030757	Zkscan2
ENSMUSG00000030559	31.93	9.32	-2.53	0.014009	87	mus_musculus	ENSMUSG00000030559	Rab38
ENSMUSG00000098678	26.56	7.1	-2.6	0.014076	87	mus_musculus	ENSMUSG00000098678	Mroh6
ENSMUSG00000050276	14.84	131.47	2.94	0.014139	87	mus_musculus	ENSMUSG00000050276	Mrgprg
ENSMUSG00000047517	26.79	3.79	-2.91	0.014171	87	mus_musculus	ENSMUSG00000047517	Dmbt1
ENSMUSG00000029882	15.52	1.62	-2.93	0.014301	87	mus_musculus	ENSMUSG00000029882	2210010C04Rik
ENSMUSG00000073184	15.09	40.67	2.27	0.014394	87	mus_musculus	ENSMUSG00000073184
ENSMUSG00000062609	63.96	151.1	2.1	0.014408	87	mus_musculus	ENSMUSG00000062609	Kcnj15
ENSMUSG00000000632	74.73	27.79	-2.26	0.0147	87	mus_musculus	ENSMUSG00000000632	Sez6
ENSMUSG00000071550	18.17	1.64	-2.92	0.014724	87	mus_musculus	ENSMUSG00000071550	Cfap44
ENSMUSG00000041809	69.48	31.35	-2.01	0.014785	87	mus_musculus	ENSMUSG00000041809	Efhc1
ENSMUSG00000005364	15.61	2.18	-2.89	0.014796	87	mus_musculus	ENSMUSG00000005364	Il5ra
ENSMUSG00000027071	41.89	15.46	-2.27	0.014843	87	mus_musculus	ENSMUSG00000027071	P2rx3
ENSMUSG00000057836	41.23	13.84	-2.38	0.01485	87	mus_musculus	ENSMUSG00000057836	Xlr3a
ENSMUSG00000022577	25.46	5.5	-2.74	0.015015	87	mus_musculus	ENSMUSG00000022577	Ly6h
ENSMUSG00000059908	31.49	3.89	-2.9	0.015123	87	mus_musculus	ENSMUSG00000059908	Mug1
ENSMUSG00000045903	10.09	0	-2.81	0.015157	87	mus_musculus	ENSMUSG00000045903	Npas4
ENSMUSG00000049362	25.46	6.63	-2.61	0.015387	87	mus_musculus	ENSMUSG00000049362	Olfr173
ENSMUSG00000039270	4814.89	13430.4	2.3	0.015396	87	mus_musculus	ENSMUSG00000039270	Megf9
ENSMUSG00000033508	17.28	2.78	-2.84	0.015442	87	mus_musculus	ENSMUSG00000033508	Asprv1
ENSMUSG00000096775	4.05	19.32	2.74	0.015562	87	mus_musculus	ENSMUSG00000096775	Gm5796
ENSMUSG00000059049	69	28.08	-2.15	0.015659	87	mus_musculus	ENSMUSG00000059049	Frem1
ENSMUSG00000020672	34.36	11.05	-2.42	0.015791	87	mus_musculus	ENSMUSG00000020672	Sntg2
ENSMUSG00000033044	67.8	452.76	2.86	0.015864	87	mus_musculus	ENSMUSG00000033044	Dhrs7c
ENSMUSG00000020722	29.97	204.56	2.86	0.015895	87	mus_musculus	ENSMUSG00000020722	Cacng1
ENSMUSG00000021624	55.84	24.75	-2.03	0.015937	87	mus_musculus	ENSMUSG00000021624	Cd180
ENSMUSG00000099349	16.8	48.61	2.33	0.015979	87	mus_musculus	ENSMUSG00000099349
ENSMUSG00000037541	31.88	9.37	-2.5	0.016003	87	mus_musculus	ENSMUSG00000037541	Shank2
ENSMUSG00000040276	21.13	3.87	-2.79	0.016032	87	mus_musculus	ENSMUSG00000040276	Pacsin1
ENSMUSG00000097168	44.15	12.04	-2.56	0.016316	87	mus_musculus	ENSMUSG00000097168
ENSMUSG00000109029	0.86	12.74	2.86	0.016474	87	mus_musculus	ENSMUSG00000109029
ENSMUSG00000097095	55.73	21.87	-2.18	0.016519	87	mus_musculus	ENSMUSG00000097095
ENSMUSG00000091996	17.52	54.91	2.41	0.016525	87	mus_musculus	ENSMUSG00000091996	BC049352
ENSMUSG00000060407	12.23	0.54	-2.84	0.016573	87	mus_musculus	ENSMUSG00000060407	Cyp2a12
ENSMUSG00000055733	51.27	22.53	-2.04	0.016642	87	mus_musculus	ENSMUSG00000055733	Nap1l3
ENSMUSG00000070637	1.38	17.84	2.86	0.016682	87	mus_musculus	ENSMUSG00000070637	Gm694
ENSMUSG00000034990	23.6	4.42	-2.77	0.016764	87	mus_musculus	ENSMUSG00000034990	Otoa
ENSMUSG00000027070	30.92	3.28	-2.86	0.016815	87	mus_musculus	ENSMUSG00000027070	Lrp2
ENSMUSG00000034212	47.45	15.53	-2.39	0.016881	87	mus_musculus	ENSMUSG00000034212	Ankmy1
ENSMUSG00000029651	63.73	28.61	-2.01	0.016936	87	mus_musculus	ENSMUSG00000029651	Mtus2
ENSMUSG00000010175	21.13	57.93	2.26	0.016968	87	mus_musculus	ENSMUSG00000010175	Prox1
ENSMUSG00000053318	53.56	23.63	-2.03	0.017027	87	mus_musculus	ENSMUSG00000053318	Slamf8
ENSMUSG00000019139	414.13	1230.81	2.36	0.017051	87	mus_musculus	ENSMUSG00000019139	Isyna1
ENSMUSG00000014609	13.46	50.3	2.56	0.017187	87	mus_musculus	ENSMUSG00000014609	Chrne
ENSMUSG00000029120	5.18	26.51	2.74	0.017435	87	mus_musculus	ENSMUSG00000029120	Ppp2r2c
ENSMUSG00000035179	60.7	26.32	-2.05	0.01746	87	mus_musculus	ENSMUSG00000035179	Ppp1r32
ENSMUSG00000010064	93.01	467.33	2.74	0.017476	87	mus_musculus	ENSMUSG00000010064	Slc38a3
[truncated: 543 more rows]
