# Supplementary material for: LincRNA H19 protects from dietary obesity by constraining expression of monoallelic genes in brown fat
Source: Nat Commun. 2018 Sep 6;9:3622. doi: 10.1038/s41467-018-05933-8 (PMC6127097; doi:10.1038/s41467-018-05933-8)
Supplement: Supplementary file 4 — Supplementary Data 2 [file 41467_2018_5933_MOESM4_ESM.xlsx]

## Sheet: Sheet1
Differential gene expression in brown adipose tissue of C57BL/6 mice chronically exposed to CD (Control) or HFD feeding (Sample)
EnsemblID	ControlMean	SampleMean	FoldChange	pValue	EnsemblBuild	EnsemblSpecies	EnsemblID__1	Symbol
ENSMUSG00000072949	2377.09	174.96	-11.26	0	87	mus_musculus	ENSMUSG00000072949	Acot1
ENSMUSG00000020532	112288	17405.8	-5.72	0	87	mus_musculus	ENSMUSG00000020532	Acaca
ENSMUSG00000067786	453.14	6184.38	9.68	0	87	mus_musculus	ENSMUSG00000067786	Nnat
ENSMUSG00000041220	42130.1	6522.37	-5.62	0	87	mus_musculus	ENSMUSG00000041220	Elovl6
ENSMUSG00000051855	191.44	1464.11	6.28	0	87	mus_musculus	ENSMUSG00000051855	Mest
ENSMUSG00000038754	28205.4	2142.54	-8.95	0	87	mus_musculus	ENSMUSG00000038754	Elovl3
ENSMUSG00000039518	39.37	552.5	9.14	0	87	mus_musculus	ENSMUSG00000039518	Cdsn
ENSMUSG00000025153	454197	29555.3	-9.67	0	87	mus_musculus	ENSMUSG00000025153	Fasn
ENSMUSG00000022206	2816.94	25870.1	7.02	0	87	mus_musculus	ENSMUSG00000022206	Npr3
ENSMUSG00000017897	41.79	473.23	7.89	0	87	mus_musculus	ENSMUSG00000017897	Eya2
ENSMUSG00000025229	308.12	28.21	-7.37	0	87	mus_musculus	ENSMUSG00000025229	Pitx3
ENSMUSG00000037386	270.98	34.95	-5.95	0	87	mus_musculus	ENSMUSG00000037386	Rims2
ENSMUSG00000018849	19.73	236.33	7.57	0	87	mus_musculus	ENSMUSG00000018849	Wwc1
ENSMUSG00000037086	18.77	256.82	7.92	0	87	mus_musculus	ENSMUSG00000037086	Prr32
ENSMUSG00000021573	17480.8	2670.37	-5.28	0	87	mus_musculus	ENSMUSG00000021573	Tppp
ENSMUSG00000024981	25777.4	3956.37	-5.26	0	87	mus_musculus	ENSMUSG00000024981	Acsl5
ENSMUSG00000016194	5500.23	1407.01	-3.58	0	87	mus_musculus	ENSMUSG00000016194	Hsd11b1
ENSMUSG00000037411	1082.74	10339.6	6.6	0	87	mus_musculus	ENSMUSG00000037411	Serpine1
ENSMUSG00000028278	1535.22	377.4	-3.69	0	87	mus_musculus	ENSMUSG00000028278	Rragd
ENSMUSG00000001435	773.99	3267.39	3.79	0	87	mus_musculus	ENSMUSG00000001435	Col18a1
ENSMUSG00000025479	1929.65	137.34	-7.91	0	87	mus_musculus	ENSMUSG00000025479	Cyp2e1
ENSMUSG00000022853	30325.3	5721.94	-4.47	0	87	mus_musculus	ENSMUSG00000022853	Ehhadh
ENSMUSG00000039533	515.02	78.72	-5.16	0	87	mus_musculus	ENSMUSG00000039533	Mmd2
ENSMUSG00000017639	159.18	739.7	4.05	0	87	mus_musculus	ENSMUSG00000017639	Rab11fip4
ENSMUSG00000026574	2270.21	8832.31	3.53	0	87	mus_musculus	ENSMUSG00000026574	Dpt
ENSMUSG00000111013	108.67	3.1	-9.49	0	87	mus_musculus	ENSMUSG00000111013
ENSMUSG00000028132	2915.65	745.39	-3.53	0	87	mus_musculus	ENSMUSG00000028132	Tmem56
ENSMUSG00000040666	483.41	49.12	-6.39	0	87	mus_musculus	ENSMUSG00000040666	Sh3bgr
ENSMUSG00000032332	2306.29	10131.5	3.84	0	87	mus_musculus	ENSMUSG00000032332	Col12a1
ENSMUSG00000040152	824.3	3256.59	3.54	0	87	mus_musculus	ENSMUSG00000040152	Thbs1
ENSMUSG00000031791	2246.99	250.55	-5.91	0	87	mus_musculus	ENSMUSG00000031791	Tmem38a
ENSMUSG00000028364	211.24	1298.55	4.78	0	87	mus_musculus	ENSMUSG00000028364	Tnc
ENSMUSG00000027359	16152.1	4696.35	-3.15	0	87	mus_musculus	ENSMUSG00000027359	Slc27a2
ENSMUSG00000030688	874.19	227.62	-3.44	0	87	mus_musculus	ENSMUSG00000030688	Stard10
ENSMUSG00000049313	2202.61	601.4	-3.31	0	87	mus_musculus	ENSMUSG00000049313	Sorl1
ENSMUSG00000070369	9.68	124.74	6.69	0	87	mus_musculus	ENSMUSG00000070369	Itgad
ENSMUSG00000021069	22602.3	5931.72	-3.41	0	87	mus_musculus	ENSMUSG00000021069	Pygl
ENSMUSG00000006764	14.59	160.89	6.25	0	87	mus_musculus	ENSMUSG00000006764	Tph2
ENSMUSG00000027656	86.25	749.83	5.66	0	87	mus_musculus	ENSMUSG00000027656	Wisp2
ENSMUSG00000031253	144.34	632.78	3.76	0	87	mus_musculus	ENSMUSG00000031253	Srpx2
ENSMUSG00000042895	605.27	35.09	-7.2	0	87	mus_musculus	ENSMUSG00000042895	Abra
ENSMUSG00000066687	1090.55	4759.39	3.75	0	87	mus_musculus	ENSMUSG00000066687	Zbtb16
ENSMUSG00000032531	2166.91	7856.44	3.26	0	87	mus_musculus	ENSMUSG00000032531	Amotl2
ENSMUSG00000002500	548.54	44.45	-6.42	0	87	mus_musculus	ENSMUSG00000002500	Rpl3l
ENSMUSG00000019787	3220.47	213.29	-6.84	0	87	mus_musculus	ENSMUSG00000019787	Trdn
ENSMUSG00000029718	936.55	4299.41	3.86	0	87	mus_musculus	ENSMUSG00000029718	Pcolce
ENSMUSG00000071847	101.81	647.87	4.72	0	87	mus_musculus	ENSMUSG00000071847	Apcdd1
ENSMUSG00000028359	530	78.44	-4.87	0	87	mus_musculus	ENSMUSG00000028359	Orm3
ENSMUSG00000037686	7925.97	2126.4	-3.32	0	87	mus_musculus	ENSMUSG00000037686	Aspg
ENSMUSG00000021356	1335.52	243.27	-4.31	0	87	mus_musculus	ENSMUSG00000021356	Irf4
ENSMUSG00000031519	677.88	34.62	-7.07	0	87	mus_musculus	ENSMUSG00000031519	Asb5
ENSMUSG00000021273	3140.07	961.12	-2.99	0	87	mus_musculus	ENSMUSG00000021273	Fdft1
ENSMUSG00000021091	338.25	2148.61	4.66	0	87	mus_musculus	ENSMUSG00000021091	Serpina3n
ENSMUSG00000028150	2737.06	669.61	-3.53	0	87	mus_musculus	ENSMUSG00000028150	Rorc
ENSMUSG00000035105	623.43	132.91	-3.87	0	87	mus_musculus	ENSMUSG00000035105	Egln3
ENSMUSG00000021228	106.73	8.06	-6.19	0	87	mus_musculus	ENSMUSG00000021228	Acot3
ENSMUSG00000038522	3460.98	773.55	-3.74	0	87	mus_musculus	ENSMUSG00000038522	Mfsd4b1
ENSMUSG00000039891	4283.11	632.68	-4.75	0	87	mus_musculus	ENSMUSG00000039891	Txlnb
ENSMUSG00000039646	331.93	1348.95	3.48	0	87	mus_musculus	ENSMUSG00000039646	Vasn
ENSMUSG00000055027	1083.09	181.84	-4.4	0	87	mus_musculus	ENSMUSG00000055027	Smyd1
ENSMUSG00000026042	1727.88	5478.1	2.89	0	87	mus_musculus	ENSMUSG00000026042	Col5a2
ENSMUSG00000032495	473.75	30.63	-6.19	0	87	mus_musculus	ENSMUSG00000032495	Lrrc2
ENSMUSG00000030268	116.29	550.61	3.82	0	87	mus_musculus	ENSMUSG00000030268	Bcat1
ENSMUSG00000066361	123.53	617.85	3.94	0	87	mus_musculus	ENSMUSG00000066361	Serpina3c
ENSMUSG00000034853	16729.2	5534.16	-2.78	0	87	mus_musculus	ENSMUSG00000034853	Acot11
ENSMUSG00000019883	2882.62	873.68	-2.98	0	87	mus_musculus	ENSMUSG00000019883	Echdc1
ENSMUSG00000035296	398.36	28.46	-5.97	0	87	mus_musculus	ENSMUSG00000035296	Sgcg
ENSMUSG00000042190	306.27	953.36	2.85	0	87	mus_musculus	ENSMUSG00000042190	Cmklr1
ENSMUSG00000031636	1324.52	200.89	-4.58	0	87	mus_musculus	ENSMUSG00000031636	Pdlim3
ENSMUSG00000079110	464.66	49.09	-5.32	0	87	mus_musculus	ENSMUSG00000079110	Capn3
ENSMUSG00000005628	650.82	68.04	-5.33	0	87	mus_musculus	ENSMUSG00000005628	Tmod4
ENSMUSG00000094910	20.35	140.46	4.65	0	87	mus_musculus	ENSMUSG00000094910	D430019H16Rik
ENSMUSG00000006494	9542	2118.99	-3.69	0	87	mus_musculus	ENSMUSG00000006494	Pdk1
ENSMUSG00000036545	820.44	2207.59	2.53	0	87	mus_musculus	ENSMUSG00000036545	Adamts2
ENSMUSG00000028339	800.99	2936.74	3.2	0	87	mus_musculus	ENSMUSG00000028339	Col15a1
ENSMUSG00000021187	477.22	139.4	-3.04	0	87	mus_musculus	ENSMUSG00000021187	Tc2n
ENSMUSG00000026819	549.04	1556.06	2.63	0	87	mus_musculus	ENSMUSG00000026819	Slc25a25
ENSMUSG00000026208	12466.8	3420.76	-3.17	0	87	mus_musculus	ENSMUSG00000026208	Des
ENSMUSG00000024664	713.44	3609.1	3.91	0	87	mus_musculus	ENSMUSG00000024664	Fads3
ENSMUSG00000004098	2338.77	10619.3	3.66	0	87	mus_musculus	ENSMUSG00000004098	Col5a3
ENSMUSG00000047746	953.18	101.11	-5.13	0	87	mus_musculus	ENSMUSG00000047746	Fbxo40
ENSMUSG00000019853	1212.88	389.23	-2.83	0	87	mus_musculus	ENSMUSG00000019853	Hebp2
ENSMUSG00000020695	479.12	1357.31	2.62	0	87	mus_musculus	ENSMUSG00000020695	Mrc2
ENSMUSG00000036528	748.79	269.48	-2.58	0	87	mus_musculus	ENSMUSG00000036528	Ppfibp2
ENSMUSG00000018554	1119.85	339.01	-2.94	0	87	mus_musculus	ENSMUSG00000018554	Ybx2
ENSMUSG00000034926	1426.47	558.73	-2.41	0	87	mus_musculus	ENSMUSG00000034926	Dhcr24
ENSMUSG00000022519	5846.98	1615.34	-3.14	0	87	mus_musculus	ENSMUSG00000022519	Srl
ENSMUSG00000024059	493.2	55.3	-4.94	0	87	mus_musculus	ENSMUSG00000024059	Clip4
ENSMUSG00000109931	138.64	24.58	-3.56	1.6e-05	87	mus_musculus	ENSMUSG00000109931
ENSMUSG00000044461	265.6	28.92	-4.98	0	87	mus_musculus	ENSMUSG00000044461	Shisa2
ENSMUSG00000031448	505.31	63.66	-4.73	0	87	mus_musculus	ENSMUSG00000031448	Adprhl1
ENSMUSG00000093812	12.89	134.97	5.1	0	87	mus_musculus	ENSMUSG00000093812
ENSMUSG00000025537	566.62	105.42	-3.97	0	87	mus_musculus	ENSMUSG00000025537	Phkg1
ENSMUSG00000033685	745.24	1876.71	2.38	0	87	mus_musculus	ENSMUSG00000033685	Ucp2
ENSMUSG00000030108	215.79	920.11	3.47	0	87	mus_musculus	ENSMUSG00000030108	Slc6a13
ENSMUSG00000035226	673.09	198.79	-2.98	0	87	mus_musculus	ENSMUSG00000035226	Rims4
ENSMUSG00000064080	2039.48	5960.35	2.68	0	87	mus_musculus	ENSMUSG00000064080	Fbln2
ENSMUSG00000015143	387.66	1053.73	2.53	0	87	mus_musculus	ENSMUSG00000015143	Actn1
ENSMUSG00000109745	64.78	2.68	-5.72	0	87	mus_musculus	ENSMUSG00000109745
ENSMUSG00000033065	8294.35	2399.57	-3.02	0	87	mus_musculus	ENSMUSG00000033065	Pfkm
ENSMUSG00000046961	38.74	174.72	3.58	0	87	mus_musculus	ENSMUSG00000046961	Gpr156
ENSMUSG00000030116	335.61	887.97	2.47	0	87	mus_musculus	ENSMUSG00000030116	Mfap5
ENSMUSG00000021768	210.26	14.66	-5.37	0	87	mus_musculus	ENSMUSG00000021768	Dusp13
ENSMUSG00000039607	412.93	1109.91	2.5	0	87	mus_musculus	ENSMUSG00000039607	Rbms3
ENSMUSG00000019368	1285.66	465.35	-2.56	0	87	mus_musculus	ENSMUSG00000019368	Sec14l4
ENSMUSG00000040287	325.18	51.72	-4.22	0	87	mus_musculus	ENSMUSG00000040287	Stac3
ENSMUSG00000037887	173.13	560.27	2.88	0	87	mus_musculus	ENSMUSG00000037887	Dusp8
ENSMUSG00000028464	17367.4	1976.08	-4.78	0	87	mus_musculus	ENSMUSG00000028464	Tpm2
ENSMUSG00000060600	7178.2	717.15	-4.96	0	87	mus_musculus	ENSMUSG00000060600	Eno3
ENSMUSG00000026062	187.87	23.67	-4.59	0	87	mus_musculus	ENSMUSG00000026062	Slc9a2
ENSMUSG00000026100	99.28	8.9	-5.01	0	87	mus_musculus	ENSMUSG00000026100	Mstn
ENSMUSG00000073535	106.81	11.13	-3.35	0.000283	87	mus_musculus	ENSMUSG00000073535
ENSMUSG00000023945	19.25	143.99	4.48	0	87	mus_musculus	ENSMUSG00000023945	Slc5a7
ENSMUSG00000030878	260.57	1036.89	3.29	0	87	mus_musculus	ENSMUSG00000030878	Cdr2
ENSMUSG00000060548	314.1	16.87	-5.42	0	87	mus_musculus	ENSMUSG00000060548	Tnfrsf19
ENSMUSG00000029335	131.77	496.77	3.18	0	87	mus_musculus	ENSMUSG00000029335	Bmp3
ENSMUSG00000029810	347.19	916.31	2.46	0	87	mus_musculus	ENSMUSG00000029810	Tmem176b
ENSMUSG00000031204	89.23	9.42	-4.76	0	87	mus_musculus	ENSMUSG00000031204	Asb12
ENSMUSG00000017817	806.01	220.89	-3.11	0	87	mus_musculus	ENSMUSG00000017817	Jph2
ENSMUSG00000021373	835.71	159.43	-3.83	0	87	mus_musculus	ENSMUSG00000021373	Cap2
ENSMUSG00000016024	138.61	637.02	3.58	0	87	mus_musculus	ENSMUSG00000016024	Lbp
ENSMUSG00000091243	164.99	582.14	3.04	0	87	mus_musculus	ENSMUSG00000091243	Vgll3
ENSMUSG00000042286	1785.5	5525.54	2.77	0	87	mus_musculus	ENSMUSG00000042286	Stab1
ENSMUSG00000027452	15541.6	5424.54	-2.62	0	87	mus_musculus	ENSMUSG00000027452	Acss1
ENSMUSG00000029108	392.43	1089.08	2.55	0	87	mus_musculus	ENSMUSG00000029108	Pcdh7
ENSMUSG00000049265	15119.3	6172.16	-2.31	0	87	mus_musculus	ENSMUSG00000049265	Kcnk3
ENSMUSG00000031312	439.64	39.09	-4.92	0	87	mus_musculus	ENSMUSG00000031312	Itgb1bp2
ENSMUSG00000038366	1797	4359.73	2.29	0	87	mus_musculus	ENSMUSG00000038366	Lasp1
ENSMUSG00000032334	975.79	2306.45	2.24	0	87	mus_musculus	ENSMUSG00000032334	Loxl1
ENSMUSG00000031936	564.88	56.05	-4.75	1e-06	87	mus_musculus	ENSMUSG00000031936	Hephl1
ENSMUSG00000000753	1381.79	3287.19	2.25	1e-06	87	mus_musculus	ENSMUSG00000000753	Serpinf1
ENSMUSG00000061816	9461.22	2233.74	-3.37	1e-06	87	mus_musculus	ENSMUSG00000061816	Myl1
ENSMUSG00000001240	734.13	1812.54	2.32	1e-06	87	mus_musculus	ENSMUSG00000001240	Ramp2
ENSMUSG00000029370	798.94	174.63	-3.51	1e-06	87	mus_musculus	ENSMUSG00000029370	Rassf6
ENSMUSG00000060961	43667.3	16891.6	-2.41	1e-06	87	mus_musculus	ENSMUSG00000060961	Slc4a4
ENSMUSG00000079055	296.52	36.6	-4.42	1e-06	87	mus_musculus	ENSMUSG00000079055	Slc8a3
ENSMUSG00000029499	395.12	139.15	-2.58	1e-06	87	mus_musculus	ENSMUSG00000029499	Pxmp2
ENSMUSG00000038526	511.42	134.69	-3.15	1e-06	87	mus_musculus	ENSMUSG00000038526	Car14
ENSMUSG00000002384	194.88	50.8	-3.16	1e-06	87	mus_musculus	ENSMUSG00000002384	Bmp8b
ENSMUSG00000035948	7363.85	2807.26	-2.43	1e-06	87	mus_musculus	ENSMUSG00000035948	Acss3
ENSMUSG00000032271	652.45	1984.12	2.71	1e-06	87	mus_musculus	ENSMUSG00000032271	Nnmt
ENSMUSG00000044378	95.55	7.09	-4.83	1e-06	87	mus_musculus	ENSMUSG00000044378	Slc15a5
ENSMUSG00000043639	283.76	67.61	-3.32	1e-06	87	mus_musculus	ENSMUSG00000043639	Rbm20
ENSMUSG00000032584	56.9	205.6	3.04	1e-06	87	mus_musculus	ENSMUSG00000032584	Mst1r
ENSMUSG00000049521	694.02	1922.21	2.53	1e-06	87	mus_musculus	ENSMUSG00000049521	Cdc42ep1
ENSMUSG00000074364	4883.78	12156.3	2.33	1e-06	87	mus_musculus	ENSMUSG00000074364	Ehd2
ENSMUSG00000034361	174.25	463.59	2.45	1e-06	87	mus_musculus	ENSMUSG00000034361	Cpne2
ENSMUSG00000020722	117.28	14.3	-4.36	1e-06	87	mus_musculus	ENSMUSG00000020722	Cacng1
ENSMUSG00000028158	1183.86	325.55	-3.05	1e-06	87	mus_musculus	ENSMUSG00000028158	Mttp
ENSMUSG00000039496	909.87	384.79	-2.23	1e-06	87	mus_musculus	ENSMUSG00000039496	Cdnf
ENSMUSG00000020654	12282.5	4587.71	-2.46	1e-06	87	mus_musculus	ENSMUSG00000020654	Adcy3
ENSMUSG00000031383	10.79	99.39	4.46	1e-06	87	mus_musculus	ENSMUSG00000031383	Dusp9
ENSMUSG00000029093	486.68	71.1	-4.13	1e-06	87	mus_musculus	ENSMUSG00000029093	Sorcs2
ENSMUSG00000022215	168.89	10.62	-4.87	1e-06	87	mus_musculus	ENSMUSG00000022215	Fitm1
ENSMUSG00000035184	196.81	512.3	2.41	1e-06	87	mus_musculus	ENSMUSG00000035184	Fam124a
ENSMUSG00000029096	1744.33	4856.3	2.54	1e-06	87	mus_musculus	ENSMUSG00000029096	Htra3
ENSMUSG00000030790	45.61	178.18	3.18	1e-06	87	mus_musculus	ENSMUSG00000030790	Adm
ENSMUSG00000022225	67.58	240.45	2.99	2e-06	87	mus_musculus	ENSMUSG00000022225	Cma1
ENSMUSG00000022148	151.2	425.52	2.55	2e-06	87	mus_musculus	ENSMUSG00000022148	Fyb
ENSMUSG00000022270	2938.17	602.14	-3.57	2e-06	87	mus_musculus	ENSMUSG00000022270	Fam134b
ENSMUSG00000037490	385.12	94.7	-3.24	2e-06	87	mus_musculus	ENSMUSG00000037490	Slc2a12
ENSMUSG00000030401	1039.8	235.22	-3.39	2e-06	87	mus_musculus	ENSMUSG00000030401	Rtn2
ENSMUSG00000028976	87.58	9.8	-4.38	2e-06	87	mus_musculus	ENSMUSG00000028976	Slc2a5
ENSMUSG00000024526	111663	38653.2	-2.6	2e-06	87	mus_musculus	ENSMUSG00000024526	Cidea
ENSMUSG00000022358	4157.3	652.64	-3.97	2e-06	87	mus_musculus	ENSMUSG00000022358	Fbxo32
ENSMUSG00000032262	159.08	33.35	-3.51	2e-06	87	mus_musculus	ENSMUSG00000032262	Elovl4
ENSMUSG00000021250	137.24	391.6	2.57	2e-06	87	mus_musculus	ENSMUSG00000021250	Fos
ENSMUSG00000000555	376.62	951.66	2.35	3e-06	87	mus_musculus	ENSMUSG00000000555	Itga5
ENSMUSG00000044986	1431.27	413.81	-2.93	3e-06	87	mus_musculus	ENSMUSG00000044986	Tst
ENSMUSG00000031209	355.47	1108.18	2.73	3e-06	87	mus_musculus	ENSMUSG00000031209	Heph
ENSMUSG00000002769	109.52	21.62	-3.58	3e-06	87	mus_musculus	ENSMUSG00000002769	Gnmt
ENSMUSG00000062077	226.55	13.28	-4.69	3e-06	87	mus_musculus	ENSMUSG00000062077	Trim54
ENSMUSG00000045312	1081.77	3245.33	2.66	3e-06	87	mus_musculus	ENSMUSG00000045312	Lhfpl2
ENSMUSG00000048537	1803.78	4595.1	2.36	3e-06	87	mus_musculus	ENSMUSG00000048537	Phldb1
ENSMUSG00000019848	127.58	13.78	-4.32	3e-06	87	mus_musculus	ENSMUSG00000019848	Popdc3
ENSMUSG00000037946	77.01	234.62	2.68	3e-06	87	mus_musculus	ENSMUSG00000037946	Fgd3
ENSMUSG00000022758	1486.62	437.35	-2.88	4e-06	87	mus_musculus	ENSMUSG00000022758	P2rx6
ENSMUSG00000026043	8375.4	26463.2	2.75	4e-06	87	mus_musculus	ENSMUSG00000026043	Col3a1
ENSMUSG00000051225	31.05	210.16	3.96	4e-06	87	mus_musculus	ENSMUSG00000051225	Fam83a
ENSMUSG00000040564	13883.1	3331.45	-3.24	4e-06	87	mus_musculus	ENSMUSG00000040564	Apoc1
ENSMUSG00000028687	81.67	242.63	2.63	4e-06	87	mus_musculus	ENSMUSG00000028687	Mutyh
ENSMUSG00000033825	48.91	186.26	3.09	4e-06	87	mus_musculus	ENSMUSG00000033825	Tpsb2
ENSMUSG00000033044	169.13	12.84	-4.51	4e-06	87	mus_musculus	ENSMUSG00000033044	Dhrs7c
ENSMUSG00000026837	1145.8	3560.31	2.72	4e-06	87	mus_musculus	ENSMUSG00000026837	Col5a1
ENSMUSG00000035376	9935.83	4174.05	-2.23	5e-06	87	mus_musculus	ENSMUSG00000035376	Hacd2
ENSMUSG00000025854	872.97	3025.76	2.91	5e-06	87	mus_musculus	ENSMUSG00000025854	Fam20c
ENSMUSG00000033182	250.44	58.48	-3.27	5e-06	87	mus_musculus	ENSMUSG00000033182	Kbtbd12
ENSMUSG00000062694	70.22	5.34	-4.43	5e-06	87	mus_musculus	ENSMUSG00000062694	Cav3
ENSMUSG00000029468	190.56	474.86	2.31	5e-06	87	mus_musculus	ENSMUSG00000029468	P2rx7
ENSMUSG00000041737	4581.93	20061.6	3.3	5e-06	87	mus_musculus	ENSMUSG00000041737	Tmem45b
ENSMUSG00000022840	334.95	1219.66	2.99	6e-06	87	mus_musculus	ENSMUSG00000022840	Adcy5
ENSMUSG00000058216	76.78	12.99	-3.74	6e-06	87	mus_musculus	ENSMUSG00000058216	Gstp3
ENSMUSG00000020053	483.62	1172.53	2.26	6e-06	87	mus_musculus	ENSMUSG00000020053	Igf1
ENSMUSG00000039234	1005.69	2446.01	2.27	6e-06	87	mus_musculus	ENSMUSG00000039234	Sec24d
ENSMUSG00000056133	69.51	10.33	-3.88	6e-06	87	mus_musculus	ENSMUSG00000056133	Gm9992
ENSMUSG00000040522	211.62	753.32	2.94	7e-06	87	mus_musculus	ENSMUSG00000040522	Tlr8
ENSMUSG00000078815	227.14	17.25	-4.39	7e-06	87	mus_musculus	ENSMUSG00000078815	Cacng6
ENSMUSG00000021898	234.12	24.95	-4.2	7e-06	87	mus_musculus	ENSMUSG00000021898	Asb14
ENSMUSG00000020241	1743.61	4810.9	2.49	7e-06	87	mus_musculus	ENSMUSG00000020241	Col6a2
ENSMUSG00000058743	28.1	149.33	3.56	7e-06	87	mus_musculus	ENSMUSG00000058743	Kcnj14
ENSMUSG00000026288	478.53	1103.57	2.17	7e-06	87	mus_musculus	ENSMUSG00000026288	Inpp5d
ENSMUSG00000022346	131.35	360.1	2.47	7e-06	87	mus_musculus	ENSMUSG00000022346	Myc
ENSMUSG00000049858	3232.93	1283.67	-2.32	8e-06	87	mus_musculus	ENSMUSG00000049858	Suox
ENSMUSG00000006435	335.67	46.21	-3.93	8e-06	87	mus_musculus	ENSMUSG00000006435	Neurl1a
ENSMUSG00000031502	19783.3	44089	2.11	9e-06	87	mus_musculus	ENSMUSG00000031502	Col4a1
ENSMUSG00000074178	275.02	71.53	-3.05	9e-06	87	mus_musculus	ENSMUSG00000074178
ENSMUSG00000097413	67.1	13.92	-3.03	0.000264	87	mus_musculus	ENSMUSG00000097413
ENSMUSG00000023367	288.21	712.17	2.29	1e-05	87	mus_musculus	ENSMUSG00000023367	Tmem176a
ENSMUSG00000001555	156.14	435.31	2.49	1e-05	87	mus_musculus	ENSMUSG00000001555	Fkbp10
ENSMUSG00000049598	15.33	86.72	3.59	1e-05	87	mus_musculus	ENSMUSG00000049598	Vsig8
ENSMUSG00000029925	196.59	504.61	2.35	1.1e-05	87	mus_musculus	ENSMUSG00000029925	Tbxas1
ENSMUSG00000001119	2621.07	7339.16	2.5	1.1e-05	87	mus_musculus	ENSMUSG00000001119	Col6a1
ENSMUSG00000029661	4147.85	10549.5	2.33	1.2e-05	87	mus_musculus	ENSMUSG00000029661	Col1a2
ENSMUSG00000071317	199.14	23.09	-4.02	1.2e-05	87	mus_musculus	ENSMUSG00000071317	Bves
ENSMUSG00000049588	1988.1	818.87	-2.25	1.2e-05	87	mus_musculus	ENSMUSG00000049588	Ccdc69
ENSMUSG00000030064	569.42	1215.76	2.04	1.2e-05	87	mus_musculus	ENSMUSG00000030064	Frmd4b
ENSMUSG00000034127	128.71	14.19	-4.04	1.2e-05	87	mus_musculus	ENSMUSG00000034127	Tspan8
ENSMUSG00000033147	1158.28	533.84	-2.06	1.3e-05	87	mus_musculus	ENSMUSG00000033147	Slc22a15
ENSMUSG00000027068	6093.59	2586.31	-2.2	1.3e-05	87	mus_musculus	ENSMUSG00000027068	Dhrs9
ENSMUSG00000027805	584.85	249.21	-2.19	1.3e-05	87	mus_musculus	ENSMUSG00000027805	Pfn2
ENSMUSG00000056531	242.22	81.32	-2.61	1.3e-05	87	mus_musculus	ENSMUSG00000056531	Ccdc18
ENSMUSG00000001918	7778.44	17721.2	2.14	1.3e-05	87	mus_musculus	ENSMUSG00000001918	Slc1a5
ENSMUSG00000052392	683.57	206.79	-2.78	1.3e-05	87	mus_musculus	ENSMUSG00000052392	Acot4
ENSMUSG00000018648	84.01	15.18	-3.55	1.4e-05	87	mus_musculus	ENSMUSG00000018648	Dusp14
ENSMUSG00000036687	112.23	24.14	-3.32	1.4e-05	87	mus_musculus	ENSMUSG00000036687	Tmem184a
ENSMUSG00000022357	66.03	2.66	-4.29	1.4e-05	87	mus_musculus	ENSMUSG00000022357	Klhl38
ENSMUSG00000034675	182.74	473.89	2.36	1.5e-05	87	mus_musculus	ENSMUSG00000034675	Dbn1
ENSMUSG00000069833	48746.3	117810	2.24	1.6e-05	87	mus_musculus	ENSMUSG00000069833	Ahnak
ENSMUSG00000029659	206.3	543.13	2.39	1.6e-05	87	mus_musculus	ENSMUSG00000029659	Medag
ENSMUSG00000097838	58.5	12.5	-2.95	0.000372	87	mus_musculus	ENSMUSG00000097838
ENSMUSG00000029816	728.09	2791.56	3.02	1.7e-05	87	mus_musculus	ENSMUSG00000029816	Gpnmb
ENSMUSG00000032418	24604.8	8125.2	-2.63	1.7e-05	87	mus_musculus	ENSMUSG00000032418	Me1
ENSMUSG00000032011	192.56	522.01	2.43	1.7e-05	87	mus_musculus	ENSMUSG00000032011	Thy1
ENSMUSG00000029001	1456.93	546.2	-2.41	1.7e-05	87	mus_musculus	ENSMUSG00000029001	Fbxo44
ENSMUSG00000031328	9099.66	23317	2.34	1.7e-05	87	mus_musculus	ENSMUSG00000031328	Flna
ENSMUSG00000061313	31265.3	11538.8	-2.43	1.8e-05	87	mus_musculus	ENSMUSG00000061313	Ddhd2
ENSMUSG00000040339	1392.94	2965.19	2.03	1.9e-05	87	mus_musculus	ENSMUSG00000040339	Fam102b
ENSMUSG00000031298	201.15	54.39	-2.95	1.9e-05	87	mus_musculus	ENSMUSG00000031298	Adgrg2
ENSMUSG00000032062	106.19	27.84	-2.99	2e-05	87	mus_musculus	ENSMUSG00000032062	2310030G06Rik
ENSMUSG00000030433	1022.46	296.84	-2.83	2e-05	87	mus_musculus	ENSMUSG00000030433	Sbk2
ENSMUSG00000100291	729.99	225.18	-2.9	0	87	mus_musculus	ENSMUSG00000100291
ENSMUSG00000032220	472.72	1083.56	2.15	2.1e-05	87	mus_musculus	ENSMUSG00000032220	Myo1e
ENSMUSG00000006784	210.26	40.54	-3.42	2.1e-05	87	mus_musculus	ENSMUSG00000006784	Ttc25
ENSMUSG00000048779	67.22	255.71	2.98	2.2e-05	87	mus_musculus	ENSMUSG00000048779	P2ry6
ENSMUSG00000009281	960.51	3840.28	3.06	2.2e-05	87	mus_musculus	ENSMUSG00000009281	Rarres2
ENSMUSG00000000318	353.96	908.73	2.34	2.3e-05	87	mus_musculus	ENSMUSG00000000318	Clec10a
ENSMUSG00000029368	194.49	33.08	-3.56	2.3e-05	87	mus_musculus	ENSMUSG00000029368	Alb
ENSMUSG00000048416	352.3	37.68	-3.93	2.5e-05	87	mus_musculus	ENSMUSG00000048416	Mlf1
ENSMUSG00000097747	191.45	56.46	-2.84	9e-06	87	mus_musculus	ENSMUSG00000097747
ENSMUSG00000026576	1194.57	531.76	-2.11	2.6e-05	87	mus_musculus	ENSMUSG00000026576	Atp1b1
ENSMUSG00000031659	447.43	1108.34	2.27	2.7e-05	87	mus_musculus	ENSMUSG00000031659	Adcy7
ENSMUSG00000011148	2094.85	882.77	-2.2	2.8e-05	87	mus_musculus	ENSMUSG00000011148	Adssl1
ENSMUSG00000081984	171.46	53.04	-2.72	2.8e-05	87	mus_musculus	ENSMUSG00000081984	Dnajb3
ENSMUSG00000019768	796.41	340.56	-2.18	2.9e-05	87	mus_musculus	ENSMUSG00000019768	Esr1
ENSMUSG00000050423	84.89	11.58	-3.73	2.9e-05	87	mus_musculus	ENSMUSG00000050423	Ppp1r3g
ENSMUSG00000020882	367.4	88.59	-3.09	2.9e-05	87	mus_musculus	ENSMUSG00000020882	Cacnb1
ENSMUSG00000063430	89.36	289.04	2.72	2.9e-05	87	mus_musculus	ENSMUSG00000063430	Wscd2
ENSMUSG00000036006	656.25	212.12	-2.64	3e-05	87	mus_musculus	ENSMUSG00000036006	Fam65b
ENSMUSG00000006221	1027.86	228.08	-3.21	3e-05	87	mus_musculus	ENSMUSG00000006221	Hspb7
ENSMUSG00000036896	1263.69	3883.96	2.63	3e-05	87	mus_musculus	ENSMUSG00000036896	C1qc
ENSMUSG00000053398	576.07	2892.56	3.34	3.2e-05	87	mus_musculus	ENSMUSG00000053398	Phgdh
ENSMUSG00000026567	355.69	87.29	-3.06	3.2e-05	87	mus_musculus	ENSMUSG00000026567	Adcy10
ENSMUSG00000031661	62.77	194.95	2.65	3.3e-05	87	mus_musculus	ENSMUSG00000031661	Nkd1
ENSMUSG00000025150	285.33	900.55	2.67	3.4e-05	87	mus_musculus	ENSMUSG00000025150	Cbr2
ENSMUSG00000021763	911.89	376.04	-2.23	3.5e-05	87	mus_musculus	ENSMUSG00000021763
ENSMUSG00000028195	491.54	1055.91	2.04	3.5e-05	87	mus_musculus	ENSMUSG00000028195	Cyr61
ENSMUSG00000034595	376.61	856.91	2.13	3.5e-05	87	mus_musculus	ENSMUSG00000034595	Ppp1r18
ENSMUSG00000032135	2901.47	6639.66	2.14	3.5e-05	87	mus_musculus	ENSMUSG00000032135	Mcam
ENSMUSG00000041889	238.87	52.21	-3.21	3.5e-05	87	mus_musculus	ENSMUSG00000041889	Shisa4
ENSMUSG00000029581	245.32	622.16	2.31	3.6e-05	87	mus_musculus	ENSMUSG00000029581	Fscn1
ENSMUSG00000049130	177.53	711.22	3.02	3.7e-05	87	mus_musculus	ENSMUSG00000049130	C5ar1
ENSMUSG00000025551	210.95	74.03	-2.5	3.7e-05	87	mus_musculus	ENSMUSG00000025551	Fgf14
ENSMUSG00000035686	30816.3	9281.56	-2.74	3.8e-05	87	mus_musculus	ENSMUSG00000035686	Thrsp
ENSMUSG00000028348	406.01	61.5	-3.6	3.8e-05	87	mus_musculus	ENSMUSG00000028348	Murc
ENSMUSG00000041842	996.17	307.37	-2.7	3.9e-05	87	mus_musculus	ENSMUSG00000041842	Fhdc1
ENSMUSG00000021620	224.53	55.25	-3.04	4e-05	87	mus_musculus	ENSMUSG00000021620	Acot12
ENSMUSG00000046480	1683.86	413.51	-3.04	4e-05	87	mus_musculus	ENSMUSG00000046480	Scn4b
ENSMUSG00000027322	333.87	1089.24	2.71	4e-05	87	mus_musculus	ENSMUSG00000027322	Siglec1
ENSMUSG00000052485	155.1	46.8	-2.74	4.1e-05	87	mus_musculus	ENSMUSG00000052485	Tmem171
ENSMUSG00000021061	1005.65	170.21	-3.49	4.2e-05	87	mus_musculus	ENSMUSG00000021061	Sptb
ENSMUSG00000068699	4036.64	635.1	-3.55	4.2e-05	87	mus_musculus	ENSMUSG00000068699	Flnc
ENSMUSG00000028862	895.43	2343.89	2.36	4.3e-05	87	mus_musculus	ENSMUSG00000028862	Map3k6
ENSMUSG00000035681	102.04	283.63	2.45	4.3e-05	87	mus_musculus	ENSMUSG00000035681	Kcnc2
ENSMUSG00000022488	557.78	2019.58	2.87	4.3e-05	87	mus_musculus	ENSMUSG00000022488	Nckap1l
ENSMUSG00000068009	5.76	51.06	3.75	4.5e-05	87	mus_musculus	ENSMUSG00000068009	Bpifb6
ENSMUSG00000041794	507	199.7	-2.31	4.5e-05	87	mus_musculus	ENSMUSG00000041794	Myrip
ENSMUSG00000028766	1470.19	591.07	-2.27	4.6e-05	87	mus_musculus	ENSMUSG00000028766	Alpl
ENSMUSG00000025129	213.4	26.32	-3.7	4.8e-05	87	mus_musculus	ENSMUSG00000025129	Ppp1r27
ENSMUSG00000019945	212.83	61.37	-2.8	4.8e-05	87	mus_musculus	ENSMUSG00000019945	1700040L02Rik
ENSMUSG00000023885	848.88	2251.59	2.37	4.8e-05	87	mus_musculus	ENSMUSG00000023885	Thbs2
ENSMUSG00000028927	766.21	129.7	-3.46	4.9e-05	87	mus_musculus	ENSMUSG00000028927	Padi2
ENSMUSG00000020609	134.75	40.05	-2.75	4.9e-05	87	mus_musculus	ENSMUSG00000020609	Apob
ENSMUSG00000028931	97.15	308.71	2.65	5.5e-05	87	mus_musculus	ENSMUSG00000028931	Kcnab2
ENSMUSG00000025314	813.22	1814.97	2.09	5.7e-05	87	mus_musculus	ENSMUSG00000025314	Ptprj
ENSMUSG00000036192	137.26	484.84	2.82	5.7e-05	87	mus_musculus	ENSMUSG00000036192	Rorb
ENSMUSG00000035121	225.52	83.59	-2.4	5.8e-05	87	mus_musculus	ENSMUSG00000035121	Neil2
ENSMUSG00000028059	1547.14	3321.69	2.03	5.9e-05	87	mus_musculus	ENSMUSG00000028059	Arhgef2
ENSMUSG00000000253	21777.8	7511.03	-2.51	6e-05	87	mus_musculus	ENSMUSG00000000253	Gmpr
ENSMUSG00000028581	379.46	1066.35	2.46	6e-05	87	mus_musculus	ENSMUSG00000028581	Laptm5
ENSMUSG00000034055	2759.65	1214.82	-2.12	6.2e-05	87	mus_musculus	ENSMUSG00000034055	Phka1
ENSMUSG00000032373	25.98	141.7	3.35	6.2e-05	87	mus_musculus	ENSMUSG00000032373	Car12
ENSMUSG00000034641	238.49	711.36	2.55	6.3e-05	87	mus_musculus	ENSMUSG00000034641	Cd300ld
ENSMUSG00000071335	428.13	171.79	-2.27	6.4e-05	87	mus_musculus	ENSMUSG00000071335	Mfsd4b3
ENSMUSG00000038201	152.42	16.43	-3.7	6.4e-05	87	mus_musculus	ENSMUSG00000038201	Kcna7
ENSMUSG00000020122	749.63	1764.05	2.17	6.4e-05	87	mus_musculus	ENSMUSG00000020122	Egfr
ENSMUSG00000028307	45.25	6.28	-3.55	6.5e-05	87	mus_musculus	ENSMUSG00000028307	Aldob
ENSMUSG00000020072	1230.34	464.99	-2.36	6.5e-05	87	mus_musculus	ENSMUSG00000020072	Pbld2;Pbld1
ENSMUSG00000026712	2344.12	6348.37	2.4	6.9e-05	87	mus_musculus	ENSMUSG00000026712	Mrc1
ENSMUSG00000024190	1266.26	4268.59	2.73	7.1e-05	87	mus_musculus	ENSMUSG00000024190	Dusp1
ENSMUSG00000031147	442.89	189.41	-2.16	7.3e-05	87	mus_musculus	ENSMUSG00000031147	Magix
ENSMUSG00000030315	6707.01	2449.76	-2.41	7.5e-05	87	mus_musculus	ENSMUSG00000030315	Vgll4
ENSMUSG00000024621	1282.28	3096.53	2.21	7.7e-05	87	mus_musculus	ENSMUSG00000024621	Csf1r
ENSMUSG00000031438	123.09	315.56	2.31	7.9e-05	87	mus_musculus	ENSMUSG00000031438	Rnf128
ENSMUSG00000045838	534.25	1272.76	2.19	8.1e-05	87	mus_musculus	ENSMUSG00000045838	A430105I19Rik
ENSMUSG00000040026	19.26	83.61	3.05	8.1e-05	87	mus_musculus	ENSMUSG00000040026	Saa3
ENSMUSG00000045287	251.82	652.05	2.32	8.1e-05	87	mus_musculus	ENSMUSG00000045287	Rtn4rl1
ENSMUSG00000018774	548.67	2346.7	3.04	8.4e-05	87	mus_musculus	ENSMUSG00000018774	Cd68
ENSMUSG00000022464	159.27	23.2	-3.48	8.8e-05	87	mus_musculus	ENSMUSG00000022464	Slc38a4
ENSMUSG00000031146	343.02	788.34	2.13	8.8e-05	87	mus_musculus	ENSMUSG00000031146	Plp2
ENSMUSG00000037709	8807.19	3924.1	-2.09	8.9e-05	87	mus_musculus	ENSMUSG00000037709	Fam13a
ENSMUSG00000037731	219.62	475.4	2.04	8.9e-05	87	mus_musculus	ENSMUSG00000037731	Themis2
ENSMUSG00000049872	32.38	110.46	2.73	9e-05	87	mus_musculus	ENSMUSG00000049872	Fam26e
ENSMUSG00000036611	791.2	1845.64	2.15	9.1e-05	87	mus_musculus	ENSMUSG00000036611	Eepd1
ENSMUSG00000030935	4934.88	1539.71	-2.65	9.1e-05	87	mus_musculus	ENSMUSG00000030935	Acsm3
ENSMUSG00000068115	267.28	577.2	2.03	9.1e-05	87	mus_musculus	ENSMUSG00000068115	Ninl
ENSMUSG00000000296	321.89	103.45	-2.6	9.2e-05	87	mus_musculus	ENSMUSG00000000296	Tpd52l1
ENSMUSG00000056666	16564.5	6281.71	-2.34	9.9e-05	87	mus_musculus	ENSMUSG00000056666	Retsat
ENSMUSG00000046794	10399.3	4352.37	-2.19	0.000103	87	mus_musculus	ENSMUSG00000046794	Ppp1r3b
ENSMUSG00000027784	1766.1	815.89	-2.03	0.000104	87	mus_musculus	ENSMUSG00000027784	Ppm1l
ENSMUSG00000051457	79.61	235.85	2.51	0.000105	87	mus_musculus	ENSMUSG00000051457	Spn
ENSMUSG00000091476	124.37	36.35	-2.73	0.000105	87	mus_musculus	ENSMUSG00000091476	Gm16432
ENSMUSG00000071424	172.45	57.09	-2.55	0.000106	87	mus_musculus	ENSMUSG00000071424	Grid2
ENSMUSG00000024965	244.75	707.3	2.48	0.000108	87	mus_musculus	ENSMUSG00000024965	Fermt3
ENSMUSG00000006390	330.9	752.15	2.11	0.000109	87	mus_musculus	ENSMUSG00000006390	Elovl1
ENSMUSG00000092035	106.04	315.77	2.53	0.000109	87	mus_musculus	ENSMUSG00000092035	Peg10
ENSMUSG00000020788	590.55	1478.77	2.26	0.00011	87	mus_musculus	ENSMUSG00000020788	Atp2a3
ENSMUSG00000021457	490.61	1098.43	2.08	0.000114	87	mus_musculus	ENSMUSG00000021457	Syk
ENSMUSG00000055137	838.05	256.35	-2.66	0.000117	87	mus_musculus	ENSMUSG00000055137	Sugct
ENSMUSG00000021536	304.25	51.14	-3.33	0.000118	87	mus_musculus	ENSMUSG00000021536	Adcy2
ENSMUSG00000026833	230.05	494.47	2.02	0.000122	87	mus_musculus	ENSMUSG00000026833	Olfm1
ENSMUSG00000009378	30.28	162.4	3.24	0.000124	87	mus_musculus	ENSMUSG00000009378	Slc16a12
ENSMUSG00000047485	93.73	12.49	-3.46	0.000125	87	mus_musculus	ENSMUSG00000047485	Klhl34
ENSMUSG00000039661	223.61	82.57	-2.37	0.000127	87	mus_musculus	ENSMUSG00000039661	Dusp26
ENSMUSG00000059089	53.61	184.17	2.71	0.000133	87	mus_musculus	ENSMUSG00000059089	Fcgr4
ENSMUSG00000024222	785.84	2468.67	2.6	0.000133	87	mus_musculus	ENSMUSG00000024222	Fkbp5
ENSMUSG00000042359	492.64	189.14	-2.31	0.000142	87	mus_musculus	ENSMUSG00000042359	Osbpl6
ENSMUSG00000029580	34560.3	83619.3	2.2	0.000145	87	mus_musculus	ENSMUSG00000029580	Actb
ENSMUSG00000018845	678.7	156.64	-3	0.000145	87	mus_musculus	ENSMUSG00000018845	Unc45b
ENSMUSG00000087410	115.09	16.81	-2.78	0.002158	87	mus_musculus	ENSMUSG00000087410
ENSMUSG00000029716	1026.51	296.63	-2.72	0.000149	87	mus_musculus	ENSMUSG00000029716	Tfr2
ENSMUSG00000051506	381.75	975.53	2.28	0.000149	87	mus_musculus	ENSMUSG00000051506	Wdfy4
ENSMUSG00000036887	1147.84	3480.26	2.54	0.000152	87	mus_musculus	ENSMUSG00000036887	C1qa
ENSMUSG00000023064	1449	7204.65	3.14	0.000154	87	mus_musculus	ENSMUSG00000023064	Sncg
ENSMUSG00000026879	41218.8	94180	2.11	0.000157	87	mus_musculus	ENSMUSG00000026879	Gsn
ENSMUSG00000020865	102.39	248.68	2.2	0.000157	87	mus_musculus	ENSMUSG00000020865	Abcc3
ENSMUSG00000023992	163.25	830.16	3.15	0.000158	87	mus_musculus	ENSMUSG00000023992	Trem2
ENSMUSG00000042529	121.31	19.15	-3.31	0.00016	87	mus_musculus	ENSMUSG00000042529	Kcnj12
ENSMUSG00000027762	152.85	465.23	2.54	0.000162	87	mus_musculus	ENSMUSG00000027762	Sucnr1
ENSMUSG00000021998	1569.98	5988.11	2.84	0.000165	87	mus_musculus	ENSMUSG00000021998	Lcp1
ENSMUSG00000032366	13549.8	5989.49	-2.09	0.000167	87	mus_musculus	ENSMUSG00000032366	Tpm1
ENSMUSG00000039824	390.71	167.26	-2.14	0.000169	87	mus_musculus	ENSMUSG00000039824	Myl6b
ENSMUSG00000071001	324.77	738.18	2.1	0.00017	87	mus_musculus	ENSMUSG00000071001	Hrct1
ENSMUSG00000032548	152.05	466.74	2.55	0.000177	87	mus_musculus	ENSMUSG00000032548	Slco2a1
ENSMUSG00000059498	539.89	1402.61	2.3	0.00018	87	mus_musculus	ENSMUSG00000059498	Fcgr3
ENSMUSG00000001508	271.27	34.59	-3.4	0.000182	87	mus_musculus	ENSMUSG00000001508	Sgca
ENSMUSG00000070806	119.73	31.43	-2.83	0.000186	87	mus_musculus	ENSMUSG00000070806	Zmynd12
ENSMUSG00000033576	2626.91	7235.84	2.39	0.000188	87	mus_musculus	ENSMUSG00000033576	Apol6
ENSMUSG00000046410	152.09	372.55	2.21	0.000189	87	mus_musculus	ENSMUSG00000046410	Kcnk6
ENSMUSG00000024659	2169.52	8229.34	2.82	0.000201	87	mus_musculus	ENSMUSG00000024659	Anxa1
ENSMUSG00000021750	184.36	554.71	2.51	0.000201	87	mus_musculus	ENSMUSG00000021750	Fam107a
ENSMUSG00000028111	230.81	521.37	2.09	0.000203	87	mus_musculus	ENSMUSG00000028111	Ctsk
ENSMUSG00000025887	272.78	651.63	2.17	0.000206	87	mus_musculus	ENSMUSG00000025887	Casp12
ENSMUSG00000025092	490.07	1757.86	2.75	0.000209	87	mus_musculus	ENSMUSG00000025092	Hspa12a
ENSMUSG00000005124	24.64	94.46	2.83	0.000209	87	mus_musculus	ENSMUSG00000005124	Wisp1
ENSMUSG00000045776	136.75	43.37	-2.57	0.000218	87	mus_musculus	ENSMUSG00000045776	Lrtm1
ENSMUSG00000069805	55.44	8.91	-3.24	0.000222	87	mus_musculus	ENSMUSG00000069805	Fbp1
ENSMUSG00000003528	10441.2	4095.96	-2.27	0.000226	87	mus_musculus	ENSMUSG00000003528	Slc25a1
ENSMUSG00000036905	1074.72	3410.41	2.58	0.000228	87	mus_musculus	ENSMUSG00000036905	C1qb
ENSMUSG00000058818	494.52	1317.63	2.33	0.00023	87	mus_musculus	ENSMUSG00000058818	Pirb
ENSMUSG00000044296	137.25	44.84	-2.53	0.000238	87	mus_musculus	ENSMUSG00000044296	Zfp879
ENSMUSG00000038170	12057.7	3535.81	-2.67	0.000239	87	mus_musculus	ENSMUSG00000038170	Pde4dip
ENSMUSG00000021256	115.29	279.17	2.18	0.000248	87	mus_musculus	ENSMUSG00000021256	Vash1
ENSMUSG00000055541	105.12	268.35	2.26	0.000248	87	mus_musculus	ENSMUSG00000055541	Lair1
ENSMUSG00000030789	147.99	534.06	2.73	0.000255	87	mus_musculus	ENSMUSG00000030789	Itgax
ENSMUSG00000024640	394.7	1665.03	2.91	0.000257	87	mus_musculus	ENSMUSG00000024640	Psat1
ENSMUSG00000022665	3402.51	12017.2	2.71	0.000262	87	mus_musculus	ENSMUSG00000022665	Ccdc80
ENSMUSG00000047139	852.71	372.63	-2.1	0.000263	87	mus_musculus	ENSMUSG00000047139	Cd24a
ENSMUSG00000110843	103.31	25.62	-2.74	0.000732	87	mus_musculus	ENSMUSG00000110843
ENSMUSG00000027412	208.19	648.22	2.54	0.000266	87	mus_musculus	ENSMUSG00000027412	Lpin3
ENSMUSG00000044042	132.88	340.43	2.27	0.000267	87	mus_musculus	ENSMUSG00000044042	Fmn1
ENSMUSG00000022525	86.74	11.61	-3.29	0.000268	87	mus_musculus	ENSMUSG00000022525	Hrasls
ENSMUSG00000044583	215.68	648.93	2.49	0.000278	87	mus_musculus	ENSMUSG00000044583	Tlr7
ENSMUSG00000110524	42.45	8.09	-2.71	0.002228	87	mus_musculus	ENSMUSG00000110524
ENSMUSG00000089718	41.18	3.53	-2.71	0.002799	87	mus_musculus	ENSMUSG00000089718
ENSMUSG00000031672	1689.55	630.24	-2.33	0.00029	87	mus_musculus	ENSMUSG00000031672	Got2
ENSMUSG00000042401	33.14	193.22	3.15	0.00029	87	mus_musculus	ENSMUSG00000042401	Crtac1
ENSMUSG00000036103	528.16	1163.85	2.04	0.000298	87	mus_musculus	ENSMUSG00000036103	Colec12
ENSMUSG00000028023	76.45	5.31	-3.36	0.000301	87	mus_musculus	ENSMUSG00000028023	Pitx2
ENSMUSG00000048612	721.1	1597.83	2.05	0.000307	87	mus_musculus	ENSMUSG00000048612	Myof
ENSMUSG00000069372	50.73	5.81	-3.3	0.000307	87	mus_musculus	ENSMUSG00000069372	Ctxn3
ENSMUSG00000030220	258.59	644.93	2.22	0.000309	87	mus_musculus	ENSMUSG00000030220	Arhgdib
ENSMUSG00000022747	1520.39	705.06	-2.01	0.000309	87	mus_musculus	ENSMUSG00000022747	St3gal6
ENSMUSG00000059022	368.37	142.73	-2.28	0.000312	87	mus_musculus	ENSMUSG00000059022	Kcp
ENSMUSG00000040147	4911.48	2120.3	-2.12	0.000321	87	mus_musculus	ENSMUSG00000040147	Maob
ENSMUSG00000101655	110.01	32.39	-2.7	0.000148	87	mus_musculus	ENSMUSG00000101655
ENSMUSG00000048572	80.08	267.82	2.62	0.000325	87	mus_musculus	ENSMUSG00000048572	Tmem252
ENSMUSG00000022831	300.45	821.04	2.35	0.000328	87	mus_musculus	ENSMUSG00000022831	Hcls1
ENSMUSG00000042686	1035.06	358.54	-2.43	0.000329	87	mus_musculus	ENSMUSG00000042686	Jph1
ENSMUSG00000026308	170.09	25.28	-3.21	0.000332	87	mus_musculus	ENSMUSG00000026308	Klhl30
ENSMUSG00000048126	3297.63	8479.63	2.27	0.000334	87	mus_musculus	ENSMUSG00000048126	Col6a3
ENSMUSG00000028572	591.61	207.6	-2.41	0.000337	87	mus_musculus	ENSMUSG00000028572	Hook1
ENSMUSG00000038155	213.37	87.31	-2.19	0.00034	87	mus_musculus	ENSMUSG00000038155	Gstp2
ENSMUSG00000022894	1014.66	2185	2.01	0.000345	87	mus_musculus	ENSMUSG00000022894	Adamts5
ENSMUSG00000045942	105.64	25.15	-2.87	0.000352	87	mus_musculus	ENSMUSG00000045942	BC049762
ENSMUSG00000046167	496.64	1224.01	2.2	0.000357	87	mus_musculus	ENSMUSG00000046167	Gldn
ENSMUSG00000046814	70.79	14.38	-3	0.000361	87	mus_musculus	ENSMUSG00000046814	Gchfr
ENSMUSG00000032122	428.08	1707.82	2.81	0.000364	87	mus_musculus	ENSMUSG00000032122	Slc37a2
ENSMUSG00000040485	46.83	7.59	-3.14	0.000367	87	mus_musculus	ENSMUSG00000040485	Lrrc52
ENSMUSG00000071567	34.66	1.8	-2.68	0.002708	87	mus_musculus	ENSMUSG00000071567
ENSMUSG00000026611	267.86	113.53	-2.14	0.000374	87	mus_musculus	ENSMUSG00000026611	Spata17
ENSMUSG00000041193	4.66	40	3.25	0.000374	87	mus_musculus	ENSMUSG00000041193	Pla2g5
ENSMUSG00000038204	119.85	18.65	-3.16	0.000377	87	mus_musculus	ENSMUSG00000038204	Asb10
ENSMUSG00000019539	335.46	719.83	2	0.000385	87	mus_musculus	ENSMUSG00000019539	Rcn3
ENSMUSG00000031963	252.23	709.38	2.38	0.000394	87	mus_musculus	ENSMUSG00000031963	Bmper
ENSMUSG00000030047	225.98	614	2.33	0.000401	87	mus_musculus	ENSMUSG00000030047	Arhgap25
ENSMUSG00000003273	188.51	64.81	-2.43	0.000401	87	mus_musculus	ENSMUSG00000003273	Car11
ENSMUSG00000001604	345.91	69.39	-3	0.000401	87	mus_musculus	ENSMUSG00000001604	Tcea3
ENSMUSG00000032883	3639.93	1573.84	-2.11	0.00041	87	mus_musculus	ENSMUSG00000032883	Acsl3
ENSMUSG00000061068	84.59	208.4	2.2	0.000413	87	mus_musculus	ENSMUSG00000061068	Mcpt4
ENSMUSG00000021760	2726.61	907.02	-2.47	0.000417	87	mus_musculus	ENSMUSG00000021760	Gpx8
ENSMUSG00000068299	102.15	34.57	-2.45	0.000418	87	mus_musculus	ENSMUSG00000068299	Nat8f4
ENSMUSG00000029373	460.44	1620.54	2.66	0.00042	87	mus_musculus	ENSMUSG00000029373	Pf4
ENSMUSG00000041734	436.21	1082.38	2.21	0.000421	87	mus_musculus	ENSMUSG00000041734	Kirrel
ENSMUSG00000029919	252.34	625.96	2.2	0.000423	87	mus_musculus	ENSMUSG00000029919	Hpgds
ENSMUSG00000034330	200.52	430.99	2	0.000425	87	mus_musculus	ENSMUSG00000034330	Plcg2
ENSMUSG00000024597	7844.7	3184.33	-2.2	0.000431	87	mus_musculus	ENSMUSG00000024597	Slc12a2
ENSMUSG00000028843	325.22	859.02	2.29	0.000439	87	mus_musculus	ENSMUSG00000028843	Sh3bgrl3
ENSMUSG00000010064	208.5	25.28	-3.21	0.000442	87	mus_musculus	ENSMUSG00000010064	Slc38a3
ENSMUSG00000028532	152.12	370.37	2.18	0.000446	87	mus_musculus	ENSMUSG00000028532	Cachd1
ENSMUSG00000061742	9.92	61.37	3.11	0.000447	87	mus_musculus	ENSMUSG00000061742	Slc22a12
ENSMUSG00000026971	149.88	19.48	-3.19	0.000452	87	mus_musculus	ENSMUSG00000026971	Itgb6
ENSMUSG00000025007	187.83	507.95	2.32	0.000453	87	mus_musculus	ENSMUSG00000025007	Aldh18a1
ENSMUSG00000038009	261.2	117.91	-2.04	0.000453	87	mus_musculus	ENSMUSG00000038009	Dnajc22
ENSMUSG00000073418	1890.24	4611.34	2.18	0.000463	87	mus_musculus	ENSMUSG00000073418	C4b
ENSMUSG00000046070	322.84	91.42	-2.66	0.000464	87	mus_musculus	ENSMUSG00000046070	Igfals
ENSMUSG00000027832	38.89	175.47	2.89	0.000465	87	mus_musculus	ENSMUSG00000027832	Ptx3
ENSMUSG00000026473	69996.7	29662.9	-2.13	0.000484	87	mus_musculus	ENSMUSG00000026473	Glul
ENSMUSG00000054675	128.21	361.51	2.37	0.000486	87	mus_musculus	ENSMUSG00000054675	Tmem119
ENSMUSG00000034684	230.58	497.13	2	0.000491	87	mus_musculus	ENSMUSG00000034684	Sema3f
ENSMUSG00000026207	1476.11	451.84	-2.56	0.000492	87	mus_musculus	ENSMUSG00000026207	Speg
ENSMUSG00000044349	266.97	122.09	-2.02	0.000495	87	mus_musculus	ENSMUSG00000044349	Snhg11
ENSMUSG00000014243	581	264.69	-2.03	0.000498	87	mus_musculus	ENSMUSG00000014243	Zswim7
ENSMUSG00000022759	58.98	9.32	-3.09	0.000503	87	mus_musculus	ENSMUSG00000022759	Lrrc74b
ENSMUSG00000004360	210.93	69.24	-2.47	0.000504	87	mus_musculus	ENSMUSG00000004360	9330159F19Rik
ENSMUSG00000042724	197.89	84.27	-2.12	0.000509	87	mus_musculus	ENSMUSG00000042724	Map3k9
ENSMUSG00000000693	173.69	416.81	2.15	0.00052	87	mus_musculus	ENSMUSG00000000693	Loxl3
ENSMUSG00000045382	82.03	192.63	2.12	0.000521	87	mus_musculus	ENSMUSG00000045382	Cxcr4
ENSMUSG00000073490	584.58	1362.61	2.11	0.000526	87	mus_musculus	ENSMUSG00000073490	Ifi207
ENSMUSG00000034906	58.63	160.08	2.32	0.000546	87	mus_musculus	ENSMUSG00000034906	Ncaph
ENSMUSG00000041741	3161.96	1244.29	-2.23	0.000549	87	mus_musculus	ENSMUSG00000041741	Pde3a
ENSMUSG00000047940	35.67	4.93	-3.11	0.000564	87	mus_musculus	ENSMUSG00000047940	Stpg2
ENSMUSG00000032355	287.21	74.29	-2.73	0.000578	87	mus_musculus	ENSMUSG00000032355	Mlip
ENSMUSG00000018593	14883.1	32480.9	2.01	0.000579	87	mus_musculus	ENSMUSG00000018593	Sparc
ENSMUSG00000032348	2931.7	1212.62	-2.16	0.000589	87	mus_musculus	ENSMUSG00000032348	Gsta4
ENSMUSG00000060445	169.61	66.12	-2.24	0.00059	87	mus_musculus	ENSMUSG00000060445	Sycp2
ENSMUSG00000020386	6947.14	3119.4	-2.04	0.000604	87	mus_musculus	ENSMUSG00000020386	Sar1b
ENSMUSG00000019326	3175.61	7025.14	2.03	0.00061	87	mus_musculus	ENSMUSG00000019326	Aoc3
ENSMUSG00000063142	302.08	52.59	-3.01	0.000618	87	mus_musculus	ENSMUSG00000063142	Kcnma1
ENSMUSG00000054978	256.19	116.72	-2.02	0.000623	87	mus_musculus	ENSMUSG00000054978	Kbtbd13
ENSMUSG00000030787	441.12	1032.39	2.11	0.000627	87	mus_musculus	ENSMUSG00000030787	Lyve1
ENSMUSG00000040690	185.24	426.95	2.09	0.000628	87	mus_musculus	ENSMUSG00000040690	Col16a1
ENSMUSG00000017195	88.94	22.98	-2.72	0.00063	87	mus_musculus	ENSMUSG00000017195	Zpbp2
ENSMUSG00000031594	106.22	33.58	-2.51	0.00063	87	mus_musculus	ENSMUSG00000031594	Fgl1
ENSMUSG00000006445	172.56	394.07	2.07	0.000631	87	mus_musculus	ENSMUSG00000006445	Epha2
ENSMUSG00000012187	563.14	200.74	-2.36	0.000644	87	mus_musculus	ENSMUSG00000012187	Mogat1
ENSMUSG00000019933	45.46	4.44	-3.13	0.000646	87	mus_musculus	ENSMUSG00000019933	Mrln
ENSMUSG00000049551	111.57	9.78	-3.14	0.000651	87	mus_musculus	ENSMUSG00000049551	Fzd9
ENSMUSG00000040552	408.36	1242.73	2.46	0.000651	87	mus_musculus	ENSMUSG00000040552	C3ar1
ENSMUSG00000024672	173.44	413.87	2.13	0.000652	87	mus_musculus	ENSMUSG00000024672	Ms4a7
ENSMUSG00000047511	188.5	77.5	-2.16	0.000676	87	mus_musculus	ENSMUSG00000047511	Olfr1396
ENSMUSG00000051107	66.17	11.65	-2.98	0.000681	87	mus_musculus	ENSMUSG00000051107
ENSMUSG00000013707	66.59	161.56	2.16	0.000687	87	mus_musculus	ENSMUSG00000013707	Tnfaip8l2
ENSMUSG00000050721	635.02	1657.12	2.26	0.000694	87	mus_musculus	ENSMUSG00000050721	Plekho2
ENSMUSG00000034829	128.67	41.84	-2.47	0.000699	87	mus_musculus	ENSMUSG00000034829	Nxnl1
ENSMUSG00000028434	317.56	130.86	-2.16	0.000699	87	mus_musculus	ENSMUSG00000028434	Epb41l4b
ENSMUSG00000074064	11720	5121.87	-2.08	0.000702	87	mus_musculus	ENSMUSG00000074064	Mlycd
ENSMUSG00000021464	23.9	82.3	2.59	0.000705	87	mus_musculus	ENSMUSG00000021464	Ror2
ENSMUSG00000031995	24.88	89.61	2.65	0.000707	87	mus_musculus	ENSMUSG00000031995	St14
ENSMUSG00000048163	170.9	451.61	2.27	0.000709	87	mus_musculus	ENSMUSG00000048163	Selplg
ENSMUSG00000072964	1026.76	471.25	-2.01	0.000729	87	mus_musculus	ENSMUSG00000072964	Bhlhb9
ENSMUSG00000063193	124.18	430.68	2.59	0.000731	87	mus_musculus	ENSMUSG00000063193	Cd300lb
ENSMUSG00000097383	240.15	77.72	-2.65	2.1e-05	87	mus_musculus	ENSMUSG00000097383
ENSMUSG00000026548	74.21	205.02	2.32	0.000743	87	mus_musculus	ENSMUSG00000026548	Slamf9
ENSMUSG00000053687	59.38	178.79	2.43	0.00075	87	mus_musculus	ENSMUSG00000053687	Dpep2
ENSMUSG00000028654	329.63	81.51	-2.74	0.000753	87	mus_musculus	ENSMUSG00000028654	Mycl
ENSMUSG00000040998	178.82	59.59	-2.43	0.000754	87	mus_musculus	ENSMUSG00000040998	Npnt
ENSMUSG00000039246	915.42	346.33	-2.27	0.00077	87	mus_musculus	ENSMUSG00000039246	Lyplal1
ENSMUSG00000021262	227.58	593.45	2.25	0.000784	87	mus_musculus	ENSMUSG00000021262	Evl
ENSMUSG00000019997	145.07	497.85	2.58	0.000789	87	mus_musculus	ENSMUSG00000019997	Ctgf
ENSMUSG00000027868	703.41	274.7	-2.22	0.000794	87	mus_musculus	ENSMUSG00000027868	Tbx15
ENSMUSG00000019987	30.67	116.4	2.67	0.000799	87	mus_musculus	ENSMUSG00000019987	Arg1
ENSMUSG00000076435	2194.69	837.11	-2.26	0.000802	87	mus_musculus	ENSMUSG00000076435	Acsf2
ENSMUSG00000073600	442.42	117.8	-2.66	0.00082	87	mus_musculus	ENSMUSG00000073600	Prob1
ENSMUSG00000053297	172.14	72.63	-2.12	0.000824	87	mus_musculus	ENSMUSG00000053297
ENSMUSG00000026600	426.45	1077.27	2.2	0.000826	87	mus_musculus	ENSMUSG00000026600	Soat1
ENSMUSG00000030263	134.8	303.2	2.04	0.00083	87	mus_musculus	ENSMUSG00000030263	Lrmp
ENSMUSG00000061603	425.37	92.23	-2.83	0.000836	87	mus_musculus	ENSMUSG00000061603	Akap6
ENSMUSG00000052889	137.11	303.13	2.02	0.000841	87	mus_musculus	ENSMUSG00000052889	Prkcb
ENSMUSG00000027313	368.63	151.87	-2.15	0.000845	87	mus_musculus	ENSMUSG00000027313	Chac1
ENSMUSG00000091996	60.6	14.32	-2.76	0.00087	87	mus_musculus	ENSMUSG00000091996	BC049352
ENSMUSG00000105096	161.63	67.84	-2.13	0.000888	87	mus_musculus	ENSMUSG00000105096	Gbp10
ENSMUSG00000021363	74.82	11.97	-2.97	0.000891	87	mus_musculus	ENSMUSG00000021363	Mak
ENSMUSG00000005397	4358.04	9500.07	2	0.000903	87	mus_musculus	ENSMUSG00000005397	Nid1
ENSMUSG00000049037	108.31	263.78	2.15	0.000983	87	mus_musculus	ENSMUSG00000049037	Clec4a1
ENSMUSG00000043110	174.41	70.06	-2.18	0.000989	87	mus_musculus	ENSMUSG00000043110	Lrrn4
ENSMUSG00000026749	788.8	2168.96	2.31	0.001003	87	mus_musculus	ENSMUSG00000026749	Nek6
ENSMUSG00000015090	337.48	90.99	-2.63	0.001009	87	mus_musculus	ENSMUSG00000015090	Ptgds
ENSMUSG00000027469	61.94	173.44	2.32	0.001013	87	mus_musculus	ENSMUSG00000027469	Tpx2
ENSMUSG00000033220	102.8	285.97	2.32	0.001022	87	mus_musculus	ENSMUSG00000033220	Rac2
ENSMUSG00000029321	83.99	283.16	2.54	0.001022	87	mus_musculus	ENSMUSG00000029321	Slc10a6
ENSMUSG00000071715	56.68	169.83	2.4	0.001032	87	mus_musculus	ENSMUSG00000071715	Ncf4
ENSMUSG00000042349	117.52	290.88	2.17	0.001035	87	mus_musculus	ENSMUSG00000042349	Ikbke
ENSMUSG00000028328	317.43	60.46	-2.87	0.00104	87	mus_musculus	ENSMUSG00000028328	Tmod1
ENSMUSG00000060063	57.06	202.07	2.57	0.001065	87	mus_musculus	ENSMUSG00000060063	Alox5ap
ENSMUSG00000081443	29.57	1.32	-2.96	0.001065	87	mus_musculus	ENSMUSG00000081443
ENSMUSG00000001891	20927.1	8040.85	-2.23	0.001077	87	mus_musculus	ENSMUSG00000001891	Ugp2
ENSMUSG00000037139	944.54	241.41	-2.67	0.001082	87	mus_musculus	ENSMUSG00000037139	Myom3
ENSMUSG00000024014	2112.23	918.14	-2.07	0.001083	87	mus_musculus	ENSMUSG00000024014	Pim1
ENSMUSG00000048373	65.68	6.63	-2.99	0.001087	87	mus_musculus	ENSMUSG00000048373	Fgfbp1
ENSMUSG00000053897	304.02	138.56	-2.01	0.001169	87	mus_musculus	ENSMUSG00000053897	Slc39a8
ENSMUSG00000052981	61.94	16.58	-2.62	0.00117	87	mus_musculus	ENSMUSG00000052981	Ube2ql1
ENSMUSG00000004730	1072.73	3220.92	2.4	0.001172	87	mus_musculus	ENSMUSG00000004730	Adgre1
ENSMUSG00000057897	449.52	205.6	-2	0.001174	87	mus_musculus	ENSMUSG00000057897	Camk2b
ENSMUSG00000049112	44.36	152.34	2.54	0.00119	87	mus_musculus	ENSMUSG00000049112	Oxtr
ENSMUSG00000079278	125.14	16.81	-2.94	0.001197	87	mus_musculus	ENSMUSG00000079278	Tmem233
ENSMUSG00000030319	263.7	80.14	-2.49	0.001216	87	mus_musculus	ENSMUSG00000030319	Cand2
ENSMUSG00000021322	61.7	195.79	2.45	0.001225	87	mus_musculus	ENSMUSG00000021322	Aoah
ENSMUSG00000035004	177.99	415.32	2.08	0.00124	87	mus_musculus	ENSMUSG00000035004	Igsf6
ENSMUSG00000028031	164.89	33.04	-2.8	0.00126	87	mus_musculus	ENSMUSG00000028031	Dkk2
ENSMUSG00000006241	306.67	128.39	-2.12	0.001271	87	mus_musculus	ENSMUSG00000006241	Ccdc159
ENSMUSG00000029254	93.88	314.71	2.5	0.001294	87	mus_musculus	ENSMUSG00000029254	Stap1
ENSMUSG00000089762	124.99	296.7	2.1	0.001317	87	mus_musculus	ENSMUSG00000089762	Ier5l
ENSMUSG00000033096	26876	12242.9	-2	0.001326	87	mus_musculus	ENSMUSG00000033096	Apmap
ENSMUSG00000028459	43.06	125.72	2.35	0.001329	87	mus_musculus	ENSMUSG00000028459	Cd72
ENSMUSG00000027843	72.46	165.17	2.05	0.00133	87	mus_musculus	ENSMUSG00000027843	Ptpn22
ENSMUSG00000025592	63.46	6.65	-2.93	0.001342	87	mus_musculus	ENSMUSG00000025592	Dach2
ENSMUSG00000034219	64.87	19.32	-2.5	0.001355	87	mus_musculus	ENSMUSG00000034219	Sept14
ENSMUSG00000029153	331.43	144.61	-2.06	0.001368	87	mus_musculus	ENSMUSG00000029153	Ociad2
ENSMUSG00000042293	958.15	376.71	-2.19	0.001381	87	mus_musculus	ENSMUSG00000042293	Gm5617
ENSMUSG00000048865	370.26	906.36	2.14	0.001416	87	mus_musculus	ENSMUSG00000048865	Arhgap30
ENSMUSG00000066800	232.57	533.85	2.06	0.001419	87	mus_musculus	ENSMUSG00000066800	Rnasel
ENSMUSG00000037060	507.66	1260.85	2.16	0.001421	87	mus_musculus	ENSMUSG00000037060	Prkcdbp
ENSMUSG00000031165	107	323.97	2.39	0.00144	87	mus_musculus	ENSMUSG00000031165	Was
ENSMUSG00000056429	37997.1	14957.2	-2.19	0.001455	87	mus_musculus	ENSMUSG00000056429	Tgoln1;Tgoln2
ENSMUSG00000024663	351.73	845.89	2.12	0.001476	87	mus_musculus	ENSMUSG00000024663	Rab3il1
ENSMUSG00000037971	4550.83	1954.93	-2.08	0.001481	87	mus_musculus	ENSMUSG00000037971	1110032A03Rik
ENSMUSG00000034648	101.55	16.96	-2.84	0.001482	87	mus_musculus	ENSMUSG00000034648	Lrrn1
ENSMUSG00000038984	155.03	61.83	-2.17	0.001492	87	mus_musculus	ENSMUSG00000038984	Tspyl5
ENSMUSG00000031788	1239.51	2810.47	2.04	0.001518	87	mus_musculus	ENSMUSG00000031788	Kifc3
ENSMUSG00000027010	1065.34	419.38	-2.18	0.001518	87	mus_musculus	ENSMUSG00000027010	Slc25a12
ENSMUSG00000030798	83.78	207.63	2.15	0.001521	87	mus_musculus	ENSMUSG00000030798	Cd37
ENSMUSG00000047945	96.81	303.92	2.42	0.001535	87	mus_musculus	ENSMUSG00000047945	Marcksl1
ENSMUSG00000026357	58.28	167.57	2.32	0.001536	87	mus_musculus	ENSMUSG00000026357	Rgs18
ENSMUSG00000008658	350.2	67.78	-2.78	0.001562	87	mus_musculus	ENSMUSG00000008658	Rbfox1
ENSMUSG00000071893	73.95	24.21	-2.39	0.0016	87	mus_musculus	ENSMUSG00000071893	Vmn1r4
ENSMUSG00000002835	46.96	117.85	2.17	0.001616	87	mus_musculus	ENSMUSG00000002835	Chaf1a
ENSMUSG00000034457	324.71	138.94	-2.08	0.001631	87	mus_musculus	ENSMUSG00000034457	Eda2r
ENSMUSG00000017144	530.35	1224.05	2.06	0.001635	87	mus_musculus	ENSMUSG00000017144	Rnd3
ENSMUSG00000059901	43.17	110.88	2.19	0.001676	87	mus_musculus	ENSMUSG00000059901	Adamts14
ENSMUSG00000030244	6261.93	2509.02	-2.16	0.001701	87	mus_musculus	ENSMUSG00000030244	Gys2
ENSMUSG00000027035	246.47	603.84	2.13	0.001715	87	mus_musculus	ENSMUSG00000027035	Cers6
ENSMUSG00000026321	196.83	598.26	2.38	0.001724	87	mus_musculus	ENSMUSG00000026321	Tnfrsf11a
ENSMUSG00000020334	104.25	237.05	2.04	0.00173	87	mus_musculus	ENSMUSG00000020334	Slc22a4
ENSMUSG00000069919	2420.36	5985.99	2.15	0.001731	87	mus_musculus	ENSMUSG00000069919	Hba-a1
ENSMUSG00000021957	72449.8	28172.1	-2.19	0.001757	87	mus_musculus	ENSMUSG00000021957	Tkt
ENSMUSG00000032322	80.1	196.88	2.13	0.001759	87	mus_musculus	ENSMUSG00000032322	Pstpip1
ENSMUSG00000070424	128.15	13.7	-2.85	0.001805	87	mus_musculus	ENSMUSG00000070424	Art5
ENSMUSG00000048327	22.33	86.78	2.58	0.001813	87	mus_musculus	ENSMUSG00000048327	Ckap2l
ENSMUSG00000024411	161.29	24.78	-2.81	0.001844	87	mus_musculus	ENSMUSG00000024411	Aqp4
ENSMUSG00000058672	757.91	2106.15	2.28	0.001871	87	mus_musculus	ENSMUSG00000058672	Tubb2a
ENSMUSG00000024990	1226.24	514.58	-2.1	0.001872	87	mus_musculus	ENSMUSG00000024990	Rbp4
ENSMUSG00000032020	123.3	318.32	2.19	0.001913	87	mus_musculus	ENSMUSG00000032020	Ubash3b
ENSMUSG00000032725	49.93	148.09	2.34	0.001924	87	mus_musculus	ENSMUSG00000032725	Folr2
ENSMUSG00000038508	111.8	386.56	2.49	0.001957	87	mus_musculus	ENSMUSG00000038508	Gdf15
ENSMUSG00000000320	169.11	75.23	-2.02	0.001995	87	mus_musculus	ENSMUSG00000000320	Alox12
ENSMUSG00000097762	175.58	58.76	-2.59	2.5e-05	87	mus_musculus	ENSMUSG00000097762
ENSMUSG00000050953	11656.8	5132.96	-2.03	0.002027	87	mus_musculus	ENSMUSG00000050953	Gja1
ENSMUSG00000020901	235.94	616.74	2.2	0.002035	87	mus_musculus	ENSMUSG00000020901	Pik3r5
ENSMUSG00000009772	76.16	208.89	2.25	0.00208	87	mus_musculus	ENSMUSG00000009772	Nuak2
ENSMUSG00000003153	156.33	345.47	2	0.00211	87	mus_musculus	ENSMUSG00000003153	Slc2a3
ENSMUSG00000042041	1157.87	434.03	-2.23	0.002112	87	mus_musculus	ENSMUSG00000042041	2010003K11Rik
ENSMUSG00000031543	324.89	106.64	-2.36	0.002122	87	mus_musculus	ENSMUSG00000031543	Ank1
ENSMUSG00000060002	132157	59531.9	-2	0.002131	87	mus_musculus	ENSMUSG00000060002	Chpt1
ENSMUSG00000000216	101.25	23.29	-2.64	0.002143	87	mus_musculus	ENSMUSG00000000216	Scnn1g
ENSMUSG00000104011	18.76	1.8	-2.5	0.005838	87	mus_musculus	ENSMUSG00000104011
ENSMUSG00000104667	91.29	24.83	-2.42	0.004558	87	mus_musculus	ENSMUSG00000104667
ENSMUSG00000029552	222.05	574.45	2.19	0.002184	87	mus_musculus	ENSMUSG00000029552	Tes
ENSMUSG00000059791	60.22	145.09	2.1	0.002201	87	mus_musculus	ENSMUSG00000059791	Nrm
ENSMUSG00000022372	147.58	401.99	2.24	0.002225	87	mus_musculus	ENSMUSG00000022372	Sla
ENSMUSG00000109599	70.26	22.36	-2.4	0.002017	87	mus_musculus	ENSMUSG00000109599
ENSMUSG00000034981	3564.3	1585.52	-2.01	0.00226	87	mus_musculus	ENSMUSG00000034981	Parm1
ENSMUSG00000028841	185.99	27	-2.77	0.002272	87	mus_musculus	ENSMUSG00000028841	Cnksr1
ENSMUSG00000025453	1374.92	479.18	-2.3	0.002285	87	mus_musculus	ENSMUSG00000025453	Nnt
ENSMUSG00000030110	60.82	142.4	2.07	0.002289	87	mus_musculus	ENSMUSG00000030110	Ret
ENSMUSG00000031662	81.94	193.12	2.07	0.002306	87	mus_musculus	ENSMUSG00000031662	Snx20
ENSMUSG00000034353	133.87	50.52	-2.21	0.002326	87	mus_musculus	ENSMUSG00000034353	Ramp1
ENSMUSG00000020709	351.88	877.87	2.14	0.002327	87	mus_musculus	ENSMUSG00000020709	Adap2
ENSMUSG00000037347	46.61	125.91	2.23	0.002332	87	mus_musculus	ENSMUSG00000037347	Chst7
ENSMUSG00000031827	493.55	1819	2.52	0.002337	87	mus_musculus	ENSMUSG00000031827	Cotl1
ENSMUSG00000047592	37.15	95.61	2.18	0.002348	87	mus_musculus	ENSMUSG00000047592	Nxpe5
ENSMUSG00000053063	203.97	646.85	2.39	0.002354	87	mus_musculus	ENSMUSG00000053063	Clec12a
ENSMUSG00000021260	19.86	63.81	2.4	0.00239	87	mus_musculus	ENSMUSG00000021260	Hhipl1
ENSMUSG00000020897	21.21	68	2.4	0.002394	87	mus_musculus	ENSMUSG00000020897	Aurkb
ENSMUSG00000009394	255.96	575.64	2.01	0.002486	87	mus_musculus	ENSMUSG00000009394	Syn2
ENSMUSG00000033427	60.7	16.05	-2.53	0.002515	87	mus_musculus	ENSMUSG00000033427	Upb1
ENSMUSG00000022901	90.29	220.85	2.11	0.002521	87	mus_musculus	ENSMUSG00000022901	Cd86
ENSMUSG00000033952	52.85	135.87	2.17	0.002539	87	mus_musculus	ENSMUSG00000033952	Aspm
ENSMUSG00000020917	29382.9	10580.7	-2.26	0.002558	87	mus_musculus	ENSMUSG00000020917	Acly
ENSMUSG00000064307	346.69	141.62	-2.11	0.002603	87	mus_musculus	ENSMUSG00000064307	Lrrc51
ENSMUSG00000103476	26.09	0.44	-2.63	0.002623	87	mus_musculus	ENSMUSG00000103476
ENSMUSG00000045064	96.6	29.88	-2.4	0.002637	87	mus_musculus	ENSMUSG00000045064	Zc2hc1c
ENSMUSG00000028527	286.68	125.15	-2.03	0.002658	87	mus_musculus	ENSMUSG00000028527	Ak4
ENSMUSG00000009185	77.83	330.01	2.59	0.002661	87	mus_musculus	ENSMUSG00000009185	Ccl8
ENSMUSG00000052605	1295.91	537.46	-2.09	0.002684	87	mus_musculus	ENSMUSG00000052605	Isoc2b
ENSMUSG00000038608	1104.59	2678.89	2.1	0.002688	87	mus_musculus	ENSMUSG00000038608	Dock10
ENSMUSG00000002699	140.7	319.66	2.02	0.002692	87	mus_musculus	ENSMUSG00000002699	Lcp2
ENSMUSG00000004626	2516.81	1051.75	-2.08	0.002692	87	mus_musculus	ENSMUSG00000004626	Stxbp2
ENSMUSG00000097440	524.91	192.32	-2.25	0.002146	87	mus_musculus	ENSMUSG00000097440
ENSMUSG00000001128	490.94	1299.9	2.2	0.002771	87	mus_musculus	ENSMUSG00000001128	Cfp
ENSMUSG00000023905	735.08	1852.7	2.14	0.002783	87	mus_musculus	ENSMUSG00000023905	Tnfrsf12a
ENSMUSG00000097458	97.3	31.46	-2.25	0.006945	87	mus_musculus	ENSMUSG00000097458
ENSMUSG00000018008	494.45	1494.07	2.33	0.002828	87	mus_musculus	ENSMUSG00000018008	Cyth4
ENSMUSG00000016496	4359.21	1810.9	-2.09	0.002851	87	mus_musculus	ENSMUSG00000016496	Cd274
ENSMUSG00000051456	25.87	2.66	-2.72	0.002854	87	mus_musculus	ENSMUSG00000051456	Hspb3
ENSMUSG00000030786	120.27	381.68	2.37	0.002929	87	mus_musculus	ENSMUSG00000030786	Itgam
ENSMUSG00000031004	311.11	984.52	2.37	0.002972	87	mus_musculus	ENSMUSG00000031004	Mki67
ENSMUSG00000025938	225.51	43.14	-2.65	0.003014	87	mus_musculus	ENSMUSG00000025938	Slco5a1
ENSMUSG00000030554	2374.9	731.33	-2.39	0.003015	87	mus_musculus	ENSMUSG00000030554	Synm
ENSMUSG00000028199	2234.78	969.7	-2.03	0.003024	87	mus_musculus	ENSMUSG00000028199	Cryz
ENSMUSG00000028859	133.24	371.18	2.24	0.003052	87	mus_musculus	ENSMUSG00000028859	Csf3r
ENSMUSG00000032758	30.02	1.76	-2.65	0.003171	87	mus_musculus	ENSMUSG00000032758	Kap
ENSMUSG00000040675	54.22	138.32	2.14	0.003176	87	mus_musculus	ENSMUSG00000040675	Mthfd1l
ENSMUSG00000004791	47.26	254.9	2.64	0.003322	87	mus_musculus	ENSMUSG00000004791	Pgf
ENSMUSG00000099364	26.46	2.66	-2.25	0.013723	87	mus_musculus	ENSMUSG00000099364
ENSMUSG00000015950	151.65	380.42	2.12	0.003406	87	mus_musculus	ENSMUSG00000015950	Ncf1
ENSMUSG00000024300	430.28	1313.32	2.32	0.003408	87	mus_musculus	ENSMUSG00000024300	Myo1f
ENSMUSG00000024008	341.24	102.61	-2.39	0.003444	87	mus_musculus	ENSMUSG00000024008	Cpne5
ENSMUSG00000036879	7483.35	3169.44	-2.06	0.003456	87	mus_musculus	ENSMUSG00000036879	Phkb
ENSMUSG00000070385	1214.44	60.25	-2.59	0.003463	87	mus_musculus	ENSMUSG00000070385	Ampd1
ENSMUSG00000010830	89.69	261.86	2.28	0.003476	87	mus_musculus	ENSMUSG00000010830	Kdelr3
ENSMUSG00000025478	30.5	122.02	2.52	0.003482	87	mus_musculus	ENSMUSG00000025478	Dpysl4
ENSMUSG00000030711	1454.7	3413.27	2.05	0.003543	87	mus_musculus	ENSMUSG00000030711	Sult1a1
ENSMUSG00000022236	170.75	66.64	-2.15	0.003591	87	mus_musculus	ENSMUSG00000022236	Ropn1l
ENSMUSG00000063506	36.68	97.83	2.18	0.003593	87	mus_musculus	ENSMUSG00000063506	Arhgap22
ENSMUSG00000073633	320.69	130.83	-2.1	0.003605	87	mus_musculus	ENSMUSG00000073633	Fbxo36
ENSMUSG00000020143	615.01	1614.82	2.17	0.003615	87	mus_musculus	ENSMUSG00000020143	Dock2
ENSMUSG00000022816	3771.61	8541.75	2	0.00363	87	mus_musculus	ENSMUSG00000022816	Fstl1
ENSMUSG00000038403	971.64	56.72	-2.59	0.003716	87	mus_musculus	ENSMUSG00000038403	Hfe2
ENSMUSG00000038060	147.86	61.67	-2.07	0.003731	87	mus_musculus	ENSMUSG00000038060	Dlec1
ENSMUSG00000029384	61.07	19.79	-2.32	0.003739	87	mus_musculus	ENSMUSG00000029384	2010109A12Rik
ENSMUSG00000029482	6578.23	2320.01	-2.25	0.003743	87	mus_musculus	ENSMUSG00000029482	Aacs
ENSMUSG00000025588	149.16	48.8	-2.31	0.00377	87	mus_musculus	ENSMUSG00000025588	Nat1
ENSMUSG00000001095	42.55	10.73	-2.49	0.003797	87	mus_musculus	ENSMUSG00000001095	Slc13a2
ENSMUSG00000025934	68.81	179.49	2.16	0.003816	87	mus_musculus	ENSMUSG00000025934	Gsta3
ENSMUSG00000058715	297.57	784.13	2.17	0.00383	87	mus_musculus	ENSMUSG00000058715	Fcer1g
ENSMUSG00000000290	575.02	1864.42	2.36	0.003873	87	mus_musculus	ENSMUSG00000000290	Itgb2
ENSMUSG00000078672	25.14	3.61	-2.63	0.003882	87	mus_musculus	ENSMUSG00000078672	Mup20
ENSMUSG00000041698	87.24	22.03	-2.48	0.003931	87	mus_musculus	ENSMUSG00000041698	Slco1a1
ENSMUSG00000028017	156.91	66.7	-2.04	0.00394	87	mus_musculus	ENSMUSG00000028017	Egf
ENSMUSG00000085772	64.74	22.49	-2.24	0.00465	87	mus_musculus	ENSMUSG00000085772
ENSMUSG00000072596	56.68	171.47	2.29	0.004037	87	mus_musculus	ENSMUSG00000072596	Ear2;Ear3;Ear12
ENSMUSG00000030148	151.3	422.4	2.22	0.004061	87	mus_musculus	ENSMUSG00000030148	Clec4a2
ENSMUSG00000034311	23.92	74.24	2.31	0.004095	87	mus_musculus	ENSMUSG00000034311	Kif4
ENSMUSG00000059201	592.86	19350.7	2.5	0.004191	87	mus_musculus	ENSMUSG00000059201	Lep
ENSMUSG00000060131	164.09	509.77	2.31	0.004269	87	mus_musculus	ENSMUSG00000060131	Atp8b4
ENSMUSG00000024164	31311	11382.8	-2.2	0.004299	87	mus_musculus	ENSMUSG00000024164	C3
ENSMUSG00000045404	53.14	165.62	2.31	0.004338	87	mus_musculus	ENSMUSG00000045404	Kcnk13
ENSMUSG00000022899	141.12	434.89	2.3	0.004389	87	mus_musculus	ENSMUSG00000022899	Slc15a2
ENSMUSG00000004266	181.73	494.12	2.19	0.004444	87	mus_musculus	ENSMUSG00000004266	Ptpn6
ENSMUSG00000107585	32.71	4.88	-2.23	0.016504	87	mus_musculus	ENSMUSG00000107585
ENSMUSG00000046345	81.49	19.15	-2.49	0.004503	87	mus_musculus	ENSMUSG00000046345	Smco1
ENSMUSG00000001334	387.57	140.03	-2.2	0.00452	87	mus_musculus	ENSMUSG00000001334	Fndc5
ENSMUSG00000072591	27.81	3.54	-2.22	0.015985	87	mus_musculus	ENSMUSG00000072591
ENSMUSG00000043795	224.4	83.66	-2.2	0.003384	87	mus_musculus	ENSMUSG00000043795
ENSMUSG00000023153	58.2	9.77	-2.57	0.004648	87	mus_musculus	ENSMUSG00000023153	Tmem52
ENSMUSG00000110058	46.88	12.06	-2.2	0.017192	87	mus_musculus	ENSMUSG00000110058
ENSMUSG00000029915	34.35	93.78	2.18	0.004679	87	mus_musculus	ENSMUSG00000029915	Clec5a
ENSMUSG00000027994	107.36	287.11	2.17	0.004687	87	mus_musculus	ENSMUSG00000027994	Ccdc109b
ENSMUSG00000060613	71.27	23.72	-2.28	0.00473	87	mus_musculus	ENSMUSG00000060613	Cyp2c70
ENSMUSG00000034460	505.88	198.53	-2.12	0.004754	87	mus_musculus	ENSMUSG00000034460	Six4
ENSMUSG00000024677	320.62	877.43	2.19	0.004766	87	mus_musculus	ENSMUSG00000024677	Ms4a6b
ENSMUSG00000044827	112.05	337.33	2.27	0.004769	87	mus_musculus	ENSMUSG00000044827	Tlr1
ENSMUSG00000018822	166.71	624.8	2.43	0.004832	87	mus_musculus	ENSMUSG00000018822	Sfrp5
ENSMUSG00000029685	101.18	13.28	-2.57	0.004854	87	mus_musculus	ENSMUSG00000029685	Asb15
ENSMUSG00000025017	216.48	626.17	2.24	0.004854	87	mus_musculus	ENSMUSG00000025017	Pik3ap1
ENSMUSG00000022512	240.11	63.37	-2.43	0.004855	87	mus_musculus	ENSMUSG00000022512	Cldn1
ENSMUSG00000027071	74.58	25.5	-2.25	0.004991	87	mus_musculus	ENSMUSG00000027071	P2rx3
ENSMUSG00000039601	501.02	142.48	-2.38	0.005047	87	mus_musculus	ENSMUSG00000039601	Rcan2
ENSMUSG00000027490	50.67	127.81	2.1	0.005079	87	mus_musculus	ENSMUSG00000027490	E2f1
ENSMUSG00000036040	24.39	76.51	2.3	0.005129	87	mus_musculus	ENSMUSG00000036040	Adamtsl2
ENSMUSG00000038180	184.87	78.03	-2.04	0.005146	87	mus_musculus	ENSMUSG00000038180	Spag4
ENSMUSG00000026778	393.35	148.13	-2.15	0.005179	87	mus_musculus	ENSMUSG00000026778	Prkcq
ENSMUSG00000032092	466.35	147.97	-2.3	0.005184	87	mus_musculus	ENSMUSG00000032092	Mpzl2
ENSMUSG00000039958	1633.47	692.96	-2.03	0.005206	87	mus_musculus	ENSMUSG00000039958	Etfbkmt
ENSMUSG00000024210	50.6	8.46	-2.54	0.005251	87	mus_musculus	ENSMUSG00000024210	Ip6k3
ENSMUSG00000046841	306.99	752.05	2.07	0.005301	87	mus_musculus	ENSMUSG00000046841	Ckap4
ENSMUSG00000046598	72.15	12	-2.54	0.005337	87	mus_musculus	ENSMUSG00000046598	Bdh1
ENSMUSG00000029683	877.34	35.88	-2.44	0.005412	87	mus_musculus	ENSMUSG00000029683	Lmod2
ENSMUSG00000040345	85.89	235.44	2.18	0.00544	87	mus_musculus	ENSMUSG00000040345	Arhgap9
ENSMUSG00000001025	2195.01	7833.03	2.38	0.005449	87	mus_musculus	ENSMUSG00000001025	S100a6
ENSMUSG00000078889	38.29	5.42	-2.54	0.005496	87	mus_musculus	ENSMUSG00000078889	Gm14288
ENSMUSG00000030739	822.04	310.57	-2.15	0.005585	87	mus_musculus	ENSMUSG00000030739	Myh14
ENSMUSG00000002111	198.93	572.51	2.22	0.005587	87	mus_musculus	ENSMUSG00000002111	Spi1
ENSMUSG00000038147	479.9	1485.25	2.28	0.005665	87	mus_musculus	ENSMUSG00000038147	Cd84
ENSMUSG00000052374	3362.52	240.53	-2.47	0.00567	87	mus_musculus	ENSMUSG00000052374	Actn2
ENSMUSG00000056043	98.48	37.86	-2.13	0.005718	87	mus_musculus	ENSMUSG00000056043	Rgs9bp
ENSMUSG00000024397	64.05	183.22	2.21	0.005721	87	mus_musculus	ENSMUSG00000024397	Aif1
ENSMUSG00000047343	176.75	40.71	-2.46	0.00577	87	mus_musculus	ENSMUSG00000047343	Mettl21c
ENSMUSG00000061540	74.48	21.98	-2.34	0.005813	87	mus_musculus	ENSMUSG00000061540	Orm2
ENSMUSG00000038418	61.66	194.78	2.29	0.005831	87	mus_musculus	ENSMUSG00000038418	Egr1
ENSMUSG00000105867	78.24	29.21	-2.18	0.004017	87	mus_musculus	ENSMUSG00000105867
ENSMUSG00000022323	1179.09	494.69	-2.04	0.005866	87	mus_musculus	ENSMUSG00000022323	Rida
ENSMUSG00000039497	1182.41	2839.8	2.04	0.005961	87	mus_musculus	ENSMUSG00000039497	Dse
ENSMUSG00000031449	34.23	4.43	-2.5	0.006162	87	mus_musculus	ENSMUSG00000031449	Atp4b
ENSMUSG00000054342	97.33	321.21	2.31	0.006177	87	mus_musculus	ENSMUSG00000054342	Kcnn4
ENSMUSG00000021200	900.42	82.73	-2.47	0.006221	87	mus_musculus	ENSMUSG00000021200	Asb2
ENSMUSG00000037798	46.96	13.4	-2.34	0.006274	87	mus_musculus	ENSMUSG00000037798	Mat1a
ENSMUSG00000040133	47.61	141.15	2.22	0.006379	87	mus_musculus	ENSMUSG00000040133	Gpr176
ENSMUSG00000057751	57.74	133.33	2	0.0064	87	mus_musculus	ENSMUSG00000057751	Megf6
ENSMUSG00000045667	695.88	260.85	-2.14	0.006444	87	mus_musculus	ENSMUSG00000045667	Smtnl2
ENSMUSG00000042256	10.41	44.41	2.43	0.006458	87	mus_musculus	ENSMUSG00000042256	Ptchd4
ENSMUSG00000026480	341.73	849.68	2.07	0.00647	87	mus_musculus	ENSMUSG00000026480	Ncf2
ENSMUSG00000109603	164.66	61.57	-2.13	0.007954	87	mus_musculus	ENSMUSG00000109603
ENSMUSG00000079625	34.74	146.28	2.42	0.006495	87	mus_musculus	ENSMUSG00000079625	Tm4sf19
ENSMUSG00000063296	38.48	8.49	-2.44	0.006646	87	mus_musculus	ENSMUSG00000063296	Tmem117
ENSMUSG00000036136	7.48	36.11	2.45	0.0067	87	mus_musculus	ENSMUSG00000036136	Fam110c
ENSMUSG00000041577	3580.65	8669.01	2.04	0.006768	87	mus_musculus	ENSMUSG00000041577	Prelp
ENSMUSG00000025792	631.81	1805.11	2.19	0.006823	87	mus_musculus	ENSMUSG00000025792	Slc25a10
ENSMUSG00000085272	86.87	21.4	-2.4	0.006834	87	mus_musculus	ENSMUSG00000085272	Sbk3
ENSMUSG00000041552	16.32	56.33	2.32	0.006861	87	mus_musculus	ENSMUSG00000041552	Ptchd1
ENSMUSG00000074505	49.39	134.1	2.15	0.006903	87	mus_musculus	ENSMUSG00000074505	Fat3
ENSMUSG00000090145	19.38	62.94	2.28	0.006905	87	mus_musculus	ENSMUSG00000090145	Ugt1a6b
ENSMUSG00000097102	60.97	21.04	-2.11	0.014434	87	mus_musculus	ENSMUSG00000097102
ENSMUSG00000046699	78.22	31.37	-2.07	0.006962	87	mus_musculus	ENSMUSG00000046699	Slitrk4
ENSMUSG00000036304	59.68	11.53	-2.45	0.007012	87	mus_musculus	ENSMUSG00000036304	Zdhhc23
ENSMUSG00000107879	455.89	201.14	-2.09	0.000284	87	mus_musculus	ENSMUSG00000107879
ENSMUSG00000023908	35.94	93.67	2.1	0.007068	87	mus_musculus	ENSMUSG00000023908	Pkmyt1
ENSMUSG00000061877	67.28	9.28	-2.47	0.007085	87	mus_musculus	ENSMUSG00000061877	BC048679
ENSMUSG00000009628	28.45	73.56	2.1	0.007133	87	mus_musculus	ENSMUSG00000009628	Tex15
ENSMUSG00000058099	150.06	362.51	2.03	0.007172	87	mus_musculus	ENSMUSG00000058099	Nfam1
ENSMUSG00000040653	68.51	19.62	-2.31	0.007359	87	mus_musculus	ENSMUSG00000040653	Ppp1r14c
ENSMUSG00000022150	730.83	1769.66	2.04	0.007424	87	mus_musculus	ENSMUSG00000022150	Dab2
ENSMUSG00000045328	39.22	100.21	2.09	0.007467	87	mus_musculus	ENSMUSG00000045328	Cenpe
ENSMUSG00000032081	29.18	6.27	-2.42	0.007478	87	mus_musculus	ENSMUSG00000032081	Apoc3
ENSMUSG00000029570	310.61	736.31	2.01	0.007483	87	mus_musculus	ENSMUSG00000029570	Lfng
ENSMUSG00000032083	33.37	4.55	-2.45	0.007582	87	mus_musculus	ENSMUSG00000032083	Apoa1
ENSMUSG00000057967	20.12	63.89	2.25	0.007671	87	mus_musculus	ENSMUSG00000057967	Fgf18
ENSMUSG00000004837	477.02	1142.18	2.02	0.007687	87	mus_musculus	ENSMUSG00000004837	Grap
ENSMUSG00000028681	82.38	248.08	2.22	0.007724	87	mus_musculus	ENSMUSG00000028681	Ptch2
ENSMUSG00000020437	268.97	670.6	2.06	0.007748	87	mus_musculus	ENSMUSG00000020437	Myo1g
ENSMUSG00000011008	46.39	138.98	2.21	0.007752	87	mus_musculus	ENSMUSG00000011008	Mcoln2
ENSMUSG00000026489	54834.7	22350.6	-2.05	0.007826	87	mus_musculus	ENSMUSG00000026489	Coq8a
ENSMUSG00000032648	10387.8	857.04	-2.39	0.007878	87	mus_musculus	ENSMUSG00000032648	Pygm
ENSMUSG00000111250	18.02	3.12	-2.03	0.033311	87	mus_musculus	ENSMUSG00000111250
ENSMUSG00000025172	847.58	29.67	-2.31	0.008061	87	mus_musculus	ENSMUSG00000025172	Ankrd2
ENSMUSG00000029771	307.05	831.17	2.13	0.008237	87	mus_musculus	ENSMUSG00000029771	Irf5
ENSMUSG00000005410	196.24	544.32	2.15	0.008256	87	mus_musculus	ENSMUSG00000005410	Mcm5
ENSMUSG00000025140	32.26	84.44	2.09	0.008353	87	mus_musculus	ENSMUSG00000025140	Pycr1
ENSMUSG00000031506	96.93	238.9	2.04	0.008361	87	mus_musculus	ENSMUSG00000031506	Ptpn7
ENSMUSG00000035274	35.69	88.29	2.04	0.008369	87	mus_musculus	ENSMUSG00000035274	Tpbg
ENSMUSG00000027895	78.16	13.29	-2.41	0.008541	87	mus_musculus	ENSMUSG00000027895	Kcnc4
ENSMUSG00000054520	265.55	683.54	2.08	0.008584	87	mus_musculus	ENSMUSG00000054520	Sh3bp2
ENSMUSG00000021886	59.27	156.49	2.1	0.008635	87	mus_musculus	ENSMUSG00000021886	Gpr65
ENSMUSG00000035561	42.33	113.74	2.11	0.008806	87	mus_musculus	ENSMUSG00000035561	Aldh1b1
ENSMUSG00000026360	3250.54	1136.47	-2.17	0.008847	87	mus_musculus	ENSMUSG00000026360	Rgs2
ENSMUSG00000068335	124.06	326.86	2.1	0.008918	87	mus_musculus	ENSMUSG00000068335	Dok1
ENSMUSG00000059040	98.88	37.7	-2.1	0.008981	87	mus_musculus	ENSMUSG00000059040	Eno1b
ENSMUSG00000034765	34.84	90.46	2.08	0.009317	87	mus_musculus	ENSMUSG00000034765	Dusp5
ENSMUSG00000029445	38.01	10.27	-2.3	0.009336	87	mus_musculus	ENSMUSG00000029445	Hpd
ENSMUSG00000020475	1603.34	156.02	-2.35	0.009365	87	mus_musculus	ENSMUSG00000020475	Pgam2
ENSMUSG00000034212	82.56	30.41	-2.12	0.009386	87	mus_musculus	ENSMUSG00000034212	Ankmy1
ENSMUSG00000031443	47.38	159.74	2.26	0.009438	87	mus_musculus	ENSMUSG00000031443	F7
ENSMUSG00000034116	188.72	465.22	2.03	0.009468	87	mus_musculus	ENSMUSG00000034116	Vav1
ENSMUSG00000022303	9.08	45.43	2.37	0.009615	87	mus_musculus	ENSMUSG00000022303	Dcstamp
ENSMUSG00000069830	26.25	69.26	2.09	0.009732	87	mus_musculus	ENSMUSG00000069830	Nlrp1a
ENSMUSG00000047205	430.09	153.85	-2.14	0.009908	87	mus_musculus	ENSMUSG00000047205	Dusp18
ENSMUSG00000030579	609.66	1836.08	2.19	0.009934	87	mus_musculus	ENSMUSG00000030579	Tyrobp
ENSMUSG00000027824	61.22	18.9	-2.23	0.00995	87	mus_musculus	ENSMUSG00000027824	Vmn2r1
ENSMUSG00000063821	38.1	3.09	-2.32	0.010047	87	mus_musculus	ENSMUSG00000063821	Dupd1
ENSMUSG00000026065	17.9	54.13	2.19	0.010067	87	mus_musculus	ENSMUSG00000026065	Slc9a4
ENSMUSG00000027357	14635	5999.14	-2.02	0.010097	87	mus_musculus	ENSMUSG00000027357	Crls1
ENSMUSG00000030117	20.5	95.36	2.35	0.010206	87	mus_musculus	ENSMUSG00000030117	Gdf3
ENSMUSG00000019890	11.65	41.86	2.27	0.010276	87	mus_musculus	ENSMUSG00000019890	Nts
ENSMUSG00000020434	55.76	16.63	-2.24	0.010288	87	mus_musculus	ENSMUSG00000020434	4921536K21Rik
ENSMUSG00000040528	58.53	147.97	2.04	0.010382	87	mus_musculus	ENSMUSG00000040528	Milr1
ENSMUSG00000034226	2.95	28.42	2.33	0.010503	87	mus_musculus	ENSMUSG00000034226	Rhov
ENSMUSG00000025813	198.07	53.17	-2.28	0.010555	87	mus_musculus	ENSMUSG00000025813	Homer2
ENSMUSG00000051748	21.97	83.93	2.29	0.010593	87	mus_musculus	ENSMUSG00000051748	Wfdc21
ENSMUSG00000026271	79.02	205.32	2.07	0.010771	87	mus_musculus	ENSMUSG00000026271	Gpr35
ENSMUSG00000073565	32.04	116.28	2.27	0.010875	87	mus_musculus	ENSMUSG00000073565	Prr16
ENSMUSG00000025877	168.54	547.41	2.21	0.011248	87	mus_musculus	ENSMUSG00000025877	Hk3
ENSMUSG00000036292	373.74	147.06	-2.05	0.011463	87	mus_musculus	ENSMUSG00000036292	Gramd1c
ENSMUSG00000054594	78.73	29.44	-2.08	0.011487	87	mus_musculus	ENSMUSG00000054594	Oscar
ENSMUSG00000058773	57.68	161.64	2.12	0.011491	87	mus_musculus	ENSMUSG00000058773	Hist1h1b
ENSMUSG00000056900	1930.51	112.65	-2.24	0.011496	87	mus_musculus	ENSMUSG00000056900	Usp13
ENSMUSG00000025425	28.79	4.91	-2.33	0.011526	87	mus_musculus	ENSMUSG00000025425	St8sia5
ENSMUSG00000037872	33.12	84.22	2.04	0.011582	87	mus_musculus	ENSMUSG00000037872	Ackr1
ENSMUSG00000079845	3.19	21.47	2.33	0.01159	87	mus_musculus	ENSMUSG00000079845	Xlr4a
ENSMUSG00000043832	136.6	387.52	2.12	0.01172	87	mus_musculus	ENSMUSG00000043832	Clec4a3
ENSMUSG00000024696	185.81	506.77	2.1	0.011769	87	mus_musculus	ENSMUSG00000024696	Lpxn
ENSMUSG00000040978	119.72	48.27	-2.02	0.01187	87	mus_musculus	ENSMUSG00000040978	Gm11992
ENSMUSG00000021822	793.85	1917.3	2	0.011879	87	mus_musculus	ENSMUSG00000021822	Plau
ENSMUSG00000046694	24.41	74.97	2.17	0.012046	87	mus_musculus	ENSMUSG00000046694	Fam46b
ENSMUSG00000035983	39.87	11.64	-2.23	0.012099	87	mus_musculus	ENSMUSG00000035983
ENSMUSG00000066154	57.04	19.24	-2.15	0.012258	87	mus_musculus	ENSMUSG00000066154	Mup3
ENSMUSG00000035711	50.42	123.71	2	0.012329	87	mus_musculus	ENSMUSG00000035711	Dok3
ENSMUSG00000051951	22.8	59.65	2.06	0.012396	87	mus_musculus	ENSMUSG00000051951	Xkr4
ENSMUSG00000047419	12710.3	1438.32	-2.28	0.012397	87	mus_musculus	ENSMUSG00000047419	Cmya5
ENSMUSG00000026068	26.72	72.11	2.09	0.012402	87	mus_musculus	ENSMUSG00000026068	Il18rap
ENSMUSG00000051378	6.62	33.8	2.31	0.012414	87	mus_musculus	ENSMUSG00000051378	Kif18b
ENSMUSG00000039981	38.03	93.49	2	0.012423	87	mus_musculus	ENSMUSG00000039981	Zc3h12d
ENSMUSG00000030672	5720.22	422.72	-2.23	0.012452	87	mus_musculus	ENSMUSG00000030672	Mylpf
ENSMUSG00000070348	425.5	1109.27	2.06	0.012555	87	mus_musculus	ENSMUSG00000070348	Ccnd1
ENSMUSG00000079012	8.71	46.2	2.31	0.012622	87	mus_musculus	ENSMUSG00000079012	Serpina3m
ENSMUSG00000006457	8868.3	518.66	-2.2	0.012739	87	mus_musculus	ENSMUSG00000006457	Actn3
ENSMUSG00000050967	6.13	29.44	2.3	0.012806	87	mus_musculus	ENSMUSG00000050967	Creg2
ENSMUSG00000020649	22.08	68.71	2.17	0.012819	87	mus_musculus	ENSMUSG00000020649	Rrm2
ENSMUSG00000052688	561.38	1539.24	2.09	0.013247	87	mus_musculus	ENSMUSG00000052688	Rab7b
ENSMUSG00000069607	20.13	64.6	2.17	0.01326	87	mus_musculus	ENSMUSG00000069607	Cd300ld3
ENSMUSG00000026177	431.14	1099.78	2.03	0.013442	87	mus_musculus	ENSMUSG00000026177	Slc11a1
ENSMUSG00000086918	106.89	45.34	-2.01	0.00705	87	mus_musculus	ENSMUSG00000086918
ENSMUSG00000021991	22.79	64.96	2.11	0.013885	87	mus_musculus	ENSMUSG00000021991	Cacna2d3
ENSMUSG00000090799	79.01	16.92	-2.27	0.013885	87	mus_musculus	ENSMUSG00000090799	Klhl33
ENSMUSG00000060093	66.88	169.42	2.02	0.01434	87	mus_musculus	ENSMUSG00000060093	Hist1h4a
ENSMUSG00000000031	1240.96	84.57	-2	0.026227	87	mus_musculus	ENSMUSG00000000031
ENSMUSG00000027077	680.38	41.19	-2.16	0.014758	87	mus_musculus	ENSMUSG00000027077	Smtnl1
ENSMUSG00000005681	64.28	23.37	-2.08	0.014805	87	mus_musculus	ENSMUSG00000005681	Apoa2
ENSMUSG00000022636	365.76	1048.53	2.1	0.015077	87	mus_musculus	ENSMUSG00000022636	Alcam
ENSMUSG00000072875	19.49	53.28	2.07	0.015214	87	mus_musculus	ENSMUSG00000072875	Gpr27
ENSMUSG00000067081	110.64	29.33	-2.21	0.015463	87	mus_musculus	ENSMUSG00000067081	Asb18
ENSMUSG00000026107	9078	3485.75	-2.03	0.015538	87	mus_musculus	ENSMUSG00000026107	Nabp1
ENSMUSG00000030470	928.11	46.89	-2.13	0.015635	87	mus_musculus	ENSMUSG00000030470	Csrp3
ENSMUSG00000035186	57.7	639.76	2.18	0.015763	87	mus_musculus	ENSMUSG00000035186	Ubd
ENSMUSG00000021624	102.12	304.35	2.11	0.015813	87	mus_musculus	ENSMUSG00000021624	Cd180
ENSMUSG00000005233	24.78	65.84	2.04	0.015859	87	mus_musculus	ENSMUSG00000005233	Spc25
ENSMUSG00000068697	2762.58	198.71	-2.16	0.015911	87	mus_musculus	ENSMUSG00000068697	Myoz1
ENSMUSG00000035683	21.59	62.55	2.09	0.015963	87	mus_musculus	ENSMUSG00000035683	Melk
ENSMUSG00000021268	264.62	603.04	2	0.004488	87	mus_musculus	ENSMUSG00000021268
ENSMUSG00000041476	562.61	28.78	-2.12	0.016119	87	mus_musculus	ENSMUSG00000041476	Smpx
ENSMUSG00000062082	34.85	112.36	2.15	0.016179	87	mus_musculus	ENSMUSG00000062082	Cd200r4
ENSMUSG00000037280	90.34	276.56	2.12	0.016229	87	mus_musculus	ENSMUSG00000037280	Galnt6
ENSMUSG00000066170	12.75	40.23	2	0.034635	87	mus_musculus	ENSMUSG00000066170
ENSMUSG00000024049	5382.25	762.6	-2.21	0.016717	87	mus_musculus	ENSMUSG00000024049	Myom1
ENSMUSG00000049173	33.22	3.97	-2.2	0.016768	87	mus_musculus	ENSMUSG00000049173	Myoz3
ENSMUSG00000038763	1733.26	110.46	-2.12	0.017096	87	mus_musculus	ENSMUSG00000038763	Alpk3
ENSMUSG00000022441	75.94	11.06	-2.21	0.017165	87	mus_musculus	ENSMUSG00000022441	Efcab6
ENSMUSG00000044083	31.11	107.09	2.17	0.017178	87	mus_musculus	ENSMUSG00000044083
ENSMUSG00000097391	67.18	160.78	2.06	0.004633	87	mus_musculus	ENSMUSG00000097391
ENSMUSG00000031289	2.58	21.73	2.19	0.017747	87	mus_musculus	ENSMUSG00000031289	Il13ra2
ENSMUSG00000036067	23.19	61.43	2.02	0.017794	87	mus_musculus	ENSMUSG00000036067	Slc2a6
ENSMUSG00000038642	1652.32	4555.97	2.05	0.017861	87	mus_musculus	ENSMUSG00000038642	Ctss
ENSMUSG00000067049	35.3	10.3	-2.15	0.018048	87	mus_musculus	ENSMUSG00000067049	Unc93a
ENSMUSG00000057719	95.54	17.28	-2.2	0.018778	87	mus_musculus	ENSMUSG00000057719	Sh3rf2
ENSMUSG00000027356	56.38	18.74	-2.09	0.018808	87	mus_musculus	ENSMUSG00000027356	Fermt1
ENSMUSG00000052270	14.73	55.34	2.16	0.018926	87	mus_musculus	ENSMUSG00000052270	Fpr2
ENSMUSG00000025216	45.94	9.78	-2.19	0.019109	87	mus_musculus	ENSMUSG00000025216	Lbx1
ENSMUSG00000020216	579.56	38.94	-2.09	0.019572	87	mus_musculus	ENSMUSG00000020216	Jsrp1
ENSMUSG00000019942	54.86	149.8	2.03	0.019822	87	mus_musculus	ENSMUSG00000019942	Cdk1
ENSMUSG00000026418	2156.74	30.15	-2	0.019909	87	mus_musculus	ENSMUSG00000026418	Tnni1
ENSMUSG00000021314	47.2	15.15	-2.1	0.02008	87	mus_musculus	ENSMUSG00000021314	Amph
ENSMUSG00000028396	350.57	22.57	-2.07	0.020104	87	mus_musculus	ENSMUSG00000028396	2310002L09Rik
ENSMUSG00000044177	51.2	10.22	-2.17	0.02121	87	mus_musculus	ENSMUSG00000044177	Wfikkn2
ENSMUSG00000003283	213.08	587.51	2.02	0.022208	87	mus_musculus	ENSMUSG00000003283	Hck
ENSMUSG00000052430	108.04	30.98	-2.11	0.022217	87	mus_musculus	ENSMUSG00000052430	Bmpr1b
ENSMUSG00000074812	17.29	2.27	-2.12	0.022415	87	mus_musculus	ENSMUSG00000074812	Spdye4c
ENSMUSG00000044499	40.06	6.19	-2.13	0.022553	87	mus_musculus	ENSMUSG00000044499	Hs3st5
ENSMUSG00000030785	1250.81	109.89	-2.07	0.022576	87	mus_musculus	ENSMUSG00000030785	Cox6a2
ENSMUSG00000022824	5.39	29.54	2.14	0.022711	87	mus_musculus	ENSMUSG00000022824	Muc13
ENSMUSG00000026227	26.49	6.69	-2.13	0.022851	87	mus_musculus	ENSMUSG00000026227	2810459M11Rik
ENSMUSG00000023232	101.08	24.82	-2.13	0.023729	87	mus_musculus	ENSMUSG00000023232	Serinc2
ENSMUSG00000069785	26.37	6.69	-2.12	0.024124	87	mus_musculus	ENSMUSG00000069785
ENSMUSG00000030399	14786.1	1030.28	-2.02	0.024199	87	mus_musculus	ENSMUSG00000030399	Ckm
ENSMUSG00000061808	16.31	1.37	-2.04	0.024812	87	mus_musculus	ENSMUSG00000061808	Ttr
ENSMUSG00000034958	29.77	3.09	-2.05	0.025807	87	mus_musculus	ENSMUSG00000034958	Atcay
ENSMUSG00000101356	33.74	103.06	2.25	0.006493	87	mus_musculus	ENSMUSG00000101356
ENSMUSG00000057280	67	11.95	-2.09	0.026656	87	mus_musculus	ENSMUSG00000057280	Musk
ENSMUSG00000022667	154.92	458.98	2.03	0.026816	87	mus_musculus	ENSMUSG00000022667	Cd200r1
ENSMUSG00000024039	55.87	15.15	-2.08	0.027089	87	mus_musculus	ENSMUSG00000024039	Cbs
ENSMUSG00000044206	11.77	42.68	2.07	0.028538	87	mus_musculus	ENSMUSG00000044206	Vsig4
ENSMUSG00000025955	6.12	42.32	2.05	0.028581	87	mus_musculus	ENSMUSG00000025955	Akr1cl
ENSMUSG00000038257	30.67	7.1	-2.08	0.028743	87	mus_musculus	ENSMUSG00000038257	Glra3
ENSMUSG00000035448	6.51	32.6	2.07	0.029558	87	mus_musculus	ENSMUSG00000035448	Ccr3
ENSMUSG00000022347	52.19	16.14	-2.03	0.030338	87	mus_musculus	ENSMUSG00000022347	A1bg
ENSMUSG00000061878	28.6	97.34	2.04	0.030756	87	mus_musculus	ENSMUSG00000061878	Sphk1
ENSMUSG00000022181	25.85	77.73	2	0.031921	87	mus_musculus	ENSMUSG00000022181	C6
ENSMUSG00000038086	34.32	11.21	-2	0.032211	87	mus_musculus	ENSMUSG00000038086	Hspb2
ENSMUSG00000037735	31.51	100.43	2.56	0.000324	87	mus_musculus	ENSMUSG00000037735
ENSMUSG00000091089	62.83	13.31	-2.04	0.033838	87	mus_musculus	ENSMUSG00000091089
ENSMUSG00000038903	8.59	28.62	2.01	0.034596	87	mus_musculus	ENSMUSG00000038903	Ccdc68
ENSMUSG00000099349	17.19	192.69	5.02	0	87	mus_musculus	ENSMUSG00000099349
ENSMUSG00000035540	26.5	6.79	-2.01	0.037294	87	mus_musculus	ENSMUSG00000035540	Gc
