# Supplementary material for: LincRNA H19 protects from dietary obesity by constraining expression of monoallelic genes in brown fat
Source: Nat Commun. 2018 Sep 6;9:3622. doi: 10.1038/s41467-018-05933-8 (PMC6127097; doi:10.1038/s41467-018-05933-8)
Supplement: Supplementary file 5 — Supplementary Data 3 [file 41467_2018_5933_MOESM5_ESM.xlsx]

## Sheet: Tabelle1
Differential gene expression in mature brown adipocytes (1°BAT) transfected with siCtrl versus siH19
EnsemblID	ControlMean	SampleMean	FoldChange	pValue	EnsemblBuild	EnsemblSpecies	EnsemblID__1	Symbol
ENSMUSG00000000031	368.37	2426.14	4.68	0	87	mus_musculus	ENSMUSG00000000031
ENSMUSG00000024526	80.52	384.55	3.79	0	87	mus_musculus	ENSMUSG00000024526	Cidea
ENSMUSG00000035686	3178.84	11848	3.04	0	87	mus_musculus	ENSMUSG00000035686	Thrsp
ENSMUSG00000063428	63.37	179.48	2.33	0	87	mus_musculus	ENSMUSG00000063428	Ddo
ENSMUSG00000025153	34912.9	87517.7	2.24	0	87	mus_musculus	ENSMUSG00000025153	Fasn
ENSMUSG00000025488	83.01	216.38	2.23	0	87	mus_musculus	ENSMUSG00000025488	Cox8b
ENSMUSG00000031710	85.25	376.64	2.2	0	87	mus_musculus	ENSMUSG00000031710	Ucp1
ENSMUSG00000025202	74.4	188.11	2.18	0	87	mus_musculus	ENSMUSG00000025202	Scd3
ENSMUSG00000092274	4988.06	12636.4	2.17	0	87	mus_musculus	ENSMUSG00000092274
ENSMUSG00000042010	2161.07	4624.78	2.11	0	87	mus_musculus	ENSMUSG00000042010	Acacb
ENSMUSG00000036887	61.27	153.36	2.1	0	87	mus_musculus	ENSMUSG00000036887	C1qa
ENSMUSG00000041737	898.26	2022.6	2.08	0	87	mus_musculus	ENSMUSG00000041737	Tmem45b
ENSMUSG00000027513	703.24	1618.05	2.04	0	87	mus_musculus	ENSMUSG00000027513	Pck1
ENSMUSG00000025150	60.24	146.4	2.04	0	87	mus_musculus	ENSMUSG00000025150	Cbr2
ENSMUSG00000010651	379.76	810.63	2.03	0	87	mus_musculus	ENSMUSG00000010651	Acaa1b
ENSMUSG00000027605	1689.49	3436.84	2	0	87	mus_musculus	ENSMUSG00000027605	Acss2
ENSMUSG00000042286	90.06	207.16	2	0	87	mus_musculus	ENSMUSG00000042286	Stab1
ENSMUSG00000049313	33.65	88.15	1.99	0	87	mus_musculus	ENSMUSG00000049313	Sorl1
ENSMUSG00000004730	50.7	120.19	1.96	0	87	mus_musculus	ENSMUSG00000004730	Adgre1
ENSMUSG00000026489	355.7	722.88	1.94	0	87	mus_musculus	ENSMUSG00000026489	Coq8a
ENSMUSG00000103149	34.84	86.81	1.94	0	87	mus_musculus	ENSMUSG00000103149
ENSMUSG00000008845	33.43	87.12	1.92	0	87	mus_musculus	ENSMUSG00000008845	Cd163
ENSMUSG00000027931	239.49	479.3	1.91	0	87	mus_musculus	ENSMUSG00000027931	Npr1
ENSMUSG00000018566	2296.54	4328.96	1.86	0	87	mus_musculus	ENSMUSG00000018566	Slc2a4
ENSMUSG00000005373	762.74	1448.61	1.86	0	87	mus_musculus	ENSMUSG00000005373	Mlxipl
ENSMUSG00000040181	2038.92	3806.3	1.84	0	87	mus_musculus	ENSMUSG00000040181	Fmo1
ENSMUSG00000025479	119.48	328.63	1.84	2e-06	87	mus_musculus	ENSMUSG00000025479	Cyp2e1
ENSMUSG00000001467	6340.98	11659.9	1.82	0	87	mus_musculus	ENSMUSG00000001467	Cyp51
ENSMUSG00000022383	384.17	722.65	1.82	0	87	mus_musculus	ENSMUSG00000022383	Ppara
ENSMUSG00000008035	578.95	1068.62	1.81	0	87	mus_musculus	ENSMUSG00000008035	Mid1ip1
ENSMUSG00000020917	6612.73	12027.8	1.8	0	87	mus_musculus	ENSMUSG00000020917	Acly
ENSMUSG00000041653	764.42	1403.26	1.8	0	87	mus_musculus	ENSMUSG00000041653	Pnpla3
ENSMUSG00000046794	251.82	564.13	1.8	1e-06	87	mus_musculus	ENSMUSG00000046794	Ppp1r3b
ENSMUSG00000015340	20.37	53	1.8	4e-06	87	mus_musculus	ENSMUSG00000015340	Cybb
ENSMUSG00000061780	131.07	252.46	1.79	0	87	mus_musculus	ENSMUSG00000061780	Cfd
ENSMUSG00000036905	86.15	173.22	1.79	0	87	mus_musculus	ENSMUSG00000036905	C1qb
ENSMUSG00000036896	64.8	131.97	1.79	0	87	mus_musculus	ENSMUSG00000036896	C1qc
ENSMUSG00000067279	119.26	229.16	1.77	0	87	mus_musculus	ENSMUSG00000067279	Ppp1r3c
ENSMUSG00000026827	733.54	1317.2	1.76	0	87	mus_musculus	ENSMUSG00000026827	Gpd2
ENSMUSG00000037263	9.73	31.71	1.76	1.7e-05	87	mus_musculus	ENSMUSG00000037263	Aldh3b3
ENSMUSG00000024677	13.39	37.69	1.75	2.1e-05	87	mus_musculus	ENSMUSG00000024677	Ms4a6b
ENSMUSG00000026360	372.31	671.82	1.74	0	87	mus_musculus	ENSMUSG00000026360	Rgs2
ENSMUSG00000025044	77.48	152.27	1.74	0	87	mus_musculus	ENSMUSG00000025044	Msr1
ENSMUSG00000059498	26.35	60.22	1.74	8e-06	87	mus_musculus	ENSMUSG00000059498	Fcgr3
ENSMUSG00000038217	945.13	1662.29	1.73	0	87	mus_musculus	ENSMUSG00000038217	Tlcd2
ENSMUSG00000032418	17598	30603.1	1.72	0	87	mus_musculus	ENSMUSG00000032418	Me1
ENSMUSG00000027559	24895	43233.1	1.72	0	87	mus_musculus	ENSMUSG00000027559	Car3
ENSMUSG00000011305	782.82	1363.73	1.72	0	87	mus_musculus	ENSMUSG00000011305	Plin5
ENSMUSG00000033610	331.8	587.96	1.72	0	87	mus_musculus	ENSMUSG00000033610	Pank1
ENSMUSG00000026527	54.42	107.84	1.71	1e-06	87	mus_musculus	ENSMUSG00000026527	Rgs7
ENSMUSG00000058022	196.64	351.05	1.7	0	87	mus_musculus	ENSMUSG00000058022	Adtrp
ENSMUSG00000044206	2.87	20.16	1.7	1.6e-05	87	mus_musculus	ENSMUSG00000044206	Vsig4
ENSMUSG00000026390	32.89	74.51	1.7	2.2e-05	87	mus_musculus	ENSMUSG00000026390	Marco
ENSMUSG00000058099	4.25	23.32	1.7	2.5e-05	87	mus_musculus	ENSMUSG00000058099	Nfam1
ENSMUSG00000024965	22.85	52.92	1.7	2.9e-05	87	mus_musculus	ENSMUSG00000024965	Fermt3
ENSMUSG00000048142	1613.79	2729.6	1.68	0	87	mus_musculus	ENSMUSG00000048142	Nat8l
ENSMUSG00000038754	7891.14	13376.5	1.68	0	87	mus_musculus	ENSMUSG00000038754	Elovl3
ENSMUSG00000041794	58.03	112.07	1.68	1e-06	87	mus_musculus	ENSMUSG00000041794	Myrip
ENSMUSG00000027296	180.52	316.35	1.67	0	87	mus_musculus	ENSMUSG00000027296	Itpka
ENSMUSG00000031808	2697.2	4508.03	1.66	0	87	mus_musculus	ENSMUSG00000031808	Slc27a1
ENSMUSG00000041362	11.69	32.43	1.66	0.00011	87	mus_musculus	ENSMUSG00000041362	Shtn1
ENSMUSG00000033105	1975.93	3279.55	1.65	0	87	mus_musculus	ENSMUSG00000033105	Lss
ENSMUSG00000004748	310.1	527.11	1.65	0	87	mus_musculus	ENSMUSG00000004748	Mtfp1
ENSMUSG00000069516	1706.13	2952.47	1.65	0	87	mus_musculus	ENSMUSG00000069516	Lyz2
ENSMUSG00000071226	56.99	106.37	1.64	4e-06	87	mus_musculus	ENSMUSG00000071226	Cecr2
ENSMUSG00000074218	728.79	1205.83	1.63	0	87	mus_musculus	ENSMUSG00000074218	Cox7a1
ENSMUSG00000030827	52.67	98.87	1.63	8e-06	87	mus_musculus	ENSMUSG00000030827	Fgf21
ENSMUSG00000007480	185.43	314.6	1.62	0	87	mus_musculus	ENSMUSG00000007480	Mc5r
ENSMUSG00000038195	141.44	243.12	1.62	0	87	mus_musculus	ENSMUSG00000038195	Rilp
ENSMUSG00000059027	72.95	133.49	1.62	5e-06	87	mus_musculus	ENSMUSG00000059027
ENSMUSG00000097020	4.32	19.16	1.62	0.000133	87	mus_musculus	ENSMUSG00000097020
ENSMUSG00000020532	13892.4	23570.1	1.61	0	87	mus_musculus	ENSMUSG00000020532	Acaca
ENSMUSG00000022831	43.12	84.58	1.61	6.3e-05	87	mus_musculus	ENSMUSG00000022831	Hcls1
ENSMUSG00000075296	594.35	966.04	1.6	0	87	mus_musculus	ENSMUSG00000075296	Aldh3b2
ENSMUSG00000020788	343.48	564.66	1.6	0	87	mus_musculus	ENSMUSG00000020788	Atp2a3
ENSMUSG00000027217	297.53	489.63	1.6	0	87	mus_musculus	ENSMUSG00000027217	Tspan18
ENSMUSG00000038642	104.57	179.38	1.59	0	87	mus_musculus	ENSMUSG00000038642	Ctss
ENSMUSG00000033308	66.73	117.97	1.59	6e-06	87	mus_musculus	ENSMUSG00000033308	Dpyd
ENSMUSG00000022488	26.81	55.93	1.59	0.000247	87	mus_musculus	ENSMUSG00000022488	Nckap1l
ENSMUSG00000039109	141.34	313.78	1.59	0.000342	87	mus_musculus	ENSMUSG00000039109	F13a1
ENSMUSG00000027950	17.3	39.61	1.59	0.000366	87	mus_musculus	ENSMUSG00000027950	Chrnb2
ENSMUSG00000022471	663.11	1073.34	1.58	0	87	mus_musculus	ENSMUSG00000022471	Xrcc6
ENSMUSG00000068551	86.59	149.25	1.58	2e-06	87	mus_musculus	ENSMUSG00000068551	Zfp467
ENSMUSG00000096954	44.22	81.57	1.58	5.9e-05	87	mus_musculus	ENSMUSG00000096954
ENSMUSG00000022865	29.16	57.44	1.58	0.000232	87	mus_musculus	ENSMUSG00000022865	Cxadr
ENSMUSG00000064372	155.84	260.24	1.57	0	87	mus_musculus	ENSMUSG00000064372
ENSMUSG00000049130	28.38	55.57	1.57	0.000274	87	mus_musculus	ENSMUSG00000049130	C5ar1
ENSMUSG00000074646	30.41	58.51	1.56	0.000331	87	mus_musculus	ENSMUSG00000074646	6430550D23Rik
ENSMUSG00000020264	4219.16	6569.59	1.55	0	87	mus_musculus	ENSMUSG00000020264	Slc36a2
ENSMUSG00000031748	1064.5	1664.2	1.55	0	87	mus_musculus	ENSMUSG00000031748	Gnao1
ENSMUSG00000028680	686.35	1090.8	1.55	0	87	mus_musculus	ENSMUSG00000028680	Plk3
ENSMUSG00000039637	264.08	421.74	1.55	0	87	mus_musculus	ENSMUSG00000039637	Coro7
ENSMUSG00000022853	2758.78	4272.48	1.54	0	87	mus_musculus	ENSMUSG00000022853	Ehhadh
ENSMUSG00000078937	46.56	83.77	1.54	0.000228	87	mus_musculus	ENSMUSG00000078937	Cpt1b
ENSMUSG00000003273	31.71	60.53	1.54	0.000411	87	mus_musculus	ENSMUSG00000003273	Car11
ENSMUSG00000055818	12.98	30.69	1.54	0.000974	87	mus_musculus	ENSMUSG00000055818
ENSMUSG00000049422	5476.69	8445.71	1.53	0	87	mus_musculus	ENSMUSG00000049422	Chchd10
ENSMUSG00000002341	6.51	21.75	1.53	0.000854	87	mus_musculus	ENSMUSG00000002341	Ncan
ENSMUSG00000037071	272938	417439	1.52	0	87	mus_musculus	ENSMUSG00000037071	Scd1
ENSMUSG00000022244	393.63	612.86	1.52	0	87	mus_musculus	ENSMUSG00000022244	Amacr
ENSMUSG00000058966	72.46	122.27	1.52	7.7e-05	87	mus_musculus	ENSMUSG00000058966	Fam57b
ENSMUSG00000000290	37.32	67.03	1.52	0.000467	87	mus_musculus	ENSMUSG00000000290	Itgb2
ENSMUSG00000015950	20.63	42.16	1.52	0.001323	87	mus_musculus	ENSMUSG00000015950	Ncf1
ENSMUSG00000003528	4918.21	7465.83	1.51	0	87	mus_musculus	ENSMUSG00000003528	Slc25a1
ENSMUSG00000037353	2392.17	3645.33	1.51	0	87	mus_musculus	ENSMUSG00000037353	Letmd1
ENSMUSG00000030088	1189.89	1809.14	1.51	0	87	mus_musculus	ENSMUSG00000030088	Aldh1l1
ENSMUSG00000039349	1485.03	2269.37	1.51	0	87	mus_musculus	ENSMUSG00000039349	C130074G19Rik
ENSMUSG00000055675	807.08	1237.02	1.51	0	87	mus_musculus	ENSMUSG00000055675	Kbtbd11
ENSMUSG00000029167	713.77	1094.18	1.51	0	87	mus_musculus	ENSMUSG00000029167	Ppargc1a
ENSMUSG00000042429	177.73	280.38	1.51	0	87	mus_musculus	ENSMUSG00000042429	Adora1
ENSMUSG00000032401	123.36	198.75	1.51	1e-05	87	mus_musculus	ENSMUSG00000032401	Lctl
ENSMUSG00000057715	63.63	108.04	1.51	0.000148	87	mus_musculus	ENSMUSG00000057715	A830018L16Rik
ENSMUSG00000026610	53.04	90.29	1.51	0.000177	87	mus_musculus	ENSMUSG00000026610	Esrrg
ENSMUSG00000030495	58.28	99.21	1.51	0.00018	87	mus_musculus	ENSMUSG00000030495	Slc7a10
ENSMUSG00000101828	45.88	80.01	1.51	0.000279	87	mus_musculus	ENSMUSG00000101828
ENSMUSG00000074874	43.38	78.47	1.51	0.000664	87	mus_musculus	ENSMUSG00000074874	Ctla2b
ENSMUSG00000038188	21.87	44.22	1.51	0.001365	87	mus_musculus	ENSMUSG00000038188	Scarf1
ENSMUSG00000026626	8099.87	12220.6	1.5	0	87	mus_musculus	ENSMUSG00000026626	Ppp2r5a
ENSMUSG00000035504	1588.34	2408.35	1.5	0	87	mus_musculus	ENSMUSG00000035504	Reep6
ENSMUSG00000027952	1126.52	1713.67	1.5	0	87	mus_musculus	ENSMUSG00000027952	Pmvk
ENSMUSG00000039853	47.3	82.41	1.5	0.000591	87	mus_musculus	ENSMUSG00000039853	Trim14
ENSMUSG00000018008	8.71	24.07	1.5	0.001692	87	mus_musculus	ENSMUSG00000018008	Cyth4
ENSMUSG00000064294	8.46	22.47	1.5	0.001816	87	mus_musculus	ENSMUSG00000064294	Aox3
ENSMUSG00000060063	11.09	26.13	1.5	0.002206	87	mus_musculus	ENSMUSG00000060063	Alox5ap
ENSMUSG00000033022	15728.5	23539.4	1.49	0	87	mus_musculus	ENSMUSG00000033022	Cdo1
ENSMUSG00000056973	6593.56	9902.26	1.49	0	87	mus_musculus	ENSMUSG00000056973	Ces1d
ENSMUSG00000004626	715.67	1082.97	1.49	0	87	mus_musculus	ENSMUSG00000004626	Stxbp2
ENSMUSG00000028581	53.29	89	1.49	0.000348	87	mus_musculus	ENSMUSG00000028581	Laptm5
ENSMUSG00000029370	47.25	80.44	1.49	0.000551	87	mus_musculus	ENSMUSG00000029370	Rassf6
ENSMUSG00000041992	47.06	80.74	1.49	0.000563	87	mus_musculus	ENSMUSG00000041992	Rapgef5
ENSMUSG00000057913	5.83	19.25	1.49	0.001522	87	mus_musculus	ENSMUSG00000057913
ENSMUSG00000087382	30.86	59.78	1.49	0.001924	87	mus_musculus	ENSMUSG00000087382
ENSMUSG00000028978	13.19	29.78	1.49	0.002592	87	mus_musculus	ENSMUSG00000028978	Nos3
ENSMUSG00000026922	34206.4	50821.8	1.48	0	87	mus_musculus	ENSMUSG00000026922	Agpat2
ENSMUSG00000027562	2182.77	3253.6	1.48	0	87	mus_musculus	ENSMUSG00000027562	Car2
ENSMUSG00000022707	2011.18	2993.67	1.48	0	87	mus_musculus	ENSMUSG00000022707	Gbe1
ENSMUSG00000022562	789.23	1182.93	1.48	0	87	mus_musculus	ENSMUSG00000022562	Oplah
ENSMUSG00000048371	616.84	926.61	1.48	0	87	mus_musculus	ENSMUSG00000048371	Pdp2
ENSMUSG00000039648	535.63	805.94	1.48	0	87	mus_musculus	ENSMUSG00000039648	Kyat1
ENSMUSG00000031805	350.94	531.86	1.48	0	87	mus_musculus	ENSMUSG00000031805	Jak3
ENSMUSG00000032311	271.14	414.21	1.48	0	87	mus_musculus	ENSMUSG00000032311	Nrg4
ENSMUSG00000022099	79.2	127	1.48	7.3e-05	87	mus_musculus	ENSMUSG00000022099	Dmtn
ENSMUSG00000039620	71.37	116.88	1.48	0.000193	87	mus_musculus	ENSMUSG00000039620	6430573F11Rik
ENSMUSG00000040794	3.25	14.53	1.48	0.001094	87	mus_musculus	ENSMUSG00000040794	C1qtnf4
ENSMUSG00000069713	8.11	23.22	1.48	0.002256	87	mus_musculus	ENSMUSG00000069713
ENSMUSG00000103898	14.57	31.09	1.48	0.002768	87	mus_musculus	ENSMUSG00000103898
ENSMUSG00000030830	14.81	31.7	1.48	0.002813	87	mus_musculus	ENSMUSG00000030830	Itgal
ENSMUSG00000020456	15693.2	23170.7	1.47	0	87	mus_musculus	ENSMUSG00000020456	Ogdh
ENSMUSG00000020092	259.39	392.2	1.47	0	87	mus_musculus	ENSMUSG00000020092	Pald1
ENSMUSG00000020131	143.52	220.98	1.47	4e-06	87	mus_musculus	ENSMUSG00000020131	Pcsk4
ENSMUSG00000036913	98.39	154.7	1.47	4.6e-05	87	mus_musculus	ENSMUSG00000036913	Trim67
ENSMUSG00000107838	75.7	121	1.47	0.000138	87	mus_musculus	ENSMUSG00000107838
ENSMUSG00000089783	68.11	109.77	1.47	0.000283	87	mus_musculus	ENSMUSG00000089783
ENSMUSG00000021223	57.27	97.02	1.47	0.000927	87	mus_musculus	ENSMUSG00000021223	Papln
ENSMUSG00000043085	36.03	62.54	1.47	0.001583	87	mus_musculus	ENSMUSG00000043085	Tmem82
ENSMUSG00000086740	28.3	51.24	1.47	0.002357	87	mus_musculus	ENSMUSG00000086740
ENSMUSG00000058818	26.9	48.95	1.47	0.00243	87	mus_musculus	ENSMUSG00000058818	Pirb
ENSMUSG00000048406	22.57	42.62	1.47	0.002487	87	mus_musculus	ENSMUSG00000048406
ENSMUSG00000023019	78160.9	114744	1.46	0	87	mus_musculus	ENSMUSG00000023019	Gpd1
ENSMUSG00000058454	4164.28	6113.46	1.46	0	87	mus_musculus	ENSMUSG00000058454	Dhcr7
ENSMUSG00000097971	3001.39	4416.14	1.46	0	87	mus_musculus	ENSMUSG00000097971
ENSMUSG00000035172	272.9	409.21	1.46	0	87	mus_musculus	ENSMUSG00000035172	Plekhh3
ENSMUSG00000005950	100.66	157.16	1.46	6.1e-05	87	mus_musculus	ENSMUSG00000005950	P2rx5
ENSMUSG00000036504	58.45	95.56	1.46	0.000494	87	mus_musculus	ENSMUSG00000036504	Phpt1
ENSMUSG00000073988	44.24	74.11	1.46	0.00134	87	mus_musculus	ENSMUSG00000073988	Ttpa
ENSMUSG00000028572	38.81	65.83	1.46	0.001527	87	mus_musculus	ENSMUSG00000028572	Hook1
ENSMUSG00000079419	13.19	29.58	1.46	0.003973	87	mus_musculus	ENSMUSG00000079419	Ms4a6c
ENSMUSG00000000168	16468.5	23934.4	1.45	0	87	mus_musculus	ENSMUSG00000000168	Dlat
ENSMUSG00000020744	1303.46	1907.12	1.45	0	87	mus_musculus	ENSMUSG00000020744	Slc25a19
ENSMUSG00000019437	696.78	1020.89	1.45	0	87	mus_musculus	ENSMUSG00000019437	Tlcd1
ENSMUSG00000025733	724.98	1062.31	1.45	0	87	mus_musculus	ENSMUSG00000025733	Rhot2
ENSMUSG00000051314	652.21	958.57	1.45	0	87	mus_musculus	ENSMUSG00000051314	Ffar2
ENSMUSG00000028393	428.81	632.23	1.45	0	87	mus_musculus	ENSMUSG00000028393	Alad
ENSMUSG00000037904	224.82	337.86	1.45	0	87	mus_musculus	ENSMUSG00000037904	Ankrd9
ENSMUSG00000029335	195.29	292.66	1.45	0	87	mus_musculus	ENSMUSG00000029335	Bmp3
ENSMUSG00000030077	110.29	169.72	1.45	4.9e-05	87	mus_musculus	ENSMUSG00000030077	Chl1
ENSMUSG00000073096	89.18	139.17	1.45	0.00012	87	mus_musculus	ENSMUSG00000073096	Lrrc61
ENSMUSG00000032456	91.42	141.43	1.45	0.000134	87	mus_musculus	ENSMUSG00000032456	Nmnat3
ENSMUSG00000049285	70.31	110.86	1.45	0.000339	87	mus_musculus	ENSMUSG00000049285	Mblac1
ENSMUSG00000039629	64.05	102.15	1.45	0.000383	87	mus_musculus	ENSMUSG00000039629	Strip2
ENSMUSG00000050860	68.57	109.96	1.45	0.000535	87	mus_musculus	ENSMUSG00000050860	Phospho1
ENSMUSG00000040721	61.52	98.32	1.45	0.000689	87	mus_musculus	ENSMUSG00000040721	Zfhx2
ENSMUSG00000038742	44.53	74.14	1.45	0.001212	87	mus_musculus	ENSMUSG00000038742	Angptl6
ENSMUSG00000051113	29.62	52.27	1.45	0.003316	87	mus_musculus	ENSMUSG00000051113	Fam71e1
ENSMUSG00000110830	12.31	27.86	1.45	0.004742	87	mus_musculus	ENSMUSG00000110830
ENSMUSG00000026395	9.62	22.75	1.45	0.004801	87	mus_musculus	ENSMUSG00000026395	Ptprc
ENSMUSG00000024747	12618.7	18181.9	1.44	0	87	mus_musculus	ENSMUSG00000024747	Aldh1a7
ENSMUSG00000021831	4181.91	6081.85	1.44	0	87	mus_musculus	ENSMUSG00000021831	Ero1l
ENSMUSG00000023044	1919.99	2779	1.44	0	87	mus_musculus	ENSMUSG00000023044	Csad
ENSMUSG00000011382	712.86	1039.12	1.44	0	87	mus_musculus	ENSMUSG00000011382	Dhdh
ENSMUSG00000031489	1233.04	1796.27	1.44	0	87	mus_musculus	ENSMUSG00000031489	Adrb3
ENSMUSG00000005951	235.33	350.79	1.44	1e-06	87	mus_musculus	ENSMUSG00000005951	Shpk
ENSMUSG00000110841	107.52	164.85	1.44	0.00013	87	mus_musculus	ENSMUSG00000110841
ENSMUSG00000093760	103.86	159.35	1.44	0.000131	87	mus_musculus	ENSMUSG00000093760
ENSMUSG00000047822	41.11	71.69	1.44	0.003847	87	mus_musculus	ENSMUSG00000047822	Angptl8
ENSMUSG00000045968	7.64	19.85	1.44	0.004874	87	mus_musculus	ENSMUSG00000045968	Teddm2
ENSMUSG00000038009	7.6	19.54	1.44	0.00506	87	mus_musculus	ENSMUSG00000038009	Dnajc22
ENSMUSG00000030707	9.31	22.12	1.44	0.005206	87	mus_musculus	ENSMUSG00000030707	Coro1a
ENSMUSG00000074899	18.97	37.45	1.44	0.005261	87	mus_musculus	ENSMUSG00000074899
ENSMUSG00000085436	13.33	27.77	1.44	0.005283	87	mus_musculus	ENSMUSG00000085436
ENSMUSG00000020593	10060.4	14426.2	1.43	0	87	mus_musculus	ENSMUSG00000020593	Lpin1
ENSMUSG00000022477	37507	53708	1.43	0	87	mus_musculus	ENSMUSG00000022477	Aco2
ENSMUSG00000021748	11946.7	17177.8	1.43	0	87	mus_musculus	ENSMUSG00000021748	Pdhb
ENSMUSG00000002550	3780.25	5425.73	1.43	0	87	mus_musculus	ENSMUSG00000002550	Uck1
ENSMUSG00000050705	759.33	1100.47	1.43	0	87	mus_musculus	ENSMUSG00000050705	2310061I04Rik
ENSMUSG00000032715	415.34	606.41	1.43	0	87	mus_musculus	ENSMUSG00000032715	Trib3
ENSMUSG00000069633	100.23	153.7	1.43	0.000138	87	mus_musculus	ENSMUSG00000069633	Pex11g
ENSMUSG00000060459	24.31	43.74	1.43	0.005316	87	mus_musculus	ENSMUSG00000060459	Kng2
ENSMUSG00000087371	13.93	28.42	1.43	0.006342	87	mus_musculus	ENSMUSG00000087371
ENSMUSG00000032527	1697.31	2429.63	1.42	0	87	mus_musculus	ENSMUSG00000032527	Pccb
ENSMUSG00000038949	891.91	1274.81	1.42	0	87	mus_musculus	ENSMUSG00000038949	Cnst
ENSMUSG00000034449	583.3	842.14	1.42	0	87	mus_musculus	ENSMUSG00000034449	Dhrs11
ENSMUSG00000005150	435.02	631.08	1.42	0	87	mus_musculus	ENSMUSG00000005150	Wdr83
ENSMUSG00000045875	153.79	227.14	1.42	8e-06	87	mus_musculus	ENSMUSG00000045875	Adra1a
ENSMUSG00000030303	515.11	776.11	1.42	0.000126	87	mus_musculus	ENSMUSG00000030303	Far2
ENSMUSG00000043398	85.35	130.03	1.42	0.000284	87	mus_musculus	ENSMUSG00000043398	Gpr135
ENSMUSG00000018654	75.81	117.02	1.42	0.000729	87	mus_musculus	ENSMUSG00000018654	Ikzf1
ENSMUSG00000040552	45.59	73.15	1.42	0.002515	87	mus_musculus	ENSMUSG00000040552	C3ar1
ENSMUSG00000028865	3.38	13.23	1.42	0.002942	87	mus_musculus	ENSMUSG00000028865	Cd164l2
ENSMUSG00000075408	42.91	69.34	1.42	0.002993	87	mus_musculus	ENSMUSG00000075408
ENSMUSG00000028078	36.67	60.45	1.42	0.003859	87	mus_musculus	ENSMUSG00000028078	Dclk2
ENSMUSG00000028150	4.41	14.95	1.42	0.004001	87	mus_musculus	ENSMUSG00000028150	Rorc
ENSMUSG00000055235	20.93	38.83	1.42	0.006975	87	mus_musculus	ENSMUSG00000055235	Wdr86
ENSMUSG00000022838	22.24	40.03	1.42	0.007079	87	mus_musculus	ENSMUSG00000022838	Eaf2
ENSMUSG00000025745	15315.3	21634.4	1.41	0	87	mus_musculus	ENSMUSG00000025745	Hadha
ENSMUSG00000062908	16927	23931.5	1.41	0	87	mus_musculus	ENSMUSG00000062908	Acadm
ENSMUSG00000027533	31040.9	43962	1.41	0	87	mus_musculus	ENSMUSG00000027533	Fabp5
ENSMUSG00000026853	6950.62	9851.18	1.41	0	87	mus_musculus	ENSMUSG00000026853	Crat
ENSMUSG00000026822	1562.73	2223.02	1.41	0	87	mus_musculus	ENSMUSG00000026822	Lcn2
ENSMUSG00000002820	547.12	785.74	1.41	0	87	mus_musculus	ENSMUSG00000002820	Atg4d
ENSMUSG00000030612	732.03	1050.25	1.41	0	87	mus_musculus	ENSMUSG00000030612	Mrpl46
ENSMUSG00000019863	314.29	450.93	1.41	0	87	mus_musculus	ENSMUSG00000019863	Qrsl1
ENSMUSG00000054200	216.04	313.31	1.41	1e-06	87	mus_musculus	ENSMUSG00000054200	Ffar4
ENSMUSG00000037216	183.45	268.61	1.41	8e-06	87	mus_musculus	ENSMUSG00000037216	Lipt1
ENSMUSG00000085069	21.1	38.39	1.41	0.008296	87	mus_musculus	ENSMUSG00000085069
ENSMUSG00000026712	55.26	127.38	1.41	0.008375	87	mus_musculus	ENSMUSG00000026712	Mrc1
ENSMUSG00000026003	18342.4	25756.7	1.4	0	87	mus_musculus	ENSMUSG00000026003	Acadl
ENSMUSG00000029998	3534.2	4986.07	1.4	0	87	mus_musculus	ENSMUSG00000029998	Pcyox1
ENSMUSG00000022110	8912.85	12579.5	1.4	0	87	mus_musculus	ENSMUSG00000022110	Sucla2
ENSMUSG00000022474	4059.81	5697.03	1.4	0	87	mus_musculus	ENSMUSG00000022474	Pmm1
ENSMUSG00000056938	823.01	1169.53	1.4	0	87	mus_musculus	ENSMUSG00000056938	Acbd4
ENSMUSG00000038302	586.22	834.87	1.4	0	87	mus_musculus	ENSMUSG00000038302	Lace1
ENSMUSG00000045100	477.64	680.25	1.4	0	87	mus_musculus	ENSMUSG00000045100	Slc25a26
ENSMUSG00000029016	262.35	377.24	1.4	0	87	mus_musculus	ENSMUSG00000029016	Clcn6
ENSMUSG00000015337	269.51	386.49	1.4	0	87	mus_musculus	ENSMUSG00000015337	Endog
ENSMUSG00000025486	236.45	340.1	1.4	1e-06	87	mus_musculus	ENSMUSG00000025486	Sirt3
ENSMUSG00000097059	119.56	176.18	1.4	9.5e-05	87	mus_musculus	ENSMUSG00000097059
ENSMUSG00000037686	47.48	74.07	1.4	0.003476	87	mus_musculus	ENSMUSG00000037686	Aspg
ENSMUSG00000032081	4.32	14.61	1.4	0.00489	87	mus_musculus	ENSMUSG00000032081	Apoc3
ENSMUSG00000027322	56.33	89.67	1.4	0.004897	87	mus_musculus	ENSMUSG00000027322	Siglec1
ENSMUSG00000097375	40.6	64.81	1.4	0.004905	87	mus_musculus	ENSMUSG00000097375
ENSMUSG00000026829	17.22	32.07	1.4	0.010378	87	mus_musculus	ENSMUSG00000026829	Gbgt1
ENSMUSG00000109517	12.89	26.05	1.4	0.010834	87	mus_musculus	ENSMUSG00000109517
ENSMUSG00000020321	20208.1	28223.8	1.39	0	87	mus_musculus	ENSMUSG00000020321	Mdh1
ENSMUSG00000019883	3555.09	4963.08	1.39	0	87	mus_musculus	ENSMUSG00000019883	Echdc1
ENSMUSG00000031708	2838.83	3959.82	1.39	0	87	mus_musculus	ENSMUSG00000031708	Tecr
ENSMUSG00000002763	1806.86	2522.98	1.39	0	87	mus_musculus	ENSMUSG00000002763	Pex6
ENSMUSG00000037110	2072.49	2891.75	1.39	0	87	mus_musculus	ENSMUSG00000037110	Ralgapa2
ENSMUSG00000025190	1415.1	1980.2	1.39	0	87	mus_musculus	ENSMUSG00000025190	Got1
ENSMUSG00000031767	923.73	1299.06	1.39	0	87	mus_musculus	ENSMUSG00000031767	Nudt7
ENSMUSG00000030720	125.84	183.95	1.39	0.000253	87	mus_musculus	ENSMUSG00000030720	Cln3
ENSMUSG00000021998	96.8	143.47	1.39	0.00093	87	mus_musculus	ENSMUSG00000021998	Lcp1
ENSMUSG00000020782	81.78	122.8	1.39	0.001031	87	mus_musculus	ENSMUSG00000020782	Llgl2
ENSMUSG00000104344	34.76	56.84	1.39	0.007662	87	mus_musculus	ENSMUSG00000104344
ENSMUSG00000021221	28.64	47.89	1.39	0.008668	87	mus_musculus	ENSMUSG00000021221	Dpf3
ENSMUSG00000025792	8754.81	12160.6	1.38	0	87	mus_musculus	ENSMUSG00000025792	Slc25a10
ENSMUSG00000030826	7606.87	10531.3	1.38	0	87	mus_musculus	ENSMUSG00000030826	Bcat2
ENSMUSG00000027327	2009.44	2789.76	1.38	0	87	mus_musculus	ENSMUSG00000027327	1700037H04Rik
ENSMUSG00000025137	2388.58	3323.95	1.38	0	87	mus_musculus	ENSMUSG00000025137	Pcyt2
ENSMUSG00000001755	1332.19	1853.53	1.38	0	87	mus_musculus	ENSMUSG00000001755	Coasy
ENSMUSG00000025271	1200.16	1666.65	1.38	0	87	mus_musculus	ENSMUSG00000025271	Pfkfb1
ENSMUSG00000023861	2290.62	3182.45	1.38	0	87	mus_musculus	ENSMUSG00000023861	Mpc1
ENSMUSG00000027086	799.07	1114.69	1.38	0	87	mus_musculus	ENSMUSG00000027086	Fastkd1
ENSMUSG00000040740	640.54	892.83	1.38	0	87	mus_musculus	ENSMUSG00000040740	Slc25a34
ENSMUSG00000046329	500.09	696.49	1.38	0	87	mus_musculus	ENSMUSG00000046329	Slc25a23
ENSMUSG00000045316	471.16	659.14	1.38	0	87	mus_musculus	ENSMUSG00000045316	Fahd1
ENSMUSG00000097124	361.89	511.2	1.38	0	87	mus_musculus	ENSMUSG00000097124
ENSMUSG00000070283	302.21	427.84	1.38	4e-06	87	mus_musculus	ENSMUSG00000070283	Ndufaf3
ENSMUSG00000036819	220.85	313.44	1.38	5e-06	87	mus_musculus	ENSMUSG00000036819	Jmjd4
ENSMUSG00000027684	52.85	82.16	1.38	0.005033	87	mus_musculus	ENSMUSG00000027684	Mecom
ENSMUSG00000097163	46.52	71.84	1.38	0.00526	87	mus_musculus	ENSMUSG00000097163
ENSMUSG00000098488	5.79	16.97	1.38	0.008025	87	mus_musculus	ENSMUSG00000098488	Pla2g4b
ENSMUSG00000111740	6.57	16.83	1.38	0.01034	87	mus_musculus	ENSMUSG00000111740
ENSMUSG00000105272	22.13	37.96	1.38	0.012705	87	mus_musculus	ENSMUSG00000105272
ENSMUSG00000013523	19.96	35.1	1.38	0.013115	87	mus_musculus	ENSMUSG00000013523	Bcas1
ENSMUSG00000052384	16.76	31.77	1.38	0.014285	87	mus_musculus	ENSMUSG00000052384	Nrros
ENSMUSG00000089719	12.65	25.19	1.38	0.014624	87	mus_musculus	ENSMUSG00000089719
ENSMUSG00000005683	32170.5	44063.5	1.37	0	87	mus_musculus	ENSMUSG00000005683	Cs
ENSMUSG00000004789	14527.5	19914.7	1.37	0	87	mus_musculus	ENSMUSG00000004789	Dlst
ENSMUSG00000064356	5475.75	7541.42	1.37	0	87	mus_musculus	ENSMUSG00000064356	ATP8
ENSMUSG00000021794	17731.3	24466.6	1.37	0	87	mus_musculus	ENSMUSG00000021794	Glud1
ENSMUSG00000021957	7430.27	10197.7	1.37	0	87	mus_musculus	ENSMUSG00000021957	Tkt
ENSMUSG00000025728	1935.2	2661.53	1.37	0	87	mus_musculus	ENSMUSG00000025728	Pigq
ENSMUSG00000000088	3105.29	4265.85	1.37	0	87	mus_musculus	ENSMUSG00000000088	Cox5a
ENSMUSG00000005667	1764.88	2438.99	1.37	0	87	mus_musculus	ENSMUSG00000005667	Mthfd2
ENSMUSG00000034854	2145.7	2958.56	1.37	0	87	mus_musculus	ENSMUSG00000034854	Mfsd12
ENSMUSG00000035545	1189.7	1636.89	1.37	0	87	mus_musculus	ENSMUSG00000035545	Leng8
ENSMUSG00000024132	2938.35	4041.21	1.37	0	87	mus_musculus	ENSMUSG00000024132	Eci1
ENSMUSG00000023909	821.26	1137.93	1.37	0	87	mus_musculus	ENSMUSG00000023909	Paqr4
ENSMUSG00000030539	463.06	641.73	1.37	0	87	mus_musculus	ENSMUSG00000030539	Sema4b
ENSMUSG00000054021	176.28	249.33	1.37	3.4e-05	87	mus_musculus	ENSMUSG00000054021	Sirt5
ENSMUSG00000020770	180.14	255	1.37	3.4e-05	87	mus_musculus	ENSMUSG00000020770	Unk
ENSMUSG00000053964	114.13	166.2	1.37	0.00088	87	mus_musculus	ENSMUSG00000053964	Lgals4
ENSMUSG00000033377	97.71	142.4	1.37	0.001247	87	mus_musculus	ENSMUSG00000033377	Palmd
ENSMUSG00000025229	90.3	131.78	1.37	0.001568	87	mus_musculus	ENSMUSG00000025229	Pitx3
ENSMUSG00000051977	76.94	113.3	1.37	0.001779	87	mus_musculus	ENSMUSG00000051977	Prdm9
ENSMUSG00000018774	71.72	106.2	1.37	0.002253	87	mus_musculus	ENSMUSG00000018774	Cd68
ENSMUSG00000027339	80.6	119.23	1.37	0.002686	87	mus_musculus	ENSMUSG00000027339	Rassf2
ENSMUSG00000072618	6.09	15.87	1.37	0.012059	87	mus_musculus	ENSMUSG00000072618
ENSMUSG00000074862	7.51	18.12	1.37	0.01376	87	mus_musculus	ENSMUSG00000074862
ENSMUSG00000026676	25.71	43.56	1.37	0.014236	87	mus_musculus	ENSMUSG00000026676	Ccdc3
ENSMUSG00000032092	9.33	20.17	1.37	0.014976	87	mus_musculus	ENSMUSG00000032092	Mpzl2
ENSMUSG00000026288	15.19	29.43	1.37	0.01795	87	mus_musculus	ENSMUSG00000026288	Inpp5d
ENSMUSG00000026107	41050.1	55968.8	1.36	0	87	mus_musculus	ENSMUSG00000026107	Nabp1
ENSMUSG00000021577	17800.6	24215.9	1.36	0	87	mus_musculus	ENSMUSG00000021577	Sdha
ENSMUSG00000024892	38552.8	52606.6	1.36	0	87	mus_musculus	ENSMUSG00000024892	Pcx
ENSMUSG00000093930	15394.1	20986.2	1.36	0	87	mus_musculus	ENSMUSG00000093930	Hmgcs1
ENSMUSG00000018574	9346.14	12748.9	1.36	0	87	mus_musculus	ENSMUSG00000018574	Acadvl
ENSMUSG00000025509	65673.4	89477.8	1.36	0	87	mus_musculus	ENSMUSG00000025509	Pnpla2
ENSMUSG00000005299	5048.31	6872.55	1.36	0	87	mus_musculus	ENSMUSG00000005299	Letm1
ENSMUSG00000031349	2073.93	2839.35	1.36	0	87	mus_musculus	ENSMUSG00000031349	Nsdhl
ENSMUSG00000003500	1956.43	2677.16	1.36	0	87	mus_musculus	ENSMUSG00000003500	Impdh1
ENSMUSG00000038967	2434.18	3345.62	1.36	0	87	mus_musculus	ENSMUSG00000038967	Pdk2
ENSMUSG00000028973	1177.94	1610.88	1.36	0	87	mus_musculus	ENSMUSG00000028973	Abcb8
ENSMUSG00000066839	765.98	1052.86	1.36	0	87	mus_musculus	ENSMUSG00000066839	Ecsit
ENSMUSG00000024962	781.89	1072	1.36	0	87	mus_musculus	ENSMUSG00000024962	Vegfb
ENSMUSG00000002409	589.62	810.19	1.36	0	87	mus_musculus	ENSMUSG00000002409	Dyrk1b
ENSMUSG00000039018	429.77	595.01	1.36	0	87	mus_musculus	ENSMUSG00000039018	Mtg1
ENSMUSG00000022414	300.5	417.65	1.36	1e-06	87	mus_musculus	ENSMUSG00000022414	Tab1
ENSMUSG00000110613	296.98	414.63	1.36	4e-06	87	mus_musculus	ENSMUSG00000110613
ENSMUSG00000022223	249.62	348.27	1.36	7e-06	87	mus_musculus	ENSMUSG00000022223	Sdr39u1
ENSMUSG00000025650	250.18	350.21	1.36	9e-06	87	mus_musculus	ENSMUSG00000025650	Col7a1
ENSMUSG00000017713	177.49	250.28	1.36	0.00011	87	mus_musculus	ENSMUSG00000017713	Tha1
ENSMUSG00000026383	99.79	144.4	1.36	0.001336	87	mus_musculus	ENSMUSG00000026383	Epb41l5
ENSMUSG00000017167	73.54	107.12	1.36	0.003328	87	mus_musculus	ENSMUSG00000017167	Cntnap1
ENSMUSG00000024891	70.07	102.35	1.36	0.003776	87	mus_musculus	ENSMUSG00000024891	Slc29a2
ENSMUSG00000024679	46.55	70.35	1.36	0.008516	87	mus_musculus	ENSMUSG00000024679	Ms4a6d
ENSMUSG00000027676	3.72	12.22	1.36	0.008798	87	mus_musculus	ENSMUSG00000027676	Ccdc39
ENSMUSG00000086040	5.28	15.59	1.36	0.010935	87	mus_musculus	ENSMUSG00000086040	Wipf3
ENSMUSG00000107000	12.67	25.44	1.36	0.01794	87	mus_musculus	ENSMUSG00000107000
ENSMUSG00000028838	26.08	43.42	1.36	0.018127	87	mus_musculus	ENSMUSG00000028838	Extl1
ENSMUSG00000020143	10.45	21.44	1.36	0.018322	87	mus_musculus	ENSMUSG00000020143	Dock2
ENSMUSG00000022899	16.08	29.01	1.36	0.019111	87	mus_musculus	ENSMUSG00000022899	Slc15a2
ENSMUSG00000109868	10.58	21.77	1.36	0.019488	87	mus_musculus	ENSMUSG00000109868
ENSMUSG00000038605	10.88	22.5	1.36	0.019701	87	mus_musculus	ENSMUSG00000038605	Samd10
ENSMUSG00000101599	18.03	31.81	1.36	0.020503	87	mus_musculus	ENSMUSG00000101599
ENSMUSG00000025203	30997.3	41945	1.35	0	87	mus_musculus	ENSMUSG00000025203	Scd2
ENSMUSG00000020538	9521.29	12929.5	1.35	0	87	mus_musculus	ENSMUSG00000020538	Srebf1
ENSMUSG00000038145	4063.82	5513.96	1.35	0	87	mus_musculus	ENSMUSG00000038145	Snrk
ENSMUSG00000036932	2674.57	3633.23	1.35	0	87	mus_musculus	ENSMUSG00000036932	Aifm1
ENSMUSG00000023832	2641.02	3570.92	1.35	0	87	mus_musculus	ENSMUSG00000023832	Acat2
ENSMUSG00000007097	9695.57	13129.2	1.35	0	87	mus_musculus	ENSMUSG00000007097	Atp1a2
ENSMUSG00000033871	880.82	1195.34	1.35	0	87	mus_musculus	ENSMUSG00000033871	Ppargc1b
ENSMUSG00000021420	586.38	803.77	1.35	0	87	mus_musculus	ENSMUSG00000021420	Fars2
ENSMUSG00000091811	507.24	697.42	1.35	0	87	mus_musculus	ENSMUSG00000091811	Inafm1
ENSMUSG00000036278	288.22	398.54	1.35	6e-06	87	mus_musculus	ENSMUSG00000036278	Macrod1
ENSMUSG00000063320	193.7	269.2	1.35	0.000101	87	mus_musculus	ENSMUSG00000063320	1190007I07Rik
ENSMUSG00000032298	152.22	212.35	1.35	0.000235	87	mus_musculus	ENSMUSG00000032298	Neil1
ENSMUSG00000042797	128.8	180.9	1.35	0.00054	87	mus_musculus	ENSMUSG00000042797	Aqp11
ENSMUSG00000070803	161.4	227.63	1.35	0.00056	87	mus_musculus	ENSMUSG00000070803	Cited4
ENSMUSG00000068854	85.33	122.94	1.35	0.003852	87	mus_musculus	ENSMUSG00000068854	Hist2h2be
ENSMUSG00000079588	344.13	502.58	1.35	0.005959	87	mus_musculus	ENSMUSG00000079588	Tmem182
ENSMUSG00000025176	38.95	60.35	1.35	0.013001	87	mus_musculus	ENSMUSG00000025176	Hoga1
ENSMUSG00000086938	37.12	57.96	1.35	0.013101	87	mus_musculus	ENSMUSG00000086938
ENSMUSG00000100280	5.63	14.88	1.35	0.014743	87	mus_musculus	ENSMUSG00000100280
ENSMUSG00000038352	36.81	56.88	1.35	0.015345	87	mus_musculus	ENSMUSG00000038352	Arl5c
ENSMUSG00000097320	35.23	55.63	1.35	0.016849	87	mus_musculus	ENSMUSG00000097320
ENSMUSG00000030579	25.79	42.77	1.35	0.018652	87	mus_musculus	ENSMUSG00000030579	Tyrobp
ENSMUSG00000084998	7.03	16.21	1.35	0.018844	87	mus_musculus	ENSMUSG00000084998
ENSMUSG00000097772	21.91	37.07	1.35	0.020833	87	mus_musculus	ENSMUSG00000097772
ENSMUSG00000056771	13.43	25.77	1.35	0.021409	87	mus_musculus	ENSMUSG00000056771
ENSMUSG00000045294	20380.1	27308.8	1.34	0	87	mus_musculus	ENSMUSG00000045294	Insig1
ENSMUSG00000029482	2541.98	3418.12	1.34	0	87	mus_musculus	ENSMUSG00000029482	Aacs
ENSMUSG00000020664	13718.6	18388.6	1.34	0	87	mus_musculus	ENSMUSG00000020664	Dld
ENSMUSG00000022555	9448.93	12681.7	1.34	0	87	mus_musculus	ENSMUSG00000022555	Dgat1
ENSMUSG00000022551	10514.9	14191	1.34	0	87	mus_musculus	ENSMUSG00000022551	Cyc1
ENSMUSG00000035948	2130.45	2858.71	1.34	0	87	mus_musculus	ENSMUSG00000035948	Acss3
ENSMUSG00000015357	2265.17	3060.12	1.34	0	87	mus_musculus	ENSMUSG00000015357	Clpx
ENSMUSG00000040111	2918.02	3916.85	1.34	0	87	mus_musculus	ENSMUSG00000040111	Gramd1b
ENSMUSG00000019864	1029.95	1387.12	1.34	0	87	mus_musculus	ENSMUSG00000019864	Rtn4ip1
ENSMUSG00000049265	1241.56	1673.68	1.34	0	87	mus_musculus	ENSMUSG00000049265	Kcnk3
ENSMUSG00000025409	1152.74	1563.13	1.34	0	87	mus_musculus	ENSMUSG00000025409	Mbd6
ENSMUSG00000022617	912.12	1230.6	1.34	0	87	mus_musculus	ENSMUSG00000022617	Chkb
ENSMUSG00000022747	641.98	871.55	1.34	0	87	mus_musculus	ENSMUSG00000022747	St3gal6
ENSMUSG00000022546	702.09	949.67	1.34	0	87	mus_musculus	ENSMUSG00000022546	Gpt
ENSMUSG00000043162	567.4	771.69	1.34	0	87	mus_musculus	ENSMUSG00000043162	Pyurf
ENSMUSG00000021809	539.3	731.28	1.34	0	87	mus_musculus	ENSMUSG00000021809	Nudt13
ENSMUSG00000038880	357.89	489.19	1.34	1e-06	87	mus_musculus	ENSMUSG00000038880	Mrps34
ENSMUSG00000023938	374.74	512.17	1.34	7e-06	87	mus_musculus	ENSMUSG00000023938	Aars2
ENSMUSG00000004561	258.85	354.63	1.34	1e-05	87	mus_musculus	ENSMUSG00000004561	Mettl17
ENSMUSG00000020774	310.32	426.53	1.34	1.2e-05	87	mus_musculus	ENSMUSG00000020774	Aspa
ENSMUSG00000018983	251.53	345.1	1.34	1.3e-05	87	mus_musculus	ENSMUSG00000018983	E2f2
ENSMUSG00000029047	216.45	297.71	1.34	3.4e-05	87	mus_musculus	ENSMUSG00000029047	Pex10
ENSMUSG00000033767	221.65	304.07	1.34	0.000127	87	mus_musculus	ENSMUSG00000033767	D930015E06Rik
ENSMUSG00000009394	214.29	295.45	1.34	0.000151	87	mus_musculus	ENSMUSG00000009394	Syn2
ENSMUSG00000003153	131.3	184.17	1.34	0.001082	87	mus_musculus	ENSMUSG00000003153	Slc2a3
ENSMUSG00000018927	123.38	174.1	1.34	0.001224	87	mus_musculus	ENSMUSG00000018927	Ccl6
ENSMUSG00000047473	111.1	156.63	1.34	0.001336	87	mus_musculus	ENSMUSG00000047473	Zfp30
ENSMUSG00000025473	156.67	219.17	1.34	0.00181	87	mus_musculus	ENSMUSG00000025473	Adam8
ENSMUSG00000071793	109.78	155.48	1.34	0.001841	87	mus_musculus	ENSMUSG00000071793
ENSMUSG00000071715	1.3	8.96	1.34	0.004439	87	mus_musculus	ENSMUSG00000071715	Ncf4
ENSMUSG00000015659	68.7	99.51	1.34	0.004986	87	mus_musculus	ENSMUSG00000015659	Serac1
ENSMUSG00000027824	1.6	9.54	1.34	0.005461	87	mus_musculus	ENSMUSG00000027824	Vmn2r1
ENSMUSG00000069540	1.71	9.26	1.34	0.005649	87	mus_musculus	ENSMUSG00000069540
ENSMUSG00000030144	44.42	66.13	1.34	0.013432	87	mus_musculus	ENSMUSG00000030144	Clec4d
ENSMUSG00000086765	48.66	74.99	1.34	0.015366	87	mus_musculus	ENSMUSG00000086765
ENSMUSG00000087475	40.32	60.46	1.34	0.015824	87	mus_musculus	ENSMUSG00000087475
ENSMUSG00000020437	6.4	15.55	1.34	0.018746	87	mus_musculus	ENSMUSG00000020437	Myo1g
ENSMUSG00000108394	7.04	16.48	1.34	0.019458	87	mus_musculus	ENSMUSG00000108394
ENSMUSG00000033777	32.78	51.3	1.34	0.020562	87	mus_musculus	ENSMUSG00000033777	Tlr13
ENSMUSG00000025227	17.23	30.15	1.34	0.024241	87	mus_musculus	ENSMUSG00000025227	Mfsd13a
ENSMUSG00000039684	9.89	20.82	1.34	0.02472	87	mus_musculus	ENSMUSG00000039684
ENSMUSG00000097784	9.98	19.84	1.34	0.026642	87	mus_musculus	ENSMUSG00000097784
ENSMUSG00000110357	12.64	23.48	1.34	0.027904	87	mus_musculus	ENSMUSG00000110357
ENSMUSG00000031299	11862.3	15859.6	1.33	0	87	mus_musculus	ENSMUSG00000031299	Pdha1
ENSMUSG00000001918	45581.4	60792.5	1.33	0	87	mus_musculus	ENSMUSG00000001918	Slc1a5
ENSMUSG00000025651	12950.5	17233.8	1.33	0	87	mus_musculus	ENSMUSG00000025651	Uqcrc1
ENSMUSG00000060002	7860.98	10489.9	1.33	0	87	mus_musculus	ENSMUSG00000060002	Chpt1
ENSMUSG00000024955	2529.01	3382.52	1.33	0	87	mus_musculus	ENSMUSG00000024955	Esrra
ENSMUSG00000021371	3770.83	5034.44	1.33	0	87	mus_musculus	ENSMUSG00000021371	Mcur1
ENSMUSG00000022450	2504.48	3340.12	1.33	0	87	mus_musculus	ENSMUSG00000022450	Ndufa6
ENSMUSG00000005057	1889.13	2525.01	1.33	0	87	mus_musculus	ENSMUSG00000005057	Sh2b2
ENSMUSG00000037366	1225	1643.23	1.33	0	87	mus_musculus	ENSMUSG00000037366	Pafah2
ENSMUSG00000020153	2274.59	3050.96	1.33	0	87	mus_musculus	ENSMUSG00000020153	Ndufs7
ENSMUSG00000040105	1099.35	1466.02	1.33	0	87	mus_musculus	ENSMUSG00000040105	Plpp6
ENSMUSG00000074207	2025.09	2706.45	1.33	0	87	mus_musculus	ENSMUSG00000074207	Adh1
ENSMUSG00000042978	1249.09	1672.52	1.33	0	87	mus_musculus	ENSMUSG00000042978	Sbk1
ENSMUSG00000030802	1050.9	1403.2	1.33	0	87	mus_musculus	ENSMUSG00000030802	Bckdk
ENSMUSG00000034858	845.43	1131.23	1.33	0	87	mus_musculus	ENSMUSG00000034858	Fam214a
ENSMUSG00000033707	876.27	1171.24	1.33	0	87	mus_musculus	ENSMUSG00000033707	C030006K11Rik;L
ENSMUSG00000027357	810.03	1085.62	1.33	0	87	mus_musculus	ENSMUSG00000027357	Crls1
ENSMUSG00000020988	641.11	858.39	1.33	0	87	mus_musculus	ENSMUSG00000020988	L2hgdh
ENSMUSG00000020743	437.03	591.16	1.33	0	87	mus_musculus	ENSMUSG00000020743	Mif4gd
ENSMUSG00000030214	574.3	774.05	1.33	1e-06	87	mus_musculus	ENSMUSG00000030214	Plbd1
ENSMUSG00000057229	353.33	477.94	1.33	1.1e-05	87	mus_musculus	ENSMUSG00000057229	Atp5sl
ENSMUSG00000005674	271.09	370.62	1.33	2.1e-05	87	mus_musculus	ENSMUSG00000005674	Tomm40l
ENSMUSG00000006715	270.1	368.92	1.33	2.5e-05	87	mus_musculus	ENSMUSG00000006715	Gmnn
ENSMUSG00000038267	185.19	253.71	1.33	0.000172	87	mus_musculus	ENSMUSG00000038267	Slc22a23
ENSMUSG00000025731	176.89	242.22	1.33	0.00031	87	mus_musculus	ENSMUSG00000025731	Mettl26
ENSMUSG00000059343	0	6.95	1.33	0.001291	87	mus_musculus	ENSMUSG00000059343	Aldoart1
ENSMUSG00000040272	101.36	142.44	1.33	0.003143	87	mus_musculus	ENSMUSG00000040272	Accs
ENSMUSG00000067642	1.03	8.3	1.33	0.004302	87	mus_musculus	ENSMUSG00000067642	Adgrf3
ENSMUSG00000038236	86.42	121.82	1.33	0.004877	87	mus_musculus	ENSMUSG00000038236	Hoxa7
ENSMUSG00000074876	74.26	105.14	1.33	0.005921	87	mus_musculus	ENSMUSG00000074876
ENSMUSG00000031958	65.69	93.85	1.33	0.007923	87	mus_musculus	ENSMUSG00000031958	Ldhd
ENSMUSG00000042579	59.45	86.71	1.33	0.01089	87	mus_musculus	ENSMUSG00000042579
ENSMUSG00000001128	47.28	70.47	1.33	0.015654	87	mus_musculus	ENSMUSG00000001128	Cfp
ENSMUSG00000028931	38.39	57.86	1.33	0.016856	87	mus_musculus	ENSMUSG00000028931	Kcnab2
ENSMUSG00000023349	4.94	13.55	1.33	0.017535	87	mus_musculus	ENSMUSG00000023349	Clec4n
ENSMUSG00000020052	5.61	14.21	1.33	0.02109	87	mus_musculus	ENSMUSG00000020052	Ascl1
ENSMUSG00000001420	36.99	57.03	1.33	0.023793	87	mus_musculus	ENSMUSG00000001420	Tmem79
ENSMUSG00000032357	31.1	48	1.33	0.024284	87	mus_musculus	ENSMUSG00000032357	Tinag
ENSMUSG00000022015	33.4	52.25	1.33	0.024608	87	mus_musculus	ENSMUSG00000022015	Tnfsf11
ENSMUSG00000097889	10.6	21.12	1.33	0.02902	87	mus_musculus	ENSMUSG00000097889
ENSMUSG00000040812	16.35	28.38	1.33	0.030054	87	mus_musculus	ENSMUSG00000040812	Agbl2
ENSMUSG00000086448	11.67	22.13	1.33	0.030535	87	mus_musculus	ENSMUSG00000086448
ENSMUSG00000019866	16.75	30.13	1.33	0.031125	87	mus_musculus	ENSMUSG00000019866	Aim1
ENSMUSG00000059447	12436.1	16521	1.32	0	87	mus_musculus	ENSMUSG00000059447	Hadhb
ENSMUSG00000041168	3988.5	5289.19	1.32	0	87	mus_musculus	ENSMUSG00000041168	Lonp1
ENSMUSG00000010914	4108.2	5457.65	1.32	0	87	mus_musculus	ENSMUSG00000010914	Pdhx
ENSMUSG00000029752	3178.85	4211.19	1.32	0	87	mus_musculus	ENSMUSG00000029752	Asns
ENSMUSG00000038462	10993.9	14560.5	1.32	0	87	mus_musculus	ENSMUSG00000038462	Uqcrfs1
ENSMUSG00000021266	2263.07	2993.18	1.32	0	87	mus_musculus	ENSMUSG00000021266	Wars
ENSMUSG00000024924	3086.71	4099.69	1.32	0	87	mus_musculus	ENSMUSG00000024924	Vldlr
ENSMUSG00000061313	1603.22	2132.83	1.32	0	87	mus_musculus	ENSMUSG00000061313	Ddhd2
ENSMUSG00000023951	2788.81	3688.81	1.32	0	87	mus_musculus	ENSMUSG00000023951	Vegfa
ENSMUSG00000025732	2130.3	2820.92	1.32	0	87	mus_musculus	ENSMUSG00000025732	Fam195a
ENSMUSG00000020253	1809.13	2400.38	1.32	0	87	mus_musculus	ENSMUSG00000020253	Ppm1m
ENSMUSG00000024120	3418.07	4529.31	1.32	0	87	mus_musculus	ENSMUSG00000024120	Lrpprc
ENSMUSG00000026834	1436.89	1907.13	1.32	0	87	mus_musculus	ENSMUSG00000026834	Acvr1c
ENSMUSG00000020053	762.89	1013.79	1.32	0	87	mus_musculus	ENSMUSG00000020053	Igf1
ENSMUSG00000078234	831.81	1108.43	1.32	0	87	mus_musculus	ENSMUSG00000078234	Klhdc7a
ENSMUSG00000018599	579.67	773.39	1.32	0	87	mus_musculus	ENSMUSG00000018599	Mief2
ENSMUSG00000022490	545.54	731.84	1.32	0	87	mus_musculus	ENSMUSG00000022490	Ppp1r1a
ENSMUSG00000052957	627.73	844.16	1.32	0	87	mus_musculus	ENSMUSG00000052957	Gas1
ENSMUSG00000033429	565.72	759.18	1.32	1e-06	87	mus_musculus	ENSMUSG00000033429	Mcee
ENSMUSG00000022194	425.1	570.06	1.32	4e-06	87	mus_musculus	ENSMUSG00000022194	Pabpn1
ENSMUSG00000018659	332.49	446.23	1.32	5e-06	87	mus_musculus	ENSMUSG00000018659	Pnpo
ENSMUSG00000039063	304.7	410.49	1.32	8e-06	87	mus_musculus	ENSMUSG00000039063	Echdc3
ENSMUSG00000039096	297.38	398.93	1.32	1.2e-05	87	mus_musculus	ENSMUSG00000039096	Rsad1
ENSMUSG00000028992	289.34	390	1.32	2.1e-05	87	mus_musculus	ENSMUSG00000028992	Nmnat1
ENSMUSG00000026632	163.58	224.6	1.32	0.000567	87	mus_musculus	ENSMUSG00000026632	Tatdn3
ENSMUSG00000047182	155.8	213.34	1.32	0.000596	87	mus_musculus	ENSMUSG00000047182	Irs3
ENSMUSG00000097353	104.79	145.41	1.32	0.003357	87	mus_musculus	ENSMUSG00000097353
ENSMUSG00000017978	68.37	97.25	1.32	0.008106	87	mus_musculus	ENSMUSG00000017978	Cadps2
ENSMUSG00000031389	5.89	14.57	1.32	0.023475	87	mus_musculus	ENSMUSG00000031389	Arhgap4
ENSMUSG00000053687	27.26	42.64	1.32	0.026977	87	mus_musculus	ENSMUSG00000053687	Dpep2
ENSMUSG00000029082	24.9	39.62	1.32	0.029243	87	mus_musculus	ENSMUSG00000029082	Bst1
ENSMUSG00000025504	7.88	17.26	1.32	0.029265	87	mus_musculus	ENSMUSG00000025504	Eps8l2
ENSMUSG00000102555	25.99	41.33	1.32	0.032775	87	mus_musculus	ENSMUSG00000102555
ENSMUSG00000104951	12.87	23.46	1.32	0.034839	87	mus_musculus	ENSMUSG00000104951
ENSMUSG00000016356	22.28	36.07	1.32	0.035186	87	mus_musculus	ENSMUSG00000016356	Col20a1
ENSMUSG00000025428	41912.7	55177.9	1.31	0	87	mus_musculus	ENSMUSG00000025428	Atp5a1
ENSMUSG00000036880	7786.3	10266.2	1.31	0	87	mus_musculus	ENSMUSG00000036880	Acaa2
ENSMUSG00000037916	6283.38	8231.54	1.31	0	87	mus_musculus	ENSMUSG00000037916	Ndufv1
ENSMUSG00000000399	4262.81	5623.18	1.31	0	87	mus_musculus	ENSMUSG00000000399	Ndufa9
ENSMUSG00000033096	9194.58	12117	1.31	0	87	mus_musculus	ENSMUSG00000033096	Apmap
ENSMUSG00000020087	2886.47	3811.21	1.31	0	87	mus_musculus	ENSMUSG00000020087	Tysnd1
ENSMUSG00000002949	2562.19	3360.65	1.31	0	87	mus_musculus	ENSMUSG00000002949	Timm44
ENSMUSG00000021666	2117.42	2780.63	1.31	0	87	mus_musculus	ENSMUSG00000021666	Gfm2
ENSMUSG00000021868	1663.7	2185.29	1.31	0	87	mus_musculus	ENSMUSG00000021868	Ppif
ENSMUSG00000044405	3048.06	4015.48	1.31	0	87	mus_musculus	ENSMUSG00000044405	Adig
ENSMUSG00000042148	1103.46	1460.31	1.31	0	87	mus_musculus	ENSMUSG00000042148	Cox10
ENSMUSG00000076435	1160.65	1529.49	1.31	0	87	mus_musculus	ENSMUSG00000076435	Acsf2
ENSMUSG00000035681	840.32	1107.66	1.31	0	87	mus_musculus	ENSMUSG00000035681	Kcnc2
ENSMUSG00000030545	891.5	1177.06	1.31	0	87	mus_musculus	ENSMUSG00000030545	Pex11a
ENSMUSG00000004071	968.91	1274.53	1.31	0	87	mus_musculus	ENSMUSG00000004071	Cdip1
ENSMUSG00000079508	804.76	1064.65	1.31	0	87	mus_musculus	ENSMUSG00000079508	Apoo
ENSMUSG00000022386	689.58	915.14	1.31	0	87	mus_musculus	ENSMUSG00000022386	Trmu
ENSMUSG00000043155	754.86	999.1	1.31	0	87	mus_musculus	ENSMUSG00000043155	Hpdl
ENSMUSG00000026027	686.87	906.69	1.31	0	87	mus_musculus	ENSMUSG00000026027	Stradb
ENSMUSG00000028706	525.22	698.27	1.31	0	87	mus_musculus	ENSMUSG00000028706	Nsun4
ENSMUSG00000028470	489.76	651.97	1.31	2e-06	87	mus_musculus	ENSMUSG00000028470	Hint2
ENSMUSG00000000631	460.78	610.88	1.31	2e-06	87	mus_musculus	ENSMUSG00000000631	Myo18a
ENSMUSG00000028229	344.99	460.52	1.31	8e-06	87	mus_musculus	ENSMUSG00000028229	Rmdn1
ENSMUSG00000028518	501.15	663.44	1.31	1.2e-05	87	mus_musculus	ENSMUSG00000028518	Prkaa2
ENSMUSG00000024866	275.72	367.69	1.31	5.5e-05	87	mus_musculus	ENSMUSG00000024866	Acy3
ENSMUSG00000004637	232.24	312.1	1.31	8.5e-05	87	mus_musculus	ENSMUSG00000004637	Wwox
ENSMUSG00000039199	192.12	257.83	1.31	0.000321	87	mus_musculus	ENSMUSG00000039199	Zdhhc1
ENSMUSG00000038422	206.75	276.81	1.31	0.000336	87	mus_musculus	ENSMUSG00000038422	Hdhd3
ENSMUSG00000032842	192.67	261.04	1.31	0.000542	87	mus_musculus	ENSMUSG00000032842	Abcc10
ENSMUSG00000032109	249.82	337.55	1.31	0.00078	87	mus_musculus	ENSMUSG00000032109	Nlrx1
ENSMUSG00000038175	190.76	258.34	1.31	0.000844	87	mus_musculus	ENSMUSG00000038175	Mylip
ENSMUSG00000061397	174.8	237.31	1.31	0.000963	87	mus_musculus	ENSMUSG00000061397	Krt79
ENSMUSG00000092341	3645.28	4937.27	1.31	0.001697	87	mus_musculus	ENSMUSG00000092341
ENSMUSG00000005699	104.16	143.83	1.31	0.004119	87	mus_musculus	ENSMUSG00000005699	Pard6a
ENSMUSG00000031596	115.14	157.83	1.31	0.004408	87	mus_musculus	ENSMUSG00000031596	Slc7a2
ENSMUSG00000017491	94.84	131.37	1.31	0.006168	87	mus_musculus	ENSMUSG00000017491	Rarb
ENSMUSG00000105607	1.62	8.6	1.31	0.00906	87	mus_musculus	ENSMUSG00000105607
ENSMUSG00000026986	72.97	102.72	1.31	0.015647	87	mus_musculus	ENSMUSG00000026986	Hnmt
ENSMUSG00000046415	3.22	10.9	1.31	0.01702	87	mus_musculus	ENSMUSG00000046415
ENSMUSG00000075528	5.07	12.86	1.31	0.025128	87	mus_musculus	ENSMUSG00000075528	Aarsd1
ENSMUSG00000043747	5.62	13.86	1.31	0.026825	87	mus_musculus	ENSMUSG00000043747	1520401A03Rik
ENSMUSG00000099876	39.78	58.44	1.31	0.027013	87	mus_musculus	ENSMUSG00000099876
ENSMUSG00000043833	41.21	61.81	1.31	0.027931	87	mus_musculus	ENSMUSG00000043833
ENSMUSG00000087595	6.61	14.89	1.31	0.029844	87	mus_musculus	ENSMUSG00000087595
ENSMUSG00000041679	28.99	44.37	1.31	0.033259	87	mus_musculus	ENSMUSG00000041679	Lrrc29
ENSMUSG00000089736	23.01	36.41	1.31	0.034148	87	mus_musculus	ENSMUSG00000089736	Tgfbr3l
ENSMUSG00000079164	22.01	35	1.31	0.03539	87	mus_musculus	ENSMUSG00000079164	Tlr5
ENSMUSG00000093483	23.05	36.38	1.31	0.036418	87	mus_musculus	ENSMUSG00000093483
ENSMUSG00000105881	11.46	21.78	1.31	0.038136	87	mus_musculus	ENSMUSG00000105881
ENSMUSG00000029716	9.73	18.85	1.31	0.038902	87	mus_musculus	ENSMUSG00000029716	Tfr2
ENSMUSG00000044641	15.61	26.71	1.31	0.038987	87	mus_musculus	ENSMUSG00000044641	Pard6b
ENSMUSG00000020847	13.13	24.24	1.31	0.040071	87	mus_musculus	ENSMUSG00000020847	Rph3al
ENSMUSG00000109644	13.22	23.86	1.31	0.040756	87	mus_musculus	ENSMUSG00000109644
ENSMUSG00000053358	16.86	28.8	1.31	0.041573	87	mus_musculus	ENSMUSG00000053358
ENSMUSG00000022665	29553.6	22571.1	-1.31	0	87	mus_musculus	ENSMUSG00000022665	Ccdc80
ENSMUSG00000024909	7848.1	5985.86	-1.31	0	87	mus_musculus	ENSMUSG00000024909	Efemp2
ENSMUSG00000025809	14752.2	11193.8	-1.31	0	87	mus_musculus	ENSMUSG00000025809	Itgb1
ENSMUSG00000019539	3126.57	2379.68	-1.31	0	87	mus_musculus	ENSMUSG00000019539	Rcn3
ENSMUSG00000034109	3242.15	2455.84	-1.31	0	87	mus_musculus	ENSMUSG00000034109	Golim4
ENSMUSG00000027006	2311.7	1757.65	-1.31	0	87	mus_musculus	ENSMUSG00000027006	Dnajc10
ENSMUSG00000019861	2286.38	1734.36	-1.31	0	87	mus_musculus	ENSMUSG00000019861	Gopc
ENSMUSG00000026970	2303.34	1754.53	-1.31	0	87	mus_musculus	ENSMUSG00000026970	Rbms1
ENSMUSG00000031740	3332.2	2537.23	-1.31	0	87	mus_musculus	ENSMUSG00000031740	Mmp2
ENSMUSG00000032350	1568.27	1192.86	-1.31	0	87	mus_musculus	ENSMUSG00000032350	Gclc
ENSMUSG00000026727	1366.59	1035.58	-1.31	0	87	mus_musculus	ENSMUSG00000026727	Rsu1
ENSMUSG00000029802	995.79	753.48	-1.31	0	87	mus_musculus	ENSMUSG00000029802	Abcg2
ENSMUSG00000020363	911.12	689.46	-1.31	0	87	mus_musculus	ENSMUSG00000020363	Gfpt2
ENSMUSG00000031217	1169.56	881.15	-1.31	0	87	mus_musculus	ENSMUSG00000031217	Efnb1
ENSMUSG00000033420	904.42	685.03	-1.31	0	87	mus_musculus	ENSMUSG00000033420	Antxr1
ENSMUSG00000070942	877.15	664.49	-1.31	0	87	mus_musculus	ENSMUSG00000070942	Il1rl2
ENSMUSG00000052798	607.93	457.05	-1.31	1e-06	87	mus_musculus	ENSMUSG00000052798	Nup107
ENSMUSG00000061119	607.48	458.84	-1.31	1e-06	87	mus_musculus	ENSMUSG00000061119	Prcp
ENSMUSG00000029528	563.94	426.02	-1.31	1e-06	87	mus_musculus	ENSMUSG00000029528	Pxn
ENSMUSG00000038365	512.55	386.6	-1.31	3e-06	87	mus_musculus	ENSMUSG00000038365	Fbxo25
ENSMUSG00000076431	487.95	365.84	-1.31	5e-06	87	mus_musculus	ENSMUSG00000076431	Sox4
ENSMUSG00000020886	384.34	287.22	-1.31	1.8e-05	87	mus_musculus	ENSMUSG00000020886	Dlg4
ENSMUSG00000034463	459.43	342.97	-1.31	1.8e-05	87	mus_musculus	ENSMUSG00000034463	Scara3
ENSMUSG00000067931	389.54	291.09	-1.31	5.3e-05	87	mus_musculus	ENSMUSG00000067931	Zfp948
ENSMUSG00000036606	2599.32	1938.65	-1.31	7e-05	87	mus_musculus	ENSMUSG00000036606	Plxnb2
ENSMUSG00000050410	341.6	255.7	-1.31	7.8e-05	87	mus_musculus	ENSMUSG00000050410	Tcf19
ENSMUSG00000026566	342.79	255.93	-1.31	0.000111	87	mus_musculus	ENSMUSG00000026566	Mpzl1
ENSMUSG00000034591	337.85	251.58	-1.31	0.000123	87	mus_musculus	ENSMUSG00000034591	Slc41a2
ENSMUSG00000035914	337.69	251.97	-1.31	0.000173	87	mus_musculus	ENSMUSG00000035914	Cd276
ENSMUSG00000027298	278.87	208.58	-1.31	0.000194	87	mus_musculus	ENSMUSG00000027298	Tyro3
ENSMUSG00000057530	2223.77	1651.49	-1.31	0.000195	87	mus_musculus	ENSMUSG00000057530	Ece1
ENSMUSG00000028527	371.27	274.94	-1.31	0.00028	87	mus_musculus	ENSMUSG00000028527	Ak4
ENSMUSG00000002504	225.67	167.72	-1.31	0.000624	87	mus_musculus	ENSMUSG00000002504	Slc9a3r2
ENSMUSG00000045658	211.58	156.38	-1.31	0.000914	87	mus_musculus	ENSMUSG00000045658	Pid1
ENSMUSG00000038079	151.77	110.19	-1.31	0.003194	87	mus_musculus	ENSMUSG00000038079	Tmem237
ENSMUSG00000020707	146.78	106.97	-1.31	0.004052	87	mus_musculus	ENSMUSG00000020707	Rnf135
ENSMUSG00000069920	131.73	95.09	-1.31	0.005273	87	mus_musculus	ENSMUSG00000069920	B3gnt9
ENSMUSG00000070576	125.38	90.13	-1.31	0.006542	87	mus_musculus	ENSMUSG00000070576	Mn1
ENSMUSG00000046402	117.16	84.06	-1.31	0.006987	87	mus_musculus	ENSMUSG00000046402	Rbp1
ENSMUSG00000070031	119.72	85.57	-1.31	0.008343	87	mus_musculus	ENSMUSG00000070031	Sp140
ENSMUSG00000046417	102.62	72.76	-1.31	0.009949	87	mus_musculus	ENSMUSG00000046417	Lrrc75a
ENSMUSG00000021396	9.2	1.98	-1.31	0.010509	87	mus_musculus	ENSMUSG00000021396	Nxnl2
ENSMUSG00000020185	85.78	60.78	-1.31	0.013806	87	mus_musculus	ENSMUSG00000020185	E2f7
ENSMUSG00000034614	88.4	62.43	-1.31	0.013941	87	mus_musculus	ENSMUSG00000034614	Pik3ip1
ENSMUSG00000024883	80.91	56.33	-1.31	0.016516	87	mus_musculus	ENSMUSG00000024883	Rin1
ENSMUSG00000054951	87.39	61.67	-1.31	0.017765	87	mus_musculus	ENSMUSG00000054951	9130008F23Rik
ENSMUSG00000028970	82.43	58.14	-1.31	0.018211	87	mus_musculus	ENSMUSG00000028970	Abcb1b
ENSMUSG00000075334	12.74	4.35	-1.31	0.019817	87	mus_musculus	ENSMUSG00000075334	Rprm
ENSMUSG00000032057	14.11	5.29	-1.31	0.022263	87	mus_musculus	ENSMUSG00000032057	4833427G06Rik
ENSMUSG00000034219	12.1	4.29	-1.31	0.023033	87	mus_musculus	ENSMUSG00000034219	Sept14
ENSMUSG00000026840	13.95	5.61	-1.31	0.02494	87	mus_musculus	ENSMUSG00000026840	Lamc3
ENSMUSG00000032020	61.92	42.59	-1.31	0.026189	87	mus_musculus	ENSMUSG00000032020	Ubash3b
ENSMUSG00000053395	52.03	35.14	-1.31	0.030151	87	mus_musculus	ENSMUSG00000053395	Cacng8
ENSMUSG00000035131	16.92	7.87	-1.31	0.031452	87	mus_musculus	ENSMUSG00000035131	Brinp3
ENSMUSG00000044216	16.93	7.54	-1.31	0.032632	87	mus_musculus	ENSMUSG00000044216	Kcnj4
ENSMUSG00000040987	18.58	8.62	-1.31	0.032772	87	mus_musculus	ENSMUSG00000040987	Mill2
ENSMUSG00000003283	20.82	10.25	-1.31	0.033883	87	mus_musculus	ENSMUSG00000003283	Hck
ENSMUSG00000058207	21.68	10.92	-1.31	0.035445	87	mus_musculus	ENSMUSG00000058207	Serpina3k
ENSMUSG00000079428	22.69	11.64	-1.31	0.035979	87	mus_musculus	ENSMUSG00000079428	Tceal7
ENSMUSG00000031202	41.17	26.42	-1.31	0.03626	87	mus_musculus	ENSMUSG00000031202	Rab39b
ENSMUSG00000034997	20.96	10.66	-1.31	0.037011	87	mus_musculus	ENSMUSG00000034997	Htr2a
ENSMUSG00000006235	39.22	25.49	-1.31	0.0377	87	mus_musculus	ENSMUSG00000006235	Epor
ENSMUSG00000085596	23.8	13.19	-1.31	0.037899	87	mus_musculus	ENSMUSG00000085596
ENSMUSG00000045007	33.72	21.18	-1.31	0.038659	87	mus_musculus	ENSMUSG00000045007	Tubg2
ENSMUSG00000020182	20.82	10.83	-1.31	0.039064	87	mus_musculus	ENSMUSG00000020182	Ddc
ENSMUSG00000092130	20.47	10.91	-1.31	0.039384	87	mus_musculus	ENSMUSG00000092130
ENSMUSG00000063296	25.25	14.59	-1.31	0.039735	87	mus_musculus	ENSMUSG00000063296	Tmem117
ENSMUSG00000035923	35.14	21.43	-1.31	0.040548	87	mus_musculus	ENSMUSG00000035923	Myf6
ENSMUSG00000070047	2741.2	1721.31	-1.31	0.040585	87	mus_musculus	ENSMUSG00000070047	Fat1
ENSMUSG00000027858	22.13	12.21	-1.31	0.041146	87	mus_musculus	ENSMUSG00000027858	Tspan2
ENSMUSG00000111521	26.08	15.18	-1.31	0.042076	87	mus_musculus	ENSMUSG00000111521
ENSMUSG00000037605	26.54	15.57	-1.31	0.042473	87	mus_musculus	ENSMUSG00000037605	Adgrl3
ENSMUSG00000027248	15096	11400.4	-1.32	0	87	mus_musculus	ENSMUSG00000027248	Pdia3
ENSMUSG00000028128	3264.21	2470.58	-1.32	0	87	mus_musculus	ENSMUSG00000028128	F3
ENSMUSG00000055723	3212.29	2431.29	-1.32	0	87	mus_musculus	ENSMUSG00000055723	Rras2
ENSMUSG00000036545	6033.39	4556.71	-1.32	0	87	mus_musculus	ENSMUSG00000036545	Adamts2
ENSMUSG00000026817	2707.77	2044.27	-1.32	0	87	mus_musculus	ENSMUSG00000026817	Ak1
ENSMUSG00000024053	3406.96	2570.6	-1.32	0	87	mus_musculus	ENSMUSG00000024053	Emilin2
ENSMUSG00000028645	743.07	557.69	-1.32	0	87	mus_musculus	ENSMUSG00000028645	Slc2a1
ENSMUSG00000029311	674.68	503.79	-1.32	0	87	mus_musculus	ENSMUSG00000029311	Hsd17b11
ENSMUSG00000025854	476.06	354.1	-1.32	7e-06	87	mus_musculus	ENSMUSG00000025854	Fam20c
ENSMUSG00000000532	615.96	458.44	-1.32	9e-06	87	mus_musculus	ENSMUSG00000000532	Acvr1b
ENSMUSG00000018143	369.56	274.07	-1.32	3.5e-05	87	mus_musculus	ENSMUSG00000018143	Mafk
ENSMUSG00000026797	358.09	266.37	-1.32	4.7e-05	87	mus_musculus	ENSMUSG00000026797	Stxbp1
ENSMUSG00000020627	386.82	285.33	-1.32	7.1e-05	87	mus_musculus	ENSMUSG00000020627	Klhl29
ENSMUSG00000021062	314.01	232.12	-1.32	9.3e-05	87	mus_musculus	ENSMUSG00000021062	Rab15
ENSMUSG00000063415	255.55	187.78	-1.32	0.000197	87	mus_musculus	ENSMUSG00000063415	Cyp26b1
ENSMUSG00000019256	264.49	194.75	-1.32	0.0002	87	mus_musculus	ENSMUSG00000019256	Ahr
ENSMUSG00000005583	272.81	201.34	-1.32	0.000227	87	mus_musculus	ENSMUSG00000005583	Mef2c
ENSMUSG00000042156	252.22	186.37	-1.32	0.000287	87	mus_musculus	ENSMUSG00000042156	Dzip1
ENSMUSG00000027947	290.19	212.17	-1.32	0.000308	87	mus_musculus	ENSMUSG00000027947	Il6ra
ENSMUSG00000029641	231.92	169.9	-1.32	0.000523	87	mus_musculus	ENSMUSG00000029641	Rasl11a
ENSMUSG00000032657	204.84	149.92	-1.32	0.000695	87	mus_musculus	ENSMUSG00000032657	Fam189b
ENSMUSG00000035455	204.97	150.27	-1.32	0.000785	87	mus_musculus	ENSMUSG00000035455	Fignl1
ENSMUSG00000031934	200.8	146.41	-1.32	0.000949	87	mus_musculus	ENSMUSG00000031934	Panx1
ENSMUSG00000036672	211	153.96	-1.32	0.000951	87	mus_musculus	ENSMUSG00000036672	Cenpt
ENSMUSG00000024579	217.37	159.34	-1.32	0.001088	87	mus_musculus	ENSMUSG00000024579	Pcyox1l
ENSMUSG00000021318	198.42	143.91	-1.32	0.001335	87	mus_musculus	ENSMUSG00000021318	Gli3
ENSMUSG00000024084	178.63	129.48	-1.32	0.001803	87	mus_musculus	ENSMUSG00000024084	Qpct
ENSMUSG00000051375	156.28	112.54	-1.32	0.002868	87	mus_musculus	ENSMUSG00000051375	Pcdh1
ENSMUSG00000020388	140.99	101.31	-1.32	0.003168	87	mus_musculus	ENSMUSG00000020388	Pdlim4
ENSMUSG00000014303	137.56	99.49	-1.32	0.003274	87	mus_musculus	ENSMUSG00000014303	Glis2
ENSMUSG00000022443	8400.44	6077.35	-1.32	0.003603	87	mus_musculus	ENSMUSG00000022443	Myh9
ENSMUSG00000078495	129.04	92.23	-1.32	0.004201	87	mus_musculus	ENSMUSG00000078495	Zfp984
ENSMUSG00000051652	92.66	64.99	-1.32	0.009273	87	mus_musculus	ENSMUSG00000051652	Lrrc3
ENSMUSG00000028159	87.4	61.2	-1.32	0.01091	87	mus_musculus	ENSMUSG00000028159	Dapp1
ENSMUSG00000020275	94.63	65.77	-1.32	0.010979	87	mus_musculus	ENSMUSG00000020275	Rel
ENSMUSG00000050359	11.9	3.95	-1.32	0.017981	87	mus_musculus	ENSMUSG00000050359	Sprr1a
ENSMUSG00000062342	11.58	3.98	-1.32	0.018642	87	mus_musculus	ENSMUSG00000062342	Serpinb9e
ENSMUSG00000000223	65.92	45.26	-1.32	0.019732	87	mus_musculus	ENSMUSG00000000223	Drp2
ENSMUSG00000021219	13.3	5.27	-1.32	0.022409	87	mus_musculus	ENSMUSG00000021219	Rgs6
ENSMUSG00000097519	14.41	5.92	-1.32	0.023835	87	mus_musculus	ENSMUSG00000097519
ENSMUSG00000049641	15.29	6.21	-1.32	0.024597	87	mus_musculus	ENSMUSG00000049641	Vgll2
ENSMUSG00000055148	49.96	32.82	-1.32	0.026741	87	mus_musculus	ENSMUSG00000055148	Klf2
ENSMUSG00000026828	19.54	9.33	-1.32	0.029206	87	mus_musculus	ENSMUSG00000026828	Galnt5
ENSMUSG00000020216	44.52	29.11	-1.32	0.029232	87	mus_musculus	ENSMUSG00000020216	Jsrp1
ENSMUSG00000032503	38.11	23.73	-1.32	0.031278	87	mus_musculus	ENSMUSG00000032503	Arpp21
ENSMUSG00000062470	33.43	20.51	-1.32	0.031892	87	mus_musculus	ENSMUSG00000062470
ENSMUSG00000059921	36.39	22.48	-1.32	0.031944	87	mus_musculus	ENSMUSG00000059921	Unc5c
ENSMUSG00000029859	19.68	9.94	-1.32	0.03202	87	mus_musculus	ENSMUSG00000029859	Epha1
ENSMUSG00000034551	34.4	20.72	-1.32	0.032322	87	mus_musculus	ENSMUSG00000034551	Hdx
ENSMUSG00000081058	34.26	21.15	-1.32	0.033136	87	mus_musculus	ENSMUSG00000081058	Hist2h3c2
ENSMUSG00000038086	38.39	24.18	-1.32	0.033545	87	mus_musculus	ENSMUSG00000038086	Hspb2
ENSMUSG00000081189	26.1	14.88	-1.32	0.033567	87	mus_musculus	ENSMUSG00000081189
ENSMUSG00000097391	28.52	16.85	-1.32	0.037307	87	mus_musculus	ENSMUSG00000097391
ENSMUSG00000029201	2665.16	2001.77	-1.33	0	87	mus_musculus	ENSMUSG00000029201	Ugdh
ENSMUSG00000032575	2023.8	1519.67	-1.33	0	87	mus_musculus	ENSMUSG00000032575	Manf
ENSMUSG00000027663	2175.03	1629.93	-1.33	0	87	mus_musculus	ENSMUSG00000027663	Zmat3
ENSMUSG00000017144	1361.36	1016.63	-1.33	0	87	mus_musculus	ENSMUSG00000017144	Rnd3
ENSMUSG00000020423	965.45	719.14	-1.33	0	87	mus_musculus	ENSMUSG00000020423	Btg2
ENSMUSG00000032024	952.38	710.85	-1.33	0	87	mus_musculus	ENSMUSG00000032024	Clmp
ENSMUSG00000042821	1049.32	780.54	-1.33	0	87	mus_musculus	ENSMUSG00000042821	Snai1
ENSMUSG00000022769	455.72	336.3	-1.33	2e-06	87	mus_musculus	ENSMUSG00000022769	Sdf2l1
ENSMUSG00000046432	452.78	334.85	-1.33	3e-06	87	mus_musculus	ENSMUSG00000046432	Bex3
ENSMUSG00000031557	403.95	298.15	-1.33	1e-05	87	mus_musculus	ENSMUSG00000031557	Plekha2
ENSMUSG00000019194	395.99	293.21	-1.33	1.2e-05	87	mus_musculus	ENSMUSG00000019194	Scn1b
ENSMUSG00000021668	404.39	297.86	-1.33	1.4e-05	87	mus_musculus	ENSMUSG00000021668	Polk
ENSMUSG00000028541	380.27	279.84	-1.33	1.6e-05	87	mus_musculus	ENSMUSG00000028541	B4galt2
ENSMUSG00000045827	388.85	287.56	-1.33	1.6e-05	87	mus_musculus	ENSMUSG00000045827	Serpinb9
ENSMUSG00000022090	339.73	249.31	-1.33	2.3e-05	87	mus_musculus	ENSMUSG00000022090	Pdlim2
ENSMUSG00000043079	330.75	243.69	-1.33	2.6e-05	87	mus_musculus	ENSMUSG00000043079	Synpo
ENSMUSG00000034906	327.02	240.63	-1.33	2.6e-05	87	mus_musculus	ENSMUSG00000034906	Ncaph
ENSMUSG00000045664	336.59	247.46	-1.33	3.6e-05	87	mus_musculus	ENSMUSG00000045664	Cdc42ep2
ENSMUSG00000020614	172.11	124.26	-1.33	0.000919	87	mus_musculus	ENSMUSG00000020614	Fam20a
ENSMUSG00000055745	189.79	137.96	-1.33	0.000967	87	mus_musculus	ENSMUSG00000055745	Ldoc1l
ENSMUSG00000019842	192.32	139.91	-1.33	0.001048	87	mus_musculus	ENSMUSG00000019842	Traf3ip2
ENSMUSG00000046694	172.74	124.48	-1.33	0.001856	87	mus_musculus	ENSMUSG00000046694	Fam46b
ENSMUSG00000026418	693.97	493.46	-1.33	0.002268	87	mus_musculus	ENSMUSG00000026418	Tnni1
ENSMUSG00000017697	136.18	97.22	-1.33	0.002734	87	mus_musculus	ENSMUSG00000017697	Ada
ENSMUSG00000031070	138	98.37	-1.33	0.004017	87	mus_musculus	ENSMUSG00000031070	Mrgprf
ENSMUSG00000039748	119.17	84.45	-1.33	0.005545	87	mus_musculus	ENSMUSG00000039748	Exo1
ENSMUSG00000111327	8.45	1.32	-1.33	0.005657	87	mus_musculus	ENSMUSG00000111327
ENSMUSG00000021725	98.52	68.99	-1.33	0.006783	87	mus_musculus	ENSMUSG00000021725	Parp8
ENSMUSG00000015053	106.64	73.85	-1.33	0.008076	87	mus_musculus	ENSMUSG00000015053	Gata2
ENSMUSG00000109866	9.86	2.33	-1.33	0.009282	87	mus_musculus	ENSMUSG00000109866
ENSMUSG00000035273	86.51	59.55	-1.33	0.011238	87	mus_musculus	ENSMUSG00000035273	Hpse
ENSMUSG00000031561	83.64	56.46	-1.33	0.013763	87	mus_musculus	ENSMUSG00000031561	Tenm3
ENSMUSG00000034648	68.63	46.28	-1.33	0.014673	87	mus_musculus	ENSMUSG00000034648	Lrrn1
ENSMUSG00000038264	56.25	37.32	-1.33	0.017666	87	mus_musculus	ENSMUSG00000038264	Sema7a
ENSMUSG00000073433	55.99	36.94	-1.33	0.019846	87	mus_musculus	ENSMUSG00000073433	Arhgdig
ENSMUSG00000068699	1994.99	1325.86	-1.33	0.019962	87	mus_musculus	ENSMUSG00000068699	Flnc
ENSMUSG00000026196	58.79	38.67	-1.33	0.020855	87	mus_musculus	ENSMUSG00000026196	Bard1
ENSMUSG00000022231	50.48	32.73	-1.33	0.020984	87	mus_musculus	ENSMUSG00000022231	Sema5a
ENSMUSG00000036036	53.47	35.32	-1.33	0.021086	87	mus_musculus	ENSMUSG00000036036	Zfp57
ENSMUSG00000069300	14.74	5.99	-1.33	0.021268	87	mus_musculus	ENSMUSG00000069300	Hist1h2bj
ENSMUSG00000031273	18.37	7.88	-1.33	0.021965	87	mus_musculus	ENSMUSG00000031273	Col4a6
ENSMUSG00000007877	56.72	37.04	-1.33	0.022402	87	mus_musculus	ENSMUSG00000007877	Tcap
ENSMUSG00000000359	53.5	34.4	-1.33	0.023256	87	mus_musculus	ENSMUSG00000000359	Rem1
ENSMUSG00000053198	45.09	28.46	-1.33	0.02356	87	mus_musculus	ENSMUSG00000053198	Prx
ENSMUSG00000020042	39.46	24.76	-1.33	0.027624	87	mus_musculus	ENSMUSG00000020042	Btbd11
ENSMUSG00000042729	24.02	12.53	-1.33	0.027774	87	mus_musculus	ENSMUSG00000042729	Wdr74
ENSMUSG00000110834	30.82	17.85	-1.33	0.028649	87	mus_musculus	ENSMUSG00000110834
ENSMUSG00000031872	24.17	13.24	-1.33	0.028741	87	mus_musculus	ENSMUSG00000031872	Bean1
ENSMUSG00000044367	31.97	18.81	-1.33	0.029001	87	mus_musculus	ENSMUSG00000044367	Slc16a13
ENSMUSG00000016526	28.45	15.85	-1.33	0.029005	87	mus_musculus	ENSMUSG00000016526	Dyrk3
ENSMUSG00000035692	37.11	22.44	-1.33	0.030804	87	mus_musculus	ENSMUSG00000035692	Isg15
ENSMUSG00000021208	29.62	17.51	-1.33	0.031322	87	mus_musculus	ENSMUSG00000021208	Ifi27l2b
ENSMUSG00000039835	34.2	18.83	-1.33	0.031546	87	mus_musculus	ENSMUSG00000039835	Nhsl1
ENSMUSG00000040584	25.85	14.18	-1.33	0.032256	87	mus_musculus	ENSMUSG00000040584	Abcb1a
ENSMUSG00000024048	6038.76	4483.94	-1.34	0	87	mus_musculus	ENSMUSG00000024048	Myl12a
ENSMUSG00000022010	2041.6	1516.4	-1.34	0	87	mus_musculus	ENSMUSG00000022010	Tsc22d1
ENSMUSG00000029070	1725.96	1279.83	-1.34	0	87	mus_musculus	ENSMUSG00000029070	Mxra8
ENSMUSG00000016382	2151.72	1592.26	-1.34	0	87	mus_musculus	ENSMUSG00000016382	Pls3
ENSMUSG00000001098	1237.27	916.86	-1.34	0	87	mus_musculus	ENSMUSG00000001098	Kctd10
ENSMUSG00000028007	942.33	695.42	-1.34	0	87	mus_musculus	ENSMUSG00000028007	Snx7
ENSMUSG00000026814	760.52	563.5	-1.34	0	87	mus_musculus	ENSMUSG00000026814	Eng
ENSMUSG00000030342	703.93	517.56	-1.34	0	87	mus_musculus	ENSMUSG00000030342	Cd9
ENSMUSG00000020520	595.09	438.08	-1.34	0	87	mus_musculus	ENSMUSG00000020520	Galnt10
ENSMUSG00000040659	569.95	420.21	-1.34	0	87	mus_musculus	ENSMUSG00000040659	Efhd2
ENSMUSG00000024063	472.16	347.56	-1.34	1e-06	87	mus_musculus	ENSMUSG00000024063	Lbh
ENSMUSG00000025555	437.43	319.94	-1.34	2e-06	87	mus_musculus	ENSMUSG00000025555	Farp1
ENSMUSG00000040663	320.97	233.98	-1.34	2.3e-05	87	mus_musculus	ENSMUSG00000040663	Clcf1
ENSMUSG00000035279	474.31	344.95	-1.34	4e-05	87	mus_musculus	ENSMUSG00000035279	Ssc5d
ENSMUSG00000033722	201.2	144	-1.34	0.000794	87	mus_musculus	ENSMUSG00000033722	BC034090
ENSMUSG00000029101	191.19	137.18	-1.34	0.000801	87	mus_musculus	ENSMUSG00000029101	Rgs12
ENSMUSG00000024897	138.11	97.8	-1.34	0.001882	87	mus_musculus	ENSMUSG00000024897	Apba1
ENSMUSG00000019773	121.08	85.03	-1.34	0.002802	87	mus_musculus	ENSMUSG00000019773	Fbxo5
ENSMUSG00000050345	112.22	78.41	-1.34	0.005192	87	mus_musculus	ENSMUSG00000050345	4930486L24Rik
ENSMUSG00000037139	116.64	79.84	-1.34	0.006059	87	mus_musculus	ENSMUSG00000037139	Myom3
ENSMUSG00000039942	100.01	69.4	-1.34	0.006299	87	mus_musculus	ENSMUSG00000039942	Ptger4
ENSMUSG00000026259	10.45	2.3	-1.34	0.00686	87	mus_musculus	ENSMUSG00000026259	Ngef
ENSMUSG00000057286	96.78	66.12	-1.34	0.00715	87	mus_musculus	ENSMUSG00000057286	St6galnac2
ENSMUSG00000052727	1590.09	1069.64	-1.34	0.0105	87	mus_musculus	ENSMUSG00000052727	Map1b
ENSMUSG00000037994	64.03	42.54	-1.34	0.01525	87	mus_musculus	ENSMUSG00000037994	Slc9b2
ENSMUSG00000056031	13.62	4.93	-1.34	0.015561	87	mus_musculus	ENSMUSG00000056031
ENSMUSG00000078952	14.85	5.64	-1.34	0.016753	87	mus_musculus	ENSMUSG00000078952
ENSMUSG00000047428	14.01	5.26	-1.34	0.017188	87	mus_musculus	ENSMUSG00000047428	Dlk2
ENSMUSG00000037653	51.41	32.26	-1.34	0.019721	87	mus_musculus	ENSMUSG00000037653	Kctd8
ENSMUSG00000029999	40.72	24.86	-1.34	0.022554	87	mus_musculus	ENSMUSG00000029999	Tgfa
ENSMUSG00000022144	19.1	9.27	-1.34	0.023781	87	mus_musculus	ENSMUSG00000022144	Gdnf
ENSMUSG00000037166	21.57	10.58	-1.34	0.024775	87	mus_musculus	ENSMUSG00000037166	Ppp1r14a
ENSMUSG00000036412	41.49	25.57	-1.34	0.025079	87	mus_musculus	ENSMUSG00000036412	Arsi
ENSMUSG00000008658	31.18	16.82	-1.34	0.025885	87	mus_musculus	ENSMUSG00000008658	Rbfox1
ENSMUSG00000072596	26.7	14.51	-1.34	0.025886	87	mus_musculus	ENSMUSG00000072596	Ear2;Ear3;Ear12
ENSMUSG00000030222	38.87	23.11	-1.34	0.026556	87	mus_musculus	ENSMUSG00000030222	Rerg
ENSMUSG00000044550	29.87	17.51	-1.34	0.027487	87	mus_musculus	ENSMUSG00000044550	Tceal3
ENSMUSG00000061731	3497.66	2585.89	-1.35	0	87	mus_musculus	ENSMUSG00000061731	Ext1
ENSMUSG00000060147	3809.53	2811.43	-1.35	0	87	mus_musculus	ENSMUSG00000060147	Serpinb6a
ENSMUSG00000030268	2009.58	1476.77	-1.35	0	87	mus_musculus	ENSMUSG00000030268	Bcat1
ENSMUSG00000022817	1934.44	1428.16	-1.35	0	87	mus_musculus	ENSMUSG00000022817	Itgb5
ENSMUSG00000026335	1909.41	1411.19	-1.35	0	87	mus_musculus	ENSMUSG00000026335	Pam
ENSMUSG00000039234	2426.48	1790.62	-1.35	0	87	mus_musculus	ENSMUSG00000039234	Sec24d
ENSMUSG00000025492	1910.58	1408.25	-1.35	0	87	mus_musculus	ENSMUSG00000025492	Ifitm3
ENSMUSG00000001473	1928.34	1420.58	-1.35	0	87	mus_musculus	ENSMUSG00000001473	Tubb6
ENSMUSG00000023022	2318.71	1711.36	-1.35	0	87	mus_musculus	ENSMUSG00000023022	Lima1
ENSMUSG00000074457	886.16	647.62	-1.35	0	87	mus_musculus	ENSMUSG00000074457	S100a16
ENSMUSG00000033436	812.79	594.82	-1.35	0	87	mus_musculus	ENSMUSG00000033436	Armcx2
ENSMUSG00000021759	876.3	644.11	-1.35	0	87	mus_musculus	ENSMUSG00000021759	Plpp1
ENSMUSG00000030672	842.78	616.83	-1.35	0	87	mus_musculus	ENSMUSG00000030672	Mylpf
ENSMUSG00000055044	478.45	348.88	-1.35	0	87	mus_musculus	ENSMUSG00000055044	Pdlim1
ENSMUSG00000019779	356.02	258.12	-1.35	6e-06	87	mus_musculus	ENSMUSG00000019779	Frk
ENSMUSG00000009687	320.81	231.44	-1.35	1.2e-05	87	mus_musculus	ENSMUSG00000009687	Fxyd5
ENSMUSG00000008384	336.96	243.21	-1.35	1.6e-05	87	mus_musculus	ENSMUSG00000008384	Sertad1
ENSMUSG00000046056	436.86	315.6	-1.35	3.1e-05	87	mus_musculus	ENSMUSG00000046056	Sbsn
ENSMUSG00000034361	289.87	209.74	-1.35	3.6e-05	87	mus_musculus	ENSMUSG00000034361	Cpne2
ENSMUSG00000026102	241.18	172.18	-1.35	0.000134	87	mus_musculus	ENSMUSG00000026102	Inpp1
ENSMUSG00000023915	192.36	137.16	-1.35	0.000311	87	mus_musculus	ENSMUSG00000023915	Tnfrsf21
ENSMUSG00000006731	157.43	110.27	-1.35	0.001757	87	mus_musculus	ENSMUSG00000006731	B4galnt1
ENSMUSG00000021217	117.38	81.35	-1.35	0.002338	87	mus_musculus	ENSMUSG00000021217	Tshz3
ENSMUSG00000018830	108.66	74.7	-1.35	0.003916	87	mus_musculus	ENSMUSG00000018830	Myh11
ENSMUSG00000033033	112.02	76.23	-1.35	0.004227	87	mus_musculus	ENSMUSG00000033033	Calhm2
ENSMUSG00000054580	99.16	67.72	-1.35	0.004938	87	mus_musculus	ENSMUSG00000054580	Pla2r1
ENSMUSG00000021904	438.7	295.55	-1.35	0.00645	87	mus_musculus	ENSMUSG00000021904	Sema3g
ENSMUSG00000037887	91.09	62.22	-1.35	0.006906	87	mus_musculus	ENSMUSG00000037887	Dusp8
ENSMUSG00000034765	103	69.4	-1.35	0.007885	87	mus_musculus	ENSMUSG00000034765	Dusp5
ENSMUSG00000045362	69.76	46.31	-1.35	0.009474	87	mus_musculus	ENSMUSG00000045362	Tnfrsf26
ENSMUSG00000037735	65.51	43.02	-1.35	0.011359	87	mus_musculus	ENSMUSG00000037735
ENSMUSG00000039232	60.18	39.67	-1.35	0.013178	87	mus_musculus	ENSMUSG00000039232	Stx11
ENSMUSG00000017400	74.02	48.38	-1.35	0.013698	87	mus_musculus	ENSMUSG00000017400	Stac2
ENSMUSG00000027171	15.77	6.3	-1.35	0.016985	87	mus_musculus	ENSMUSG00000027171	Prrg4
ENSMUSG00000020411	18.34	7.98	-1.35	0.017543	87	mus_musculus	ENSMUSG00000020411	Nipal4
ENSMUSG00000031290	42.83	26.47	-1.35	0.019383	87	mus_musculus	ENSMUSG00000031290	Lrch2
ENSMUSG00000006445	42.94	26.19	-1.35	0.019704	87	mus_musculus	ENSMUSG00000006445	Epha2
ENSMUSG00000028023	37.4	22.08	-1.35	0.021249	87	mus_musculus	ENSMUSG00000028023	Pitx2
ENSMUSG00000026080	20.66	9.88	-1.35	0.022159	87	mus_musculus	ENSMUSG00000026080	Chst10
ENSMUSG00000039814	38.95	22.5	-1.35	0.023719	87	mus_musculus	ENSMUSG00000039814	Xkr5
ENSMUSG00000026249	3414.02	2492.88	-1.36	0	87	mus_musculus	ENSMUSG00000026249	Serpine2
ENSMUSG00000015932	5235.1	3834.68	-1.36	0	87	mus_musculus	ENSMUSG00000015932	Dstn
ENSMUSG00000025964	2728.56	1997.76	-1.36	0	87	mus_musculus	ENSMUSG00000025964	Adam23
ENSMUSG00000031749	1045.34	758.64	-1.36	0	87	mus_musculus	ENSMUSG00000031749	St3gal2
ENSMUSG00000024691	514.96	372.58	-1.36	0	87	mus_musculus	ENSMUSG00000024691	Fam111a
ENSMUSG00000022799	648.73	468.63	-1.36	1e-06	87	mus_musculus	ENSMUSG00000022799	Arhgap31
ENSMUSG00000028111	561.21	405	-1.36	1e-06	87	mus_musculus	ENSMUSG00000028111	Ctsk
ENSMUSG00000039787	447.82	322.47	-1.36	3e-06	87	mus_musculus	ENSMUSG00000039787	Cercam
ENSMUSG00000028385	341.93	244.92	-1.36	4e-06	87	mus_musculus	ENSMUSG00000028385	Snx30
ENSMUSG00000027861	404.26	289.45	-1.36	2.3e-05	87	mus_musculus	ENSMUSG00000027861	Casq2
ENSMUSG00000025104	250.52	178.18	-1.36	0.000143	87	mus_musculus	ENSMUSG00000025104	Hdgfrp3
ENSMUSG00000041741	218.63	154.75	-1.36	0.000205	87	mus_musculus	ENSMUSG00000041741	Pde3a
ENSMUSG00000091957	181.6	128.52	-1.36	0.000396	87	mus_musculus	ENSMUSG00000091957
ENSMUSG00000039683	233.79	164.41	-1.36	0.000571	87	mus_musculus	ENSMUSG00000039683	Sdk1
ENSMUSG00000048583	1027.05	723.66	-1.36	0.000608	87	mus_musculus	ENSMUSG00000048583	Igf2
ENSMUSG00000031647	171.15	119.46	-1.36	0.001124	87	mus_musculus	ENSMUSG00000031647	Mfap3l
ENSMUSG00000044807	145.11	101.32	-1.36	0.001296	87	mus_musculus	ENSMUSG00000044807	Zfp354c
ENSMUSG00000024302	134.59	92.75	-1.36	0.002011	87	mus_musculus	ENSMUSG00000024302	Dtna
ENSMUSG00000096606	87.95	59.44	-1.36	0.005402	87	mus_musculus	ENSMUSG00000096606	Tpbgl
ENSMUSG00000053552	13.18	4.31	-1.36	0.010506	87	mus_musculus	ENSMUSG00000053552	Ebf4
ENSMUSG00000045659	70.67	44.78	-1.36	0.01334	87	mus_musculus	ENSMUSG00000045659	Plekha7
ENSMUSG00000004864	16.82	6.56	-1.36	0.013438	87	mus_musculus	ENSMUSG00000004864	Mapk13
ENSMUSG00000047767	52.8	32.2	-1.36	0.015498	87	mus_musculus	ENSMUSG00000047767	Atg16l2
ENSMUSG00000013415	50.95	31.7	-1.36	0.015958	87	mus_musculus	ENSMUSG00000013415	Igf2bp1
ENSMUSG00000085457	40.7	24.8	-1.36	0.01596	87	mus_musculus	ENSMUSG00000085457
ENSMUSG00000016087	40.55	23.81	-1.36	0.017506	87	mus_musculus	ENSMUSG00000016087	Fli1
ENSMUSG00000026532	20.69	9.26	-1.36	0.017971	87	mus_musculus	ENSMUSG00000026532	Spta1
ENSMUSG00000035109	40.43	24.24	-1.36	0.018229	87	mus_musculus	ENSMUSG00000035109	Shc4
ENSMUSG00000031555	5379.08	3920.84	-1.37	0	87	mus_musculus	ENSMUSG00000031555	Adam9
ENSMUSG00000062825	11170.5	8125.97	-1.37	0	87	mus_musculus	ENSMUSG00000062825	Actg1
ENSMUSG00000058013	2983.16	2166.29	-1.37	0	87	mus_musculus	ENSMUSG00000058013	Sept11
ENSMUSG00000026547	2067.8	1500.43	-1.37	0	87	mus_musculus	ENSMUSG00000026547	Tagln2
ENSMUSG00000041734	3669.9	2649.56	-1.37	0	87	mus_musculus	ENSMUSG00000041734	Kirrel
ENSMUSG00000031963	2581.77	1862.86	-1.37	0	87	mus_musculus	ENSMUSG00000031963	Bmper
ENSMUSG00000030513	1033.73	747.76	-1.37	0	87	mus_musculus	ENSMUSG00000030513	Pcsk6
ENSMUSG00000040690	1166.29	843.26	-1.37	0	87	mus_musculus	ENSMUSG00000040690	Col16a1
ENSMUSG00000037104	1279.99	920.47	-1.37	0	87	mus_musculus	ENSMUSG00000037104	Socs5
ENSMUSG00000041957	686.53	495.18	-1.37	0	87	mus_musculus	ENSMUSG00000041957	Pkp2
ENSMUSG00000024304	923.47	664.29	-1.37	0	87	mus_musculus	ENSMUSG00000024304	Cdh2
ENSMUSG00000027221	844.29	609.2	-1.37	0	87	mus_musculus	ENSMUSG00000027221	Chst1
ENSMUSG00000037552	658.31	472.71	-1.37	0	87	mus_musculus	ENSMUSG00000037552	Plekhg2
ENSMUSG00000020902	443.69	316.83	-1.37	1e-06	87	mus_musculus	ENSMUSG00000020902	Ntn1
ENSMUSG00000015354	401.54	287.43	-1.37	1e-06	87	mus_musculus	ENSMUSG00000015354	Pcolce2
ENSMUSG00000079012	506.6	361.97	-1.37	1e-06	87	mus_musculus	ENSMUSG00000079012	Serpina3m
ENSMUSG00000052557	558.71	397.53	-1.37	3e-06	87	mus_musculus	ENSMUSG00000052557	Gan
ENSMUSG00000022723	285.74	201.36	-1.37	7.6e-05	87	mus_musculus	ENSMUSG00000022723
ENSMUSG00000071379	244.74	172.71	-1.37	9e-05	87	mus_musculus	ENSMUSG00000071379	Hpcal1
ENSMUSG00000061878	260.6	183.52	-1.37	0.000146	87	mus_musculus	ENSMUSG00000061878	Sphk1
ENSMUSG00000060206	273.59	192.12	-1.37	0.000182	87	mus_musculus	ENSMUSG00000060206	Zfp462
ENSMUSG00000010067	199.21	139.03	-1.37	0.000207	87	mus_musculus	ENSMUSG00000010067	Rassf1
ENSMUSG00000097183	167.92	116.76	-1.37	0.000424	87	mus_musculus	ENSMUSG00000097183
ENSMUSG00000022893	1824.12	1265.68	-1.37	0.000466	87	mus_musculus	ENSMUSG00000022893	Adamts1
ENSMUSG00000021662	159.07	109.58	-1.37	0.000599	87	mus_musculus	ENSMUSG00000021662	Arhgef28
ENSMUSG00000032186	142.78	98.11	-1.37	0.000816	87	mus_musculus	ENSMUSG00000032186	Tmod2
ENSMUSG00000025352	150.15	103.86	-1.37	0.000867	87	mus_musculus	ENSMUSG00000025352	Gdf11
ENSMUSG00000026437	143.57	98.74	-1.37	0.001116	87	mus_musculus	ENSMUSG00000026437	Cdk18
ENSMUSG00000017817	184.92	127.05	-1.37	0.001269	87	mus_musculus	ENSMUSG00000017817	Jph2
ENSMUSG00000048497	124.57	84.81	-1.37	0.00141	87	mus_musculus	ENSMUSG00000048497	Mmgt2
ENSMUSG00000031328	12163	8359.99	-1.37	0.001413	87	mus_musculus	ENSMUSG00000031328	Flna
ENSMUSG00000041476	116.32	78.71	-1.37	0.001692	87	mus_musculus	ENSMUSG00000041476	Smpx
ENSMUSG00000022575	142.75	97.54	-1.37	0.001759	87	mus_musculus	ENSMUSG00000022575	Gsdmd
ENSMUSG00000091562	100.97	67.68	-1.37	0.003432	87	mus_musculus	ENSMUSG00000091562
ENSMUSG00000027932	91.92	60.8	-1.37	0.003766	87	mus_musculus	ENSMUSG00000027932	Slc27a3
ENSMUSG00000047414	95.08	63.35	-1.37	0.00525	87	mus_musculus	ENSMUSG00000047414	Flrt2
ENSMUSG00000030921	90.73	59.89	-1.37	0.006293	87	mus_musculus	ENSMUSG00000030921	Trim30a
ENSMUSG00000030616	72	46.03	-1.37	0.007866	87	mus_musculus	ENSMUSG00000030616	Sytl2
ENSMUSG00000006386	69.37	44.51	-1.37	0.008178	87	mus_musculus	ENSMUSG00000006386	Tek
ENSMUSG00000033715	42.33	25.08	-1.37	0.013513	87	mus_musculus	ENSMUSG00000033715	Akr1c14
ENSMUSG00000046169	43.36	25.36	-1.37	0.013986	87	mus_musculus	ENSMUSG00000046169	Adamts6
ENSMUSG00000085939	37.69	21.88	-1.37	0.014454	87	mus_musculus	ENSMUSG00000085939
ENSMUSG00000031383	24.21	12.22	-1.37	0.01628	87	mus_musculus	ENSMUSG00000031383	Dusp9
ENSMUSG00000032281	34.7	19.54	-1.37	0.016744	87	mus_musculus	ENSMUSG00000032281	Acsbg1
ENSMUSG00000055026	24.05	12.25	-1.37	0.017635	87	mus_musculus	ENSMUSG00000055026	Gabrg3
ENSMUSG00000036256	8496.88	6120.01	-1.38	0	87	mus_musculus	ENSMUSG00000036256	Igfbp7
ENSMUSG00000029096	6542.06	4737.63	-1.38	0	87	mus_musculus	ENSMUSG00000029096	Htra3
ENSMUSG00000024087	12345.8	8881.77	-1.38	0	87	mus_musculus	ENSMUSG00000024087	Cyp1b1
ENSMUSG00000005103	4777.55	3446.16	-1.38	0	87	mus_musculus	ENSMUSG00000005103	Wdr1
ENSMUSG00000053279	1748.31	1257.98	-1.38	0	87	mus_musculus	ENSMUSG00000053279	Aldh1a1
ENSMUSG00000038366	2891.8	2082.05	-1.38	0	87	mus_musculus	ENSMUSG00000038366	Lasp1
ENSMUSG00000029135	1704.63	1223.83	-1.38	0	87	mus_musculus	ENSMUSG00000029135	Fosl2
ENSMUSG00000072825	752.25	537.17	-1.38	0	87	mus_musculus	ENSMUSG00000072825	Cep170b
ENSMUSG00000038668	698.3	497.49	-1.38	0	87	mus_musculus	ENSMUSG00000038668	Lpar1
ENSMUSG00000035847	756.6	540.18	-1.38	0	87	mus_musculus	ENSMUSG00000035847	Ids
ENSMUSG00000021365	681.65	484.76	-1.38	0	87	mus_musculus	ENSMUSG00000021365	Nedd9
ENSMUSG00000022479	497.17	353.19	-1.38	0	87	mus_musculus	ENSMUSG00000022479	Vdr
ENSMUSG00000021701	399.79	282.73	-1.38	6e-06	87	mus_musculus	ENSMUSG00000021701	Plk2
ENSMUSG00000031355	252.88	176.67	-1.38	3.5e-05	87	mus_musculus	ENSMUSG00000031355	Arhgap6
ENSMUSG00000024065	235.13	164	-1.38	3.5e-05	87	mus_musculus	ENSMUSG00000024065	Ehd3
ENSMUSG00000046876	282.09	197.44	-1.38	3.7e-05	87	mus_musculus	ENSMUSG00000046876	Atxn1
ENSMUSG00000047881	215.75	150.66	-1.38	7.6e-05	87	mus_musculus	ENSMUSG00000047881	Rell1
ENSMUSG00000069601	230.73	159.04	-1.38	0.000333	87	mus_musculus	ENSMUSG00000069601	Ank3
ENSMUSG00000048988	175.1	120.76	-1.38	0.000423	87	mus_musculus	ENSMUSG00000048988	Elfn1
ENSMUSG00000025743	676.49	458.47	-1.38	0.001022	87	mus_musculus	ENSMUSG00000025743	Sdc3
ENSMUSG00000031595	128.13	87.24	-1.38	0.001075	87	mus_musculus	ENSMUSG00000031595	Pdgfrl
ENSMUSG00000021822	98.73	65.83	-1.38	0.002883	87	mus_musculus	ENSMUSG00000021822	Plau
ENSMUSG00000043259	95.44	62.9	-1.38	0.003958	87	mus_musculus	ENSMUSG00000043259	Fam13c
ENSMUSG00000068270	67.75	43.24	-1.38	0.005823	87	mus_musculus	ENSMUSG00000068270	Shroom4
ENSMUSG00000037169	12.38	3.64	-1.38	0.007033	87	mus_musculus	ENSMUSG00000037169	Mycn
ENSMUSG00000027188	17.77	5.91	-1.38	0.00771	87	mus_musculus	ENSMUSG00000027188	Pamr1
ENSMUSG00000023982	17.19	5.96	-1.38	0.008864	87	mus_musculus	ENSMUSG00000023982	Guca1a
ENSMUSG00000078612	17.63	6.64	-1.38	0.009955	87	mus_musculus	ENSMUSG00000078612	1700024P16Rik
ENSMUSG00000028445	18.46	7.91	-1.38	0.012186	87	mus_musculus	ENSMUSG00000028445	Enho
ENSMUSG00000046561	37.5	21.82	-1.38	0.012644	87	mus_musculus	ENSMUSG00000046561	Arsj
ENSMUSG00000060913	32.58	18.15	-1.38	0.012964	87	mus_musculus	ENSMUSG00000060913	Trim55
ENSMUSG00000042251	35.23	19.81	-1.38	0.013041	87	mus_musculus	ENSMUSG00000042251	Pm20d1
ENSMUSG00000103034	35.75	20.22	-1.38	0.013286	87	mus_musculus	ENSMUSG00000103034
ENSMUSG00000022469	37.24	21.12	-1.38	0.013356	87	mus_musculus	ENSMUSG00000022469	Rapgef3
ENSMUSG00000022883	152.19	88.65	-1.38	0.013559	87	mus_musculus	ENSMUSG00000022883	Robo1
ENSMUSG00000050821	34.27	19.45	-1.38	0.014467	87	mus_musculus	ENSMUSG00000050821	Fam131a
ENSMUSG00000020467	3763.68	2700.15	-1.39	0	87	mus_musculus	ENSMUSG00000020467	Efemp1
ENSMUSG00000058799	5520.58	3947	-1.39	0	87	mus_musculus	ENSMUSG00000058799	Nap1l1
ENSMUSG00000005973	3096.43	2217.23	-1.39	0	87	mus_musculus	ENSMUSG00000005973	Rcn1
ENSMUSG00000079111	2186.26	1562.03	-1.39	0	87	mus_musculus	ENSMUSG00000079111	Kdelr2
ENSMUSG00000072235	2382.41	1698.65	-1.39	0	87	mus_musculus	ENSMUSG00000072235	Tuba1a
ENSMUSG00000042712	1204.98	856.93	-1.39	0	87	mus_musculus	ENSMUSG00000042712	Wbp5
ENSMUSG00000007613	1444.29	1028.59	-1.39	0	87	mus_musculus	ENSMUSG00000007613	Tgfbr1
ENSMUSG00000061816	1487.36	1055.48	-1.39	0	87	mus_musculus	ENSMUSG00000061816	Myl1
ENSMUSG00000031253	881.21	629.08	-1.39	0	87	mus_musculus	ENSMUSG00000031253	Srpx2
ENSMUSG00000021360	1511.85	1076.43	-1.39	0	87	mus_musculus	ENSMUSG00000021360	Gcnt2
ENSMUSG00000068794	445.27	313.62	-1.39	0	87	mus_musculus	ENSMUSG00000068794	Col28a1
ENSMUSG00000046186	738.86	519.58	-1.39	0	87	mus_musculus	ENSMUSG00000046186	Cd109
ENSMUSG00000020099	3814.72	2662.69	-1.39	3e-06	87	mus_musculus	ENSMUSG00000020099	Unc5b
ENSMUSG00000063605	299.58	207.69	-1.39	1.9e-05	87	mus_musculus	ENSMUSG00000063605	Ccdc102a
ENSMUSG00000020439	253.34	176.69	-1.39	2e-05	87	mus_musculus	ENSMUSG00000020439	Smtn
ENSMUSG00000026479	236.82	162.67	-1.39	6.3e-05	87	mus_musculus	ENSMUSG00000026479	Lamc2
ENSMUSG00000024420	208.95	143.87	-1.39	0.000112	87	mus_musculus	ENSMUSG00000024420	Zfp521
ENSMUSG00000070056	185.76	127.79	-1.39	0.000192	87	mus_musculus	ENSMUSG00000070056	Mfhas1
ENSMUSG00000027674	146.85	99.56	-1.39	0.000318	87	mus_musculus	ENSMUSG00000027674	Pex5l
ENSMUSG00000046152	158.68	108.13	-1.39	0.000329	87	mus_musculus	ENSMUSG00000046152	Fut10
ENSMUSG00000026407	115.77	77.31	-1.39	0.001635	87	mus_musculus	ENSMUSG00000026407	Cacna1s
ENSMUSG00000074743	105.22	69.23	-1.39	0.002392	87	mus_musculus	ENSMUSG00000074743	Thbd
ENSMUSG00000030089	108.67	71.52	-1.39	0.002699	87	mus_musculus	ENSMUSG00000030089	Slc41a3
ENSMUSG00000000805	94.38	61.24	-1.39	0.003465	87	mus_musculus	ENSMUSG00000000805	Car4
ENSMUSG00000041216	12.63	3.63	-1.39	0.005618	87	mus_musculus	ENSMUSG00000041216	Clvs1
ENSMUSG00000074415	369.13	231.67	-1.39	0.006667	87	mus_musculus	ENSMUSG00000074415
ENSMUSG00000034245	55.39	34.37	-1.39	0.006725	87	mus_musculus	ENSMUSG00000034245	Hdac11
ENSMUSG00000106025	50.06	30.13	-1.39	0.007875	87	mus_musculus	ENSMUSG00000106025
ENSMUSG00000041624	51.27	31.41	-1.39	0.008382	87	mus_musculus	ENSMUSG00000041624	Gucy1a2
ENSMUSG00000031327	51.28	31.39	-1.39	0.00839	87	mus_musculus	ENSMUSG00000031327	Chic1
ENSMUSG00000031925	182.58	106.88	-1.39	0.009492	87	mus_musculus	ENSMUSG00000031925	Maml2
ENSMUSG00000025789	44.81	26.81	-1.39	0.009796	87	mus_musculus	ENSMUSG00000025789	St8sia2
ENSMUSG00000040624	49.16	28.29	-1.39	0.01016	87	mus_musculus	ENSMUSG00000040624	Plekhg1
ENSMUSG00000073599	38.95	22.54	-1.39	0.01144	87	mus_musculus	ENSMUSG00000073599	Ecscr
ENSMUSG00000062077	22.42	10.59	-1.39	0.011712	87	mus_musculus	ENSMUSG00000062077	Trim54
ENSMUSG00000019899	689.84	380.5	-1.39	0.011793	87	mus_musculus	ENSMUSG00000019899	Lama2
ENSMUSG00000020953	26.62	13.59	-1.39	0.01188	87	mus_musculus	ENSMUSG00000020953	Coch
ENSMUSG00000031375	42861.3	30474.5	-1.4	0	87	mus_musculus	ENSMUSG00000031375	Bgn
ENSMUSG00000063160	1100.52	776.13	-1.4	0	87	mus_musculus	ENSMUSG00000063160	Numbl
ENSMUSG00000020814	784.1	551.46	-1.4	0	87	mus_musculus	ENSMUSG00000020814	Mxra7
ENSMUSG00000100215	504.86	354.99	-1.4	0	87	mus_musculus	ENSMUSG00000100215
ENSMUSG00000045838	389.44	271.1	-1.4	1e-06	87	mus_musculus	ENSMUSG00000045838	A430105I19Rik
ENSMUSG00000072623	290.59	200.86	-1.4	3e-06	87	mus_musculus	ENSMUSG00000072623	Zfp9
ENSMUSG00000062127	386.42	268.88	-1.4	3e-06	87	mus_musculus	ENSMUSG00000062127	Cttnbp2nl
ENSMUSG00000024349	273.58	188.74	-1.4	7e-06	87	mus_musculus	ENSMUSG00000024349	Tmem173
ENSMUSG00000068196	229.05	155.34	-1.4	7.3e-05	87	mus_musculus	ENSMUSG00000068196	Col8a1
ENSMUSG00000051527	12.53	2.65	-1.4	0.003	87	mus_musculus	ENSMUSG00000051527	Usp29
ENSMUSG00000022887	72.66	46.35	-1.4	0.003633	87	mus_musculus	ENSMUSG00000022887	Masp1
ENSMUSG00000097328	73.28	46.7	-1.4	0.003812	87	mus_musculus	ENSMUSG00000097328	Tnfsf12
ENSMUSG00000039601	70.51	43.99	-1.4	0.004618	87	mus_musculus	ENSMUSG00000039601	Rcan2
ENSMUSG00000042644	69.5	43.18	-1.4	0.004948	87	mus_musculus	ENSMUSG00000042644	Itpr3
ENSMUSG00000074934	66.34	41.37	-1.4	0.005666	87	mus_musculus	ENSMUSG00000074934	Grem1
ENSMUSG00000091509	69.78	43.09	-1.4	0.005715	87	mus_musculus	ENSMUSG00000091509
ENSMUSG00000108354	17.7	5.94	-1.4	0.006553	87	mus_musculus	ENSMUSG00000108354
ENSMUSG00000062694	59.57	36.11	-1.4	0.006913	87	mus_musculus	ENSMUSG00000062694	Cav3
ENSMUSG00000040167	50.12	30.04	-1.4	0.007236	87	mus_musculus	ENSMUSG00000040167	Ikzf5
ENSMUSG00000020676	17.48	6.61	-1.4	0.007654	87	mus_musculus	ENSMUSG00000020676	Ccl11
ENSMUSG00000053441	17.15	6.32	-1.4	0.007698	87	mus_musculus	ENSMUSG00000053441	Adamts19
ENSMUSG00000000296	22.1	9.25	-1.4	0.009121	87	mus_musculus	ENSMUSG00000000296	Tpd52l1
ENSMUSG00000021200	24.65	11.63	-1.4	0.010043	87	mus_musculus	ENSMUSG00000021200	Asb2
ENSMUSG00000022422	32.67	17.85	-1.4	0.010727	87	mus_musculus	ENSMUSG00000022422	Dscc1
ENSMUSG00000031250	24.8	12.22	-1.4	0.011201	87	mus_musculus	ENSMUSG00000031250	Tnmd
ENSMUSG00000027978	32.14	16.86	-1.4	0.011311	87	mus_musculus	ENSMUSG00000027978	Prss12
ENSMUSG00000017009	4184.76	2963.99	-1.41	0	87	mus_musculus	ENSMUSG00000017009	Sdc4
ENSMUSG00000031207	5714.5	4022.38	-1.41	0	87	mus_musculus	ENSMUSG00000031207	Msn
ENSMUSG00000001555	2724.79	1926.52	-1.41	0	87	mus_musculus	ENSMUSG00000001555	Fkbp10
ENSMUSG00000079523	1296.73	909.49	-1.41	0	87	mus_musculus	ENSMUSG00000079523	Tmsb10
ENSMUSG00000026204	1110.23	781.56	-1.41	0	87	mus_musculus	ENSMUSG00000026204	Ptprn
ENSMUSG00000022475	977.29	685.81	-1.41	0	87	mus_musculus	ENSMUSG00000022475	Hdac7
ENSMUSG00000030659	815.65	571.75	-1.41	0	87	mus_musculus	ENSMUSG00000030659	Nucb2
ENSMUSG00000050721	691.78	484.99	-1.41	0	87	mus_musculus	ENSMUSG00000050721	Plekho2
ENSMUSG00000048706	649.38	454.59	-1.41	0	87	mus_musculus	ENSMUSG00000048706	Lurap1l
ENSMUSG00000025880	729.55	507.86	-1.41	0	87	mus_musculus	ENSMUSG00000025880	Smad7
ENSMUSG00000068744	507.43	351.38	-1.41	0	87	mus_musculus	ENSMUSG00000068744	Psrc1
ENSMUSG00000028599	424.98	295.51	-1.41	0	87	mus_musculus	ENSMUSG00000028599	Tnfrsf1b
ENSMUSG00000017057	386.11	266.99	-1.41	0	87	mus_musculus	ENSMUSG00000017057	Il13ra1
ENSMUSG00000050064	303.28	208.02	-1.41	9e-06	87	mus_musculus	ENSMUSG00000050064	Zfp697
ENSMUSG00000025666	282.88	193.69	-1.41	1.2e-05	87	mus_musculus	ENSMUSG00000025666	Tmem47
ENSMUSG00000001864	328.54	224.47	-1.41	1.9e-05	87	mus_musculus	ENSMUSG00000001864	Aif1l
ENSMUSG00000050777	217.9	148.73	-1.41	2.1e-05	87	mus_musculus	ENSMUSG00000050777	Tmem37
ENSMUSG00000053113	203.87	135.33	-1.41	0.000273	87	mus_musculus	ENSMUSG00000053113	Socs3
ENSMUSG00000048644	115.31	75.36	-1.41	0.000793	87	mus_musculus	ENSMUSG00000048644	Ctxn1
ENSMUSG00000055027	133.47	87.93	-1.41	0.000874	87	mus_musculus	ENSMUSG00000055027	Smyd1
ENSMUSG00000038807	152.7	99.27	-1.41	0.000964	87	mus_musculus	ENSMUSG00000038807	Rap1gap2
ENSMUSG00000037370	105.11	68.41	-1.41	0.00121	87	mus_musculus	ENSMUSG00000037370	Enpp1
ENSMUSG00000051331	147.31	95.56	-1.41	0.001243	87	mus_musculus	ENSMUSG00000051331	Cacna1c
ENSMUSG00000027254	899.44	584.01	-1.41	0.001553	87	mus_musculus	ENSMUSG00000027254	Map1a
ENSMUSG00000022793	80.06	50.56	-1.41	0.002077	87	mus_musculus	ENSMUSG00000022793	B4galt4
ENSMUSG00000074671	69.83	43.93	-1.41	0.003312	87	mus_musculus	ENSMUSG00000074671	Tspyl3
ENSMUSG00000032258	67.86	42.01	-1.41	0.003334	87	mus_musculus	ENSMUSG00000032258	Lca5
ENSMUSG00000028364	3239.93	2027.9	-1.41	0.003579	87	mus_musculus	ENSMUSG00000028364	Tnc
ENSMUSG00000044337	60.84	36.95	-1.41	0.004856	87	mus_musculus	ENSMUSG00000044337	Ackr3
ENSMUSG00000020658	59.89	36.34	-1.41	0.005111	87	mus_musculus	ENSMUSG00000020658	Efr3b
ENSMUSG00000106870	32.65	16.82	-1.41	0.008347	87	mus_musculus	ENSMUSG00000106870
ENSMUSG00000051379	28.5	14.24	-1.41	0.008706	87	mus_musculus	ENSMUSG00000051379	Flrt3
ENSMUSG00000007888	6188.41	4353.15	-1.42	0	87	mus_musculus	ENSMUSG00000007888	Crlf1
ENSMUSG00000056481	2838.09	1984.79	-1.42	0	87	mus_musculus	ENSMUSG00000056481	Cd248
ENSMUSG00000000957	2102.32	1463.34	-1.42	0	87	mus_musculus	ENSMUSG00000000957	Mmp14
ENSMUSG00000000078	2436.11	1693.22	-1.42	0	87	mus_musculus	ENSMUSG00000000078	Klf6
ENSMUSG00000021493	1145.9	801.04	-1.42	0	87	mus_musculus	ENSMUSG00000021493	Pdlim7
ENSMUSG00000056737	845.72	587.49	-1.42	0	87	mus_musculus	ENSMUSG00000056737	Capg
ENSMUSG00000021838	1325.46	918.64	-1.42	0	87	mus_musculus	ENSMUSG00000021838	Samd4
ENSMUSG00000050953	865.28	598.38	-1.42	0	87	mus_musculus	ENSMUSG00000050953	Gja1
ENSMUSG00000022221	632.41	438.41	-1.42	0	87	mus_musculus	ENSMUSG00000022221	Ripk3
ENSMUSG00000017677	637.1	440.31	-1.42	0	87	mus_musculus	ENSMUSG00000017677	Wsb1
ENSMUSG00000028843	501.69	345.66	-1.42	0	87	mus_musculus	ENSMUSG00000028843	Sh3bgrl3
ENSMUSG00000032035	421.57	288.18	-1.42	0	87	mus_musculus	ENSMUSG00000032035	Ets1
ENSMUSG00000021702	396.91	271.67	-1.42	0	87	mus_musculus	ENSMUSG00000021702	Thbs4
ENSMUSG00000015652	310.39	211.07	-1.42	1e-06	87	mus_musculus	ENSMUSG00000015652	Steap1
ENSMUSG00000003573	323.96	220.25	-1.42	1e-06	87	mus_musculus	ENSMUSG00000003573	Homer3
ENSMUSG00000031875	368.1	249.57	-1.42	2e-06	87	mus_musculus	ENSMUSG00000031875	Cmtm3
ENSMUSG00000021411	285.35	194.46	-1.42	3e-06	87	mus_musculus	ENSMUSG00000021411	Pxdc1
ENSMUSG00000032243	246.88	167.35	-1.42	1.2e-05	87	mus_musculus	ENSMUSG00000032243	Itga11
ENSMUSG00000043587	301.65	203.41	-1.42	1.5e-05	87	mus_musculus	ENSMUSG00000043587	Pxylp1
ENSMUSG00000031990	210.1	141.06	-1.42	2.2e-05	87	mus_musculus	ENSMUSG00000031990	Jam3
ENSMUSG00000022367	251.08	169.14	-1.42	2.6e-05	87	mus_musculus	ENSMUSG00000022367	Has2
ENSMUSG00000042751	170.32	112.84	-1.42	0.000167	87	mus_musculus	ENSMUSG00000042751	Nmnat2
ENSMUSG00000041889	118.43	76.62	-1.42	0.000707	87	mus_musculus	ENSMUSG00000041889	Shisa4
ENSMUSG00000002020	5087.13	3224.16	-1.42	0.001321	87	mus_musculus	ENSMUSG00000002020	Ltbp2
ENSMUSG00000063632	103.61	65.72	-1.42	0.001336	87	mus_musculus	ENSMUSG00000063632	Sox11
ENSMUSG00000047757	72.64	45.01	-1.42	0.00239	87	mus_musculus	ENSMUSG00000047757	Fancb
ENSMUSG00000023169	74.51	45.58	-1.42	0.002819	87	mus_musculus	ENSMUSG00000023169	Slc38a1
ENSMUSG00000001665	69.91	42.38	-1.42	0.003106	87	mus_musculus	ENSMUSG00000001665	Gstt3
ENSMUSG00000032641	62.36	38.05	-1.42	0.003468	87	mus_musculus	ENSMUSG00000032641	Gpr19
ENSMUSG00000040938	61.16	35.27	-1.42	0.005571	87	mus_musculus	ENSMUSG00000040938	Slc16a11
ENSMUSG00000050071	56.59	33.06	-1.42	0.005697	87	mus_musculus	ENSMUSG00000050071	Bex1
ENSMUSG00000024268	43.91	25.09	-1.42	0.006407	87	mus_musculus	ENSMUSG00000024268	Celf4
ENSMUSG00000040473	41.2	23.19	-1.42	0.006859	87	mus_musculus	ENSMUSG00000040473	Cfap69
ENSMUSG00000020173	43.33	24.05	-1.42	0.007026	87	mus_musculus	ENSMUSG00000020173	Cobl
ENSMUSG00000020592	3032.41	2109.51	-1.43	0	87	mus_musculus	ENSMUSG00000020592	Sdc1
ENSMUSG00000046841	4043.43	2798.31	-1.43	0	87	mus_musculus	ENSMUSG00000046841	Ckap4
ENSMUSG00000007041	1432.01	993.11	-1.43	0	87	mus_musculus	ENSMUSG00000007041	Clic1
ENSMUSG00000029061	713.5	489.75	-1.43	0	87	mus_musculus	ENSMUSG00000029061	Mmp23
ENSMUSG00000037868	778.46	536.28	-1.43	0	87	mus_musculus	ENSMUSG00000037868	Egr2
ENSMUSG00000074182	531.83	365.11	-1.43	0	87	mus_musculus	ENSMUSG00000074182	Znhit6
ENSMUSG00000022514	603.01	412.16	-1.43	0	87	mus_musculus	ENSMUSG00000022514	Il1rap
ENSMUSG00000075702	492.31	336.46	-1.43	0	87	mus_musculus	ENSMUSG00000075702	Selenom
ENSMUSG00000026786	556.52	381.23	-1.43	0	87	mus_musculus	ENSMUSG00000026786	Apbb1ip
ENSMUSG00000020032	455.24	309.75	-1.43	0	87	mus_musculus	ENSMUSG00000020032	Nuak1
ENSMUSG00000039208	339.53	230.72	-1.43	0	87	mus_musculus	ENSMUSG00000039208	Metrnl
ENSMUSG00000027499	178.18	116.74	-1.43	0.000143	87	mus_musculus	ENSMUSG00000027499	Pkia
ENSMUSG00000031504	140.55	92.3	-1.43	0.00019	87	mus_musculus	ENSMUSG00000031504	Rab20
ENSMUSG00000046318	97.36	60.78	-1.43	0.001462	87	mus_musculus	ENSMUSG00000046318	Ccbe1
ENSMUSG00000040640	14.58	3.35	-1.43	0.002022	87	mus_musculus	ENSMUSG00000040640	Erc2
ENSMUSG00000044646	81.74	49.67	-1.43	0.002133	87	mus_musculus	ENSMUSG00000044646	Zbtb7c
ENSMUSG00000023391	76.15	46.94	-1.43	0.002192	87	mus_musculus	ENSMUSG00000023391	Dlx2
ENSMUSG00000102543	79.69	48.78	-1.43	0.002314	87	mus_musculus	ENSMUSG00000102543	Pcdhgc5
ENSMUSG00000038859	64.51	39.38	-1.43	0.002736	87	mus_musculus	ENSMUSG00000038859	Baiap2l1
ENSMUSG00000027199	50.8	29.35	-1.43	0.003992	87	mus_musculus	ENSMUSG00000027199	Gatm
ENSMUSG00000037224	49.13	28.14	-1.43	0.005023	87	mus_musculus	ENSMUSG00000037224	Zfyve28
ENSMUSG00000033730	21.16	8.59	-1.43	0.005483	87	mus_musculus	ENSMUSG00000033730	Egr3
ENSMUSG00000028943	22.88	9.89	-1.43	0.006192	87	mus_musculus	ENSMUSG00000028943	Espn
ENSMUSG00000032332	10935.4	5867.56	-1.43	0.006275	87	mus_musculus	ENSMUSG00000032332	Col12a1
ENSMUSG00000053626	33.88	16.5	-1.43	0.00638	87	mus_musculus	ENSMUSG00000053626	Tll1
ENSMUSG00000072812	136.89	65.37	-1.43	0.00665	87	mus_musculus	ENSMUSG00000072812
ENSMUSG00000021765	1503.41	1033.95	-1.44	0	87	mus_musculus	ENSMUSG00000021765	Fst
ENSMUSG00000032359	1607.81	1105.28	-1.44	0	87	mus_musculus	ENSMUSG00000032359	Ctsh
ENSMUSG00000022844	568.88	386.62	-1.44	0	87	mus_musculus	ENSMUSG00000022844	Pdia5
ENSMUSG00000020473	5274.94	3574.03	-1.44	0	87	mus_musculus	ENSMUSG00000020473	Aebp1
ENSMUSG00000028476	373.08	251.32	-1.44	0	87	mus_musculus	ENSMUSG00000028476	Reck
ENSMUSG00000030084	2281.04	1531.06	-1.44	0	87	mus_musculus	ENSMUSG00000030084	Plxna1
ENSMUSG00000020312	266.02	177.86	-1.44	1e-06	87	mus_musculus	ENSMUSG00000020312	Shc2
ENSMUSG00000023886	273.97	182.57	-1.44	1e-06	87	mus_musculus	ENSMUSG00000023886	Smoc2
ENSMUSG00000039103	284.94	189.98	-1.44	6e-06	87	mus_musculus	ENSMUSG00000039103	Nexn
ENSMUSG00000018865	208.1	137.79	-1.44	7e-06	87	mus_musculus	ENSMUSG00000018865	Sult4a1
ENSMUSG00000026930	209.09	138.71	-1.44	1e-05	87	mus_musculus	ENSMUSG00000026930	Gpsm1
ENSMUSG00000031387	162.4	106.09	-1.44	7e-05	87	mus_musculus	ENSMUSG00000031387	Renbp
ENSMUSG00000038932	134.49	86.84	-1.44	0.000203	87	mus_musculus	ENSMUSG00000038932	Tcfl5
ENSMUSG00000040606	96.35	59.92	-1.44	0.000978	87	mus_musculus	ENSMUSG00000040606	Kazn
ENSMUSG00000015745	86.19	51.8	-1.44	0.002016	87	mus_musculus	ENSMUSG00000015745	Plekho1
ENSMUSG00000049128	13.57	3.28	-1.44	0.00221	87	mus_musculus	ENSMUSG00000049128	Ivl
ENSMUSG00000018411	14.55	3.95	-1.44	0.002476	87	mus_musculus	ENSMUSG00000018411	Mapt
ENSMUSG00000026271	14.36	3.98	-1.44	0.002651	87	mus_musculus	ENSMUSG00000026271	Gpr35
ENSMUSG00000027560	56.22	32.11	-1.44	0.003566	87	mus_musculus	ENSMUSG00000027560	Dok5
ENSMUSG00000038402	42.85	23.2	-1.44	0.004596	87	mus_musculus	ENSMUSG00000038402	Foxf2
ENSMUSG00000079293	44.91	24.22	-1.44	0.004649	87	mus_musculus	ENSMUSG00000079293	Clec7a
ENSMUSG00000030587	27	11.95	-1.44	0.005212	87	mus_musculus	ENSMUSG00000030587	2200002D01Rik
ENSMUSG00000037541	31.05	14.87	-1.44	0.005803	87	mus_musculus	ENSMUSG00000037541	Shank2
ENSMUSG00000024659	22506.6	15407.9	-1.45	0	87	mus_musculus	ENSMUSG00000024659	Anxa1
ENSMUSG00000038776	2415	1652.25	-1.45	0	87	mus_musculus	ENSMUSG00000038776	Ephx1
ENSMUSG00000045817	2676.54	1830.51	-1.45	0	87	mus_musculus	ENSMUSG00000045817	Zfp36l2
ENSMUSG00000038074	903.74	614.27	-1.45	0	87	mus_musculus	ENSMUSG00000038074	Fkbp14
ENSMUSG00000048285	796.06	540.34	-1.45	0	87	mus_musculus	ENSMUSG00000048285	Frmd6
ENSMUSG00000030782	728.05	493.04	-1.45	0	87	mus_musculus	ENSMUSG00000030782	Tgfb1i1
ENSMUSG00000027035	605.22	406.53	-1.45	0	87	mus_musculus	ENSMUSG00000027035	Cers6
ENSMUSG00000005533	595	398.81	-1.45	0	87	mus_musculus	ENSMUSG00000005533	Igf1r
ENSMUSG00000018893	441.95	295.42	-1.45	0	87	mus_musculus	ENSMUSG00000018893	Mb
ENSMUSG00000071176	275.67	182.43	-1.45	1e-06	87	mus_musculus	ENSMUSG00000071176	Arhgef10
ENSMUSG00000028576	249.74	165.19	-1.45	1e-06	87	mus_musculus	ENSMUSG00000028576	Ift74
ENSMUSG00000002489	364.2	240.92	-1.45	2e-06	87	mus_musculus	ENSMUSG00000002489	Tiam1
ENSMUSG00000029664	209.17	137.02	-1.45	1.6e-05	87	mus_musculus	ENSMUSG00000029664	Tfpi2
ENSMUSG00000020668	193.29	125.04	-1.45	7.3e-05	87	mus_musculus	ENSMUSG00000020668	Kif3c
ENSMUSG00000033578	153.56	98.96	-1.45	7.5e-05	87	mus_musculus	ENSMUSG00000033578	Tmem35a
ENSMUSG00000024395	132.21	84.35	-1.45	0.000136	87	mus_musculus	ENSMUSG00000024395	Lims2
ENSMUSG00000052920	127.43	80.83	-1.45	0.000181	87	mus_musculus	ENSMUSG00000052920	Prkg1
ENSMUSG00000079737	109.02	69.11	-1.45	0.000355	87	mus_musculus	ENSMUSG00000079737	Bfar
ENSMUSG00000026185	130.39	81.78	-1.45	0.00048	87	mus_musculus	ENSMUSG00000026185	Igfbp5
ENSMUSG00000042256	97.27	60.71	-1.45	0.000663	87	mus_musculus	ENSMUSG00000042256	Ptchd4
ENSMUSG00000029636	77.93	47.63	-1.45	0.00115	87	mus_musculus	ENSMUSG00000029636	Wasf3
ENSMUSG00000063767	14.48	2.99	-1.45	0.001373	87	mus_musculus	ENSMUSG00000063767	S100a7a
ENSMUSG00000016262	36.14	18.49	-1.45	0.004223	87	mus_musculus	ENSMUSG00000016262	Sertad4
ENSMUSG00000072621	32.6	14.87	-1.45	0.004508	87	mus_musculus	ENSMUSG00000072621
ENSMUSG00000052430	36.22	18.53	-1.45	0.004797	87	mus_musculus	ENSMUSG00000052430	Bmpr1b
ENSMUSG00000054196	1072.96	723.78	-1.46	0	87	mus_musculus	ENSMUSG00000054196	Cthrc1
ENSMUSG00000020422	909.25	613.64	-1.46	0	87	mus_musculus	ENSMUSG00000020422	Tns3
ENSMUSG00000006360	693.34	467.36	-1.46	0	87	mus_musculus	ENSMUSG00000006360	Crip1
ENSMUSG00000010830	633.68	427.49	-1.46	0	87	mus_musculus	ENSMUSG00000010830	Kdelr3
ENSMUSG00000060019	382.2	254	-1.46	0	87	mus_musculus	ENSMUSG00000060019
ENSMUSG00000071656	347.92	231.17	-1.46	0	87	mus_musculus	ENSMUSG00000071656	Lrrn4cl
ENSMUSG00000025402	368.9	245.63	-1.46	0	87	mus_musculus	ENSMUSG00000025402	Nab2
ENSMUSG00000042804	347.77	229.2	-1.46	0	87	mus_musculus	ENSMUSG00000042804	Gpr153
ENSMUSG00000040856	363.19	239.58	-1.46	0	87	mus_musculus	ENSMUSG00000040856	Dlk1
ENSMUSG00000023008	255.76	167.9	-1.46	2e-06	87	mus_musculus	ENSMUSG00000023008	Fmnl3
ENSMUSG00000040836	213.67	139.87	-1.46	6e-06	87	mus_musculus	ENSMUSG00000040836	Gpr161
ENSMUSG00000042828	214.51	138.49	-1.46	2.4e-05	87	mus_musculus	ENSMUSG00000042828	Trim72
ENSMUSG00000035964	126.69	79.78	-1.46	0.000151	87	mus_musculus	ENSMUSG00000035964	Tmem59l
ENSMUSG00000032625	712.84	451.55	-1.46	0.000166	87	mus_musculus	ENSMUSG00000032625	Thsd7a
ENSMUSG00000029861	110.11	69.41	-1.46	0.000236	87	mus_musculus	ENSMUSG00000029861	Fam131b
ENSMUSG00000044951	100.21	62.09	-1.46	0.000455	87	mus_musculus	ENSMUSG00000044951	Mylk4
ENSMUSG00000053062	106.19	65.24	-1.46	0.000614	87	mus_musculus	ENSMUSG00000053062	Jam2
ENSMUSG00000015709	94.32	56.4	-1.46	0.001175	87	mus_musculus	ENSMUSG00000015709	Arnt2
ENSMUSG00000025278	1732.64	993.57	-1.46	0.002045	87	mus_musculus	ENSMUSG00000025278	Flnb
ENSMUSG00000032322	44.41	24.16	-1.46	0.003036	87	mus_musculus	ENSMUSG00000032322	Pstpip1
ENSMUSG00000022296	23.04	9.24	-1.46	0.003433	87	mus_musculus	ENSMUSG00000022296
ENSMUSG00000049281	23.42	9.22	-1.46	0.003436	87	mus_musculus	ENSMUSG00000049281	Scn3b
ENSMUSG00000061013	30.69	14.91	-1.46	0.003989	87	mus_musculus	ENSMUSG00000061013	Mkx
ENSMUSG00000020098	33.96	16.47	-1.46	0.004012	87	mus_musculus	ENSMUSG00000020098	Pcbd1
ENSMUSG00000020649	2803.78	1894.25	-1.47	0	87	mus_musculus	ENSMUSG00000020649	Rrm2
ENSMUSG00000022656	552.45	367.31	-1.47	0	87	mus_musculus	ENSMUSG00000022656	Nectin3
ENSMUSG00000027750	19496.9	12978.1	-1.47	0	87	mus_musculus	ENSMUSG00000027750	Postn
ENSMUSG00000095115	3089.74	2043.57	-1.47	0	87	mus_musculus	ENSMUSG00000095115	Itpripl2
ENSMUSG00000026414	424.83	278.74	-1.47	0	87	mus_musculus	ENSMUSG00000026414	Tnnt2
ENSMUSG00000037405	277.57	181.36	-1.47	0	87	mus_musculus	ENSMUSG00000037405	Icam1
ENSMUSG00000000693	1457.9	935.71	-1.47	9e-06	87	mus_musculus	ENSMUSG00000000693	Loxl3
ENSMUSG00000028246	135.73	85.69	-1.47	5.4e-05	87	mus_musculus	ENSMUSG00000028246	Faxc
ENSMUSG00000022123	111.46	69.07	-1.47	0.000239	87	mus_musculus	ENSMUSG00000022123	Scel
ENSMUSG00000044456	105.52	64.92	-1.47	0.000354	87	mus_musculus	ENSMUSG00000044456	Rin3
ENSMUSG00000006221	463.9	280.61	-1.47	0.000437	87	mus_musculus	ENSMUSG00000006221	Hspb7
ENSMUSG00000054855	86	52	-1.47	0.000704	87	mus_musculus	ENSMUSG00000054855	Rnd1
ENSMUSG00000045031	69.69	41.32	-1.47	0.000978	87	mus_musculus	ENSMUSG00000045031	Cetn4
ENSMUSG00000025855	77.42	45.43	-1.47	0.00109	87	mus_musculus	ENSMUSG00000025855	Prkar1b
ENSMUSG00000028389	64.25	36.27	-1.47	0.001559	87	mus_musculus	ENSMUSG00000028389	Zfp37
ENSMUSG00000046618	63.47	35.43	-1.47	0.002078	87	mus_musculus	ENSMUSG00000046618	Olfml2a
ENSMUSG00000023945	58.3	32.43	-1.47	0.002115	87	mus_musculus	ENSMUSG00000023945	Slc5a7
ENSMUSG00000034706	19.19	6.59	-1.47	0.002674	87	mus_musculus	ENSMUSG00000034706	Dnaic2
ENSMUSG00000028351	40.54	21.45	-1.47	0.002959	87	mus_musculus	ENSMUSG00000028351	Brinp1
ENSMUSG00000005611	29.85	12.49	-1.47	0.003153	87	mus_musculus	ENSMUSG00000005611	Mrvi1
ENSMUSG00000024347	34.21	15.95	-1.47	0.003202	87	mus_musculus	ENSMUSG00000024347	Psd2
ENSMUSG00000096965	38.57	19.52	-1.47	0.003282	87	mus_musculus	ENSMUSG00000096965
ENSMUSG00000020646	26.94	11.5	-1.47	0.003405	87	mus_musculus	ENSMUSG00000020646	Mboat2
ENSMUSG00000026042	24862	16697.4	-1.48	0	87	mus_musculus	ENSMUSG00000026042	Col5a2
ENSMUSG00000049775	5469.45	3661.27	-1.48	0	87	mus_musculus	ENSMUSG00000049775	Tmsb4x
ENSMUSG00000028967	2856.39	1910.73	-1.48	0	87	mus_musculus	ENSMUSG00000028967	Errfi1
ENSMUSG00000030748	2187.53	1463.93	-1.48	0	87	mus_musculus	ENSMUSG00000030748	Il4ra
ENSMUSG00000019966	1019.48	679.04	-1.48	0	87	mus_musculus	ENSMUSG00000019966	Kitl
ENSMUSG00000001123	486.24	319.82	-1.48	0	87	mus_musculus	ENSMUSG00000001123	Lgals9
ENSMUSG00000037148	351.46	230.3	-1.48	0	87	mus_musculus	ENSMUSG00000037148	Arhgap10
ENSMUSG00000056708	447.13	291.87	-1.48	0	87	mus_musculus	ENSMUSG00000056708	Ier5
ENSMUSG00000068335	387.87	252.95	-1.48	0	87	mus_musculus	ENSMUSG00000068335	Dok1
ENSMUSG00000034040	271.11	175.72	-1.48	0	87	mus_musculus	ENSMUSG00000034040	Wbscr17
ENSMUSG00000073002	276.94	180.34	-1.48	0	87	mus_musculus	ENSMUSG00000073002	Vamp5
ENSMUSG00000004891	274.75	176.39	-1.48	2e-06	87	mus_musculus	ENSMUSG00000004891	Nes
ENSMUSG00000043336	279.21	179.17	-1.48	2e-06	87	mus_musculus	ENSMUSG00000043336	Filip1l
ENSMUSG00000027460	226.04	145.67	-1.48	2e-06	87	mus_musculus	ENSMUSG00000027460	Angpt4
ENSMUSG00000038508	220.7	141.49	-1.48	5e-06	87	mus_musculus	ENSMUSG00000038508	Gdf15
ENSMUSG00000027087	1934.84	1240.02	-1.48	5e-06	87	mus_musculus	ENSMUSG00000027087	Itgav
ENSMUSG00000037239	101.79	62.17	-1.48	0.000259	87	mus_musculus	ENSMUSG00000037239	Spred3
ENSMUSG00000047139	96.35	58.13	-1.48	0.000349	87	mus_musculus	ENSMUSG00000047139	Cd24a
ENSMUSG00000037379	86.95	51.34	-1.48	0.000715	87	mus_musculus	ENSMUSG00000037379	Spon2
ENSMUSG00000030110	73.89	42.62	-1.48	0.000824	87	mus_musculus	ENSMUSG00000030110	Ret
ENSMUSG00000022054	67.56	38.66	-1.48	0.001205	87	mus_musculus	ENSMUSG00000022054	Nefm
ENSMUSG00000052105	50.38	27.43	-1.48	0.001774	87	mus_musculus	ENSMUSG00000052105	Mtcl1
ENSMUSG00000022790	21.97	8.27	-1.48	0.002553	87	mus_musculus	ENSMUSG00000022790	Igsf11
ENSMUSG00000038580	35.3	17.53	-1.48	0.002861	87	mus_musculus	ENSMUSG00000038580	Sct
ENSMUSG00000070867	1514.15	1004.24	-1.49	0	87	mus_musculus	ENSMUSG00000070867	Trabd2b
ENSMUSG00000033960	1291.04	858.93	-1.49	0	87	mus_musculus	ENSMUSG00000033960	9430020K01Rik
ENSMUSG00000020027	645.67	425.17	-1.49	0	87	mus_musculus	ENSMUSG00000020027	Socs2
ENSMUSG00000026600	683.24	448.45	-1.49	0	87	mus_musculus	ENSMUSG00000026600	Soat1
ENSMUSG00000021268	650.79	427.8	-1.49	0	87	mus_musculus	ENSMUSG00000021268
ENSMUSG00000008398	421.35	275.37	-1.49	0	87	mus_musculus	ENSMUSG00000008398	Elk3
ENSMUSG00000040998	496.22	322.39	-1.49	0	87	mus_musculus	ENSMUSG00000040998	Npnt
ENSMUSG00000048612	1418.67	912.42	-1.49	0	87	mus_musculus	ENSMUSG00000048612	Myof
ENSMUSG00000020689	89.57	52.78	-1.49	0.000354	87	mus_musculus	ENSMUSG00000020689	Itgb3
ENSMUSG00000025912	92.94	55.41	-1.49	0.000394	87	mus_musculus	ENSMUSG00000025912	Mybl1
ENSMUSG00000038811	67.59	38.77	-1.49	0.000906	87	mus_musculus	ENSMUSG00000038811	Gngt2
ENSMUSG00000059901	52.65	28.49	-1.49	0.001508	87	mus_musculus	ENSMUSG00000059901	Adamts14
ENSMUSG00000031886	46.61	24.47	-1.49	0.001877	87	mus_musculus	ENSMUSG00000031886	Ces2e
ENSMUSG00000070695	37.07	17.59	-1.49	0.002518	87	mus_musculus	ENSMUSG00000070695	Cntnap5a
ENSMUSG00000017466	3918.93	2590.26	-1.5	0	87	mus_musculus	ENSMUSG00000017466	Timp2
ENSMUSG00000029580	24495.6	16207.5	-1.5	0	87	mus_musculus	ENSMUSG00000029580	Actb
ENSMUSG00000060671	1335.52	876.08	-1.5	0	87	mus_musculus	ENSMUSG00000060671	Atp8b2
ENSMUSG00000050910	725.34	476.06	-1.5	0	87	mus_musculus	ENSMUSG00000050910	Cdr2l
ENSMUSG00000019843	560.24	366.65	-1.5	0	87	mus_musculus	ENSMUSG00000019843	Fyn
ENSMUSG00000046731	422.22	274.31	-1.5	0	87	mus_musculus	ENSMUSG00000046731	Kctd11
ENSMUSG00000029334	478.49	310.66	-1.5	0	87	mus_musculus	ENSMUSG00000029334	Prkg2
ENSMUSG00000006651	351.7	227.82	-1.5	0	87	mus_musculus	ENSMUSG00000006651	Aplp1
ENSMUSG00000047330	325.2	209.36	-1.5	0	87	mus_musculus	ENSMUSG00000047330	Kcne4
ENSMUSG00000018819	287.67	184.74	-1.5	0	87	mus_musculus	ENSMUSG00000018819	Lsp1
ENSMUSG00000047821	254.63	162.43	-1.5	0	87	mus_musculus	ENSMUSG00000047821	Trim16
ENSMUSG00000021280	85.71	50.53	-1.5	0.000262	87	mus_musculus	ENSMUSG00000021280	Exoc3l4
ENSMUSG00000019851	31.95	14.53	-1.5	0.002182	87	mus_musculus	ENSMUSG00000019851	Perp
ENSMUSG00000027230	1048.28	683.6	-1.51	0	87	mus_musculus	ENSMUSG00000027230	Creb3l1
ENSMUSG00000048332	1352.62	882.53	-1.51	0	87	mus_musculus	ENSMUSG00000048332	Lhfp
ENSMUSG00000001300	677.29	441.21	-1.51	0	87	mus_musculus	ENSMUSG00000001300	Efnb2
ENSMUSG00000022074	614.47	400.49	-1.51	0	87	mus_musculus	ENSMUSG00000022074	Tnfrsf10b
ENSMUSG00000075707	296.61	188.19	-1.51	0	87	mus_musculus	ENSMUSG00000075707	Dio3
ENSMUSG00000048458	184.65	114.96	-1.51	2e-06	87	mus_musculus	ENSMUSG00000048458	Fam212b
ENSMUSG00000052688	160.44	99.56	-1.51	7e-06	87	mus_musculus	ENSMUSG00000052688	Rab7b
ENSMUSG00000037892	124.24	75.06	-1.51	3.4e-05	87	mus_musculus	ENSMUSG00000037892	Pcdh18
ENSMUSG00000024593	114.85	68.74	-1.51	0.000107	87	mus_musculus	ENSMUSG00000024593	Megf10
ENSMUSG00000000154	20.56	6.62	-1.51	0.001229	87	mus_musculus	ENSMUSG00000000154	Slc22a18
ENSMUSG00000021253	655.83	422.71	-1.52	0	87	mus_musculus	ENSMUSG00000021253	Tgfb3
ENSMUSG00000022246	582.94	374.32	-1.52	0	87	mus_musculus	ENSMUSG00000022246	Rai14
ENSMUSG00000028497	415.49	266.83	-1.52	0	87	mus_musculus	ENSMUSG00000028497	Hacd4
ENSMUSG00000029659	357.78	227.1	-1.52	0	87	mus_musculus	ENSMUSG00000029659	Medag
ENSMUSG00000006014	2437.88	1528.42	-1.52	0	87	mus_musculus	ENSMUSG00000006014	Prg4
ENSMUSG00000074968	156.11	94.75	-1.52	1.5e-05	87	mus_musculus	ENSMUSG00000074968	Ano3
ENSMUSG00000079450	140.91	85.49	-1.52	1.8e-05	87	mus_musculus	ENSMUSG00000079450	Cldn34c1
ENSMUSG00000038260	116.04	69.45	-1.52	4.9e-05	87	mus_musculus	ENSMUSG00000038260	Trpm4
ENSMUSG00000092035	513.99	302.24	-1.52	8.4e-05	87	mus_musculus	ENSMUSG00000092035	Peg10
ENSMUSG00000054728	82.89	46.61	-1.52	0.000346	87	mus_musculus	ENSMUSG00000054728	Phactr1
ENSMUSG00000041073	66.51	35.64	-1.52	0.000661	87	mus_musculus	ENSMUSG00000041073	Nacad
ENSMUSG00000052512	203.39	103.47	-1.52	0.000955	87	mus_musculus	ENSMUSG00000052512	Nav2
ENSMUSG00000053219	42	20.22	-1.52	0.001212	87	mus_musculus	ENSMUSG00000053219	Raet1e
ENSMUSG00000041261	31.76	13.28	-1.52	0.00149	87	mus_musculus	ENSMUSG00000041261	Car8
ENSMUSG00000073514	32.31	14.22	-1.52	0.001594	87	mus_musculus	ENSMUSG00000073514	Dok6
ENSMUSG00000022816	18684.4	12157.6	-1.53	0	87	mus_musculus	ENSMUSG00000022816	Fstl1
ENSMUSG00000029185	1569.02	1016.35	-1.53	0	87	mus_musculus	ENSMUSG00000029185	Fam114a1
ENSMUSG00000054675	1575.68	1019.59	-1.53	0	87	mus_musculus	ENSMUSG00000054675	Tmem119
ENSMUSG00000028480	1258.7	813.15	-1.53	0	87	mus_musculus	ENSMUSG00000028480	Glipr2
ENSMUSG00000024270	937.93	602.43	-1.53	0	87	mus_musculus	ENSMUSG00000024270	Slc39a6
ENSMUSG00000039607	599.76	381.53	-1.53	0	87	mus_musculus	ENSMUSG00000039607	Rbms3
ENSMUSG00000064080	23117.1	14568.3	-1.53	0	87	mus_musculus	ENSMUSG00000064080	Fbln2
ENSMUSG00000024899	336.06	211.36	-1.53	0	87	mus_musculus	ENSMUSG00000024899	Papss2
ENSMUSG00000053199	221.92	134.92	-1.53	3e-06	87	mus_musculus	ENSMUSG00000053199	Arhgap20
ENSMUSG00000029304	1786.71	1045.16	-1.53	7.4e-05	87	mus_musculus	ENSMUSG00000029304	Spp1
ENSMUSG00000045180	87.56	49.66	-1.53	0.000182	87	mus_musculus	ENSMUSG00000045180	Shroom2
ENSMUSG00000021676	78.9	43.94	-1.53	0.000307	87	mus_musculus	ENSMUSG00000021676	Iqgap2
ENSMUSG00000038132	66.21	35.63	-1.53	0.000451	87	mus_musculus	ENSMUSG00000038132	Rbm24
ENSMUSG00000019124	79.75	42.29	-1.53	0.000482	87	mus_musculus	ENSMUSG00000019124	Scrn1
ENSMUSG00000042115	44.73	20.89	-1.53	0.00111	87	mus_musculus	ENSMUSG00000042115	Klhdc8a
ENSMUSG00000060487	32.22	13.88	-1.53	0.001178	87	mus_musculus	ENSMUSG00000060487	Samd5
ENSMUSG00000027224	26.26	10.24	-1.53	0.001204	87	mus_musculus	ENSMUSG00000027224	Duoxa1
ENSMUSG00000020580	4158.55	2679.81	-1.54	0	87	mus_musculus	ENSMUSG00000020580	Rock2
ENSMUSG00000045763	1817.83	1164.29	-1.54	0	87	mus_musculus	ENSMUSG00000045763	Basp1
ENSMUSG00000015653	1523.12	975.36	-1.54	0	87	mus_musculus	ENSMUSG00000015653	Steap2
ENSMUSG00000027208	1237.32	794.03	-1.54	0	87	mus_musculus	ENSMUSG00000027208	Fgf7
ENSMUSG00000023046	898.74	577.07	-1.54	0	87	mus_musculus	ENSMUSG00000023046	Igfbp6
ENSMUSG00000036564	1030.86	656.89	-1.54	0	87	mus_musculus	ENSMUSG00000036564	Ndrg4
ENSMUSG00000039153	259.99	161.14	-1.54	0	87	mus_musculus	ENSMUSG00000039153	Runx2
ENSMUSG00000041779	326.34	202.93	-1.54	0	87	mus_musculus	ENSMUSG00000041779	Tram2
ENSMUSG00000015312	197.36	121.1	-1.54	1e-06	87	mus_musculus	ENSMUSG00000015312	Gadd45b
ENSMUSG00000087141	132	77.84	-1.54	1.6e-05	87	mus_musculus	ENSMUSG00000087141	Plcxd2
ENSMUSG00000053024	19.67	5.3	-1.54	0.000614	87	mus_musculus	ENSMUSG00000053024	Cntn2
ENSMUSG00000050395	19.14	5.26	-1.54	0.000644	87	mus_musculus	ENSMUSG00000050395	Tnfsf15
ENSMUSG00000043498	49.87	25.51	-1.54	0.000669	87	mus_musculus	ENSMUSG00000043498
ENSMUSG00000034839	48.27	24.14	-1.54	0.000673	87	mus_musculus	ENSMUSG00000034839	Larp6
ENSMUSG00000076433	21.6	6.91	-1.54	0.000818	87	mus_musculus	ENSMUSG00000076433	BC100451
ENSMUSG00000078706	39.11	18.54	-1.54	0.000861	87	mus_musculus	ENSMUSG00000078706
ENSMUSG00000067855	25.24	9.25	-1.54	0.000921	87	mus_musculus	ENSMUSG00000067855	Speer3
ENSMUSG00000053931	2120.23	1356.53	-1.55	0	87	mus_musculus	ENSMUSG00000053931	Cnn3
ENSMUSG00000021186	398.49	250.28	-1.55	0	87	mus_musculus	ENSMUSG00000021186	Fbln5
ENSMUSG00000032012	428.45	267.52	-1.55	0	87	mus_musculus	ENSMUSG00000032012	Nectin1
ENSMUSG00000067786	290.47	179.39	-1.55	0	87	mus_musculus	ENSMUSG00000067786	Nnat
ENSMUSG00000040212	340.71	209.62	-1.55	0	87	mus_musculus	ENSMUSG00000040212	Emp3
ENSMUSG00000032366	4914.03	3023.74	-1.55	0	87	mus_musculus	ENSMUSG00000032366	Tpm1
ENSMUSG00000039316	152.99	90.94	-1.55	4e-06	87	mus_musculus	ENSMUSG00000039316	Rftn1
ENSMUSG00000066113	198.23	115.55	-1.55	1.2e-05	87	mus_musculus	ENSMUSG00000066113	Adamtsl1
ENSMUSG00000022489	137.44	80.27	-1.55	1.6e-05	87	mus_musculus	ENSMUSG00000022489	Pde1b
ENSMUSG00000031519	95.55	54.09	-1.55	6e-05	87	mus_musculus	ENSMUSG00000031519	Asb5
ENSMUSG00000010461	104.77	59	-1.55	6.8e-05	87	mus_musculus	ENSMUSG00000010461	Eya4
ENSMUSG00000039899	96.56	54.5	-1.55	9.2e-05	87	mus_musculus	ENSMUSG00000039899	Fgl2
ENSMUSG00000074676	90.33	49.74	-1.55	0.000162	87	mus_musculus	ENSMUSG00000074676	Foxs1
ENSMUSG00000068748	17.31	4.3	-1.55	0.00042	87	mus_musculus	ENSMUSG00000068748	Ptprz1
ENSMUSG00000036006	52.42	25.02	-1.55	0.000641	87	mus_musculus	ENSMUSG00000036006	Fam65b
ENSMUSG00000040605	44.01	21.24	-1.55	0.000741	87	mus_musculus	ENSMUSG00000040605	Bace2
ENSMUSG00000032374	1695.73	1073.72	-1.56	0	87	mus_musculus	ENSMUSG00000032374	Plod2
ENSMUSG00000024678	757.79	477.71	-1.56	0	87	mus_musculus	ENSMUSG00000024678	Ms4a4d
ENSMUSG00000031538	350.48	216.65	-1.56	0	87	mus_musculus	ENSMUSG00000031538	Plat
ENSMUSG00000031659	172	102.07	-1.56	2e-06	87	mus_musculus	ENSMUSG00000031659	Adcy7
ENSMUSG00000071856	152.27	89.78	-1.56	4e-06	87	mus_musculus	ENSMUSG00000071856	Mcc
ENSMUSG00000027994	142.47	82.39	-1.56	1e-05	87	mus_musculus	ENSMUSG00000027994	Ccdc109b
ENSMUSG00000083307	125.18	72.59	-1.56	1.2e-05	87	mus_musculus	ENSMUSG00000083307
ENSMUSG00000039529	152.36	87.66	-1.56	2.4e-05	87	mus_musculus	ENSMUSG00000039529	Atp8b1
ENSMUSG00000032006	105.78	59.65	-1.56	6.2e-05	87	mus_musculus	ENSMUSG00000032006	Pdgfd
ENSMUSG00000041482	98.78	53.46	-1.56	0.000164	87	mus_musculus	ENSMUSG00000041482	Piezo2
ENSMUSG00000037225	1470.57	923.71	-1.57	0	87	mus_musculus	ENSMUSG00000037225	Fgf2
ENSMUSG00000036103	1440.4	903.58	-1.57	0	87	mus_musculus	ENSMUSG00000036103	Colec12
ENSMUSG00000031877	322.19	196.03	-1.57	0	87	mus_musculus	ENSMUSG00000031877	Ces2g
ENSMUSG00000054720	153.58	90.61	-1.57	2e-06	87	mus_musculus	ENSMUSG00000054720	Lrrc8c
ENSMUSG00000032220	157.44	92.23	-1.57	2e-06	87	mus_musculus	ENSMUSG00000032220	Myo1e
ENSMUSG00000031284	165.64	96.92	-1.57	3e-06	87	mus_musculus	ENSMUSG00000031284	Pak3
ENSMUSG00000048388	132.33	76.72	-1.57	5e-06	87	mus_musculus	ENSMUSG00000048388	Fam171b
ENSMUSG00000021536	102.18	57.25	-1.57	3.5e-05	87	mus_musculus	ENSMUSG00000021536	Adcy2
ENSMUSG00000034275	106.8	59.01	-1.57	4.8e-05	87	mus_musculus	ENSMUSG00000034275	Igsf9b
ENSMUSG00000026576	47.44	23.18	-1.57	0.000389	87	mus_musculus	ENSMUSG00000026576	Atp1b1
ENSMUSG00000037852	2079.92	1302.53	-1.58	0	87	mus_musculus	ENSMUSG00000037852	Cpe
ENSMUSG00000067586	1279.84	797.24	-1.58	0	87	mus_musculus	ENSMUSG00000067586	S1pr3
ENSMUSG00000013698	1432.23	896.07	-1.58	0	87	mus_musculus	ENSMUSG00000013698	Pea15a
ENSMUSG00000037855	641.28	396.87	-1.58	0	87	mus_musculus	ENSMUSG00000037855	Zfp365
ENSMUSG00000040133	323.49	195.54	-1.58	0	87	mus_musculus	ENSMUSG00000040133	Gpr176
ENSMUSG00000021567	151.13	88.01	-1.58	2e-06	87	mus_musculus	ENSMUSG00000021567	Nkd2
ENSMUSG00000030074	125.15	72.06	-1.58	5e-06	87	mus_musculus	ENSMUSG00000030074	Gxylt2
ENSMUSG00000041729	114.87	64.73	-1.58	1.7e-05	87	mus_musculus	ENSMUSG00000041729	Coro2b
ENSMUSG00000079685	81.12	43.18	-1.58	0.000102	87	mus_musculus	ENSMUSG00000079685	Ulbp1
ENSMUSG00000026343	74.41	39.62	-1.58	0.000114	87	mus_musculus	ENSMUSG00000026343	Gpr39
ENSMUSG00000026748	710.84	436.73	-1.59	0	87	mus_musculus	ENSMUSG00000026748	Plxdc2
ENSMUSG00000020695	2328.27	1400.27	-1.59	0	87	mus_musculus	ENSMUSG00000020695	Mrc2
ENSMUSG00000024011	179.41	105.36	-1.59	0	87	mus_musculus	ENSMUSG00000024011	Pi16
ENSMUSG00000000567	136.56	78.71	-1.59	2e-06	87	mus_musculus	ENSMUSG00000000567	Sox9
ENSMUSG00000022602	157.12	89.05	-1.59	6e-06	87	mus_musculus	ENSMUSG00000022602	Arc
ENSMUSG00000039004	117.41	66.44	-1.59	7e-06	87	mus_musculus	ENSMUSG00000039004	Bmp6
ENSMUSG00000026235	61.06	30.66	-1.59	0.000156	87	mus_musculus	ENSMUSG00000026235	Epha4
ENSMUSG00000001986	580.36	353.8	-1.6	0	87	mus_musculus	ENSMUSG00000001986	Gria3
ENSMUSG00000033855	539.73	326.02	-1.6	0	87	mus_musculus	ENSMUSG00000033855	Ston1
ENSMUSG00000035778	258.17	152.19	-1.6	0	87	mus_musculus	ENSMUSG00000035778	Ggta1
ENSMUSG00000027966	259.86	152.12	-1.6	0	87	mus_musculus	ENSMUSG00000027966	Col11a1
ENSMUSG00000044948	188.63	108.29	-1.6	1e-06	87	mus_musculus	ENSMUSG00000044948	Itprip;Cfap43
ENSMUSG00000063683	130.95	74.01	-1.6	4e-06	87	mus_musculus	ENSMUSG00000063683	Glyat
ENSMUSG00000026069	42.45	19.12	-1.6	0.000312	87	mus_musculus	ENSMUSG00000026069	Il1rl1
ENSMUSG00000062345	33.78	12.82	-1.6	0.00037	87	mus_musculus	ENSMUSG00000062345	Serpinb2
ENSMUSG00000048376	2338.07	1434.45	-1.61	0	87	mus_musculus	ENSMUSG00000048376	F2r
ENSMUSG00000038276	544.42	328.23	-1.61	0	87	mus_musculus	ENSMUSG00000038276	Asic3
ENSMUSG00000038065	417.12	250.56	-1.61	0	87	mus_musculus	ENSMUSG00000038065	Mturn
ENSMUSG00000030790	447.3	268.2	-1.61	0	87	mus_musculus	ENSMUSG00000030790	Adm
ENSMUSG00000022528	296.08	173.73	-1.61	0	87	mus_musculus	ENSMUSG00000022528	Hes1
ENSMUSG00000029371	227.39	132.38	-1.61	0	87	mus_musculus	ENSMUSG00000029371	Cxcl5
ENSMUSG00000001739	175.02	97.81	-1.61	2e-06	87	mus_musculus	ENSMUSG00000001739	Cldn15
ENSMUSG00000005357	127.61	70.47	-1.61	5e-06	87	mus_musculus	ENSMUSG00000005357	Slc1a6
ENSMUSG00000028167	96.33	52.17	-1.61	1.5e-05	87	mus_musculus	ENSMUSG00000028167	Bdh2
ENSMUSG00000048482	91.17	49	-1.61	2e-05	87	mus_musculus	ENSMUSG00000048482	Bdnf
ENSMUSG00000021403	27.45	8.55	-1.61	0.000279	87	mus_musculus	ENSMUSG00000021403	Serpinb9b
ENSMUSG00000021091	16377.4	10070.4	-1.62	0	87	mus_musculus	ENSMUSG00000021091	Serpina3n
ENSMUSG00000028381	1045.21	633.96	-1.62	0	87	mus_musculus	ENSMUSG00000028381	Ugcg
ENSMUSG00000020866	937.34	561.32	-1.62	0	87	mus_musculus	ENSMUSG00000020866	Cacna1g
ENSMUSG00000031799	9051	5397.46	-1.62	0	87	mus_musculus	ENSMUSG00000031799	Tpm4
ENSMUSG00000075254	3574.84	2123.84	-1.62	0	87	mus_musculus	ENSMUSG00000075254	Heg1
ENSMUSG00000051048	396.89	235.76	-1.62	0	87	mus_musculus	ENSMUSG00000051048	P4ha3
ENSMUSG00000031149	260.46	153.13	-1.62	0	87	mus_musculus	ENSMUSG00000031149	Praf2
ENSMUSG00000003541	279.29	163.16	-1.62	0	87	mus_musculus	ENSMUSG00000003541	Ier3
ENSMUSG00000074785	174.44	98.57	-1.62	0	87	mus_musculus	ENSMUSG00000074785	Plxnc1
ENSMUSG00000001349	465.42	233.9	-1.62	5.3e-05	87	mus_musculus	ENSMUSG00000001349	Cnn1
ENSMUSG00000027832	24473.3	14950.7	-1.63	0	87	mus_musculus	ENSMUSG00000027832	Ptx3
ENSMUSG00000022894	2872.24	1738.55	-1.63	0	87	mus_musculus	ENSMUSG00000022894	Adamts5
ENSMUSG00000028108	1248.76	755.77	-1.63	0	87	mus_musculus	ENSMUSG00000028108	Ecm1
ENSMUSG00000005686	655.46	391.93	-1.63	0	87	mus_musculus	ENSMUSG00000005686	Ampd3
ENSMUSG00000039542	657.1	392.72	-1.63	0	87	mus_musculus	ENSMUSG00000039542	Ncam1
ENSMUSG00000039323	193.93	110	-1.63	0	87	mus_musculus	ENSMUSG00000039323	Igfbp2
ENSMUSG00000063531	164.47	92.94	-1.63	0	87	mus_musculus	ENSMUSG00000063531	Sema3e
ENSMUSG00000028776	119.84	65.53	-1.63	3e-06	87	mus_musculus	ENSMUSG00000028776	Tinagl1
ENSMUSG00000020601	105.63	56.48	-1.63	1e-05	87	mus_musculus	ENSMUSG00000020601	Trib2
ENSMUSG00000029223	74.73	38	-1.63	3.3e-05	87	mus_musculus	ENSMUSG00000029223	Uchl1
ENSMUSG00000001510	49.69	22.12	-1.63	0.000132	87	mus_musculus	ENSMUSG00000001510	Dlx3
ENSMUSG00000046768	1677.23	1008.06	-1.64	0	87	mus_musculus	ENSMUSG00000046768	Rhoj
ENSMUSG00000022146	1744.8	1048.95	-1.64	0	87	mus_musculus	ENSMUSG00000022146	Osmr
ENSMUSG00000022754	1817.58	1090.23	-1.64	0	87	mus_musculus	ENSMUSG00000022754	Tmem45a
ENSMUSG00000033149	2975.02	1727.83	-1.64	0	87	mus_musculus	ENSMUSG00000033149	Phldb2
ENSMUSG00000024544	122.41	66.26	-1.64	2e-06	87	mus_musculus	ENSMUSG00000024544	Ldlrad4
ENSMUSG00000055360	27.11	8.63	-1.64	0.000173	87	mus_musculus	ENSMUSG00000055360	Prl2c5
ENSMUSG00000044017	2288.95	1370.45	-1.65	0	87	mus_musculus	ENSMUSG00000044017	Adgrd1
ENSMUSG00000034205	2953.52	1764.53	-1.65	0	87	mus_musculus	ENSMUSG00000034205	Loxl2;Gm21451
ENSMUSG00000062661	631.33	372.69	-1.65	0	87	mus_musculus	ENSMUSG00000062661	Ncs1
ENSMUSG00000040322	530.74	311.28	-1.65	0	87	mus_musculus	ENSMUSG00000040322	Slc25a24
ENSMUSG00000060594	473.4	277.19	-1.65	0	87	mus_musculus	ENSMUSG00000060594	Layn
ENSMUSG00000022048	233.16	133.1	-1.65	0	87	mus_musculus	ENSMUSG00000022048	Dpysl2
ENSMUSG00000037428	151.99	83.19	-1.65	0	87	mus_musculus	ENSMUSG00000037428	Vgf
ENSMUSG00000021575	124.75	67.45	-1.65	1e-06	87	mus_musculus	ENSMUSG00000021575	Ahrr
ENSMUSG00000036356	915.13	539.72	-1.66	0	87	mus_musculus	ENSMUSG00000036356	Csgalnact1
ENSMUSG00000001270	680.88	398.08	-1.66	0	87	mus_musculus	ENSMUSG00000001270	Ckb
ENSMUSG00000034457	607.1	356.36	-1.66	0	87	mus_musculus	ENSMUSG00000034457	Eda2r
ENSMUSG00000000530	384.19	222.34	-1.66	0	87	mus_musculus	ENSMUSG00000000530	Acvrl1
ENSMUSG00000048834	217.74	122.18	-1.66	0	87	mus_musculus	ENSMUSG00000048834	Vstm2a
ENSMUSG00000041842	163.9	89.89	-1.66	0	87	mus_musculus	ENSMUSG00000041842	Fhdc1
ENSMUSG00000103308	93.44	48.36	-1.66	6e-06	87	mus_musculus	ENSMUSG00000103308
ENSMUSG00000025020	29.52	9.63	-1.66	0.00012	87	mus_musculus	ENSMUSG00000025020	Slit1
ENSMUSG00000058056	2137.53	1265.61	-1.67	0	87	mus_musculus	ENSMUSG00000058056	Palld
ENSMUSG00000028194	1322.83	778.63	-1.67	0	87	mus_musculus	ENSMUSG00000028194	Ddah1
ENSMUSG00000039646	1262.77	742.69	-1.67	0	87	mus_musculus	ENSMUSG00000039646	Vasn
ENSMUSG00000025212	536.81	311.64	-1.67	0	87	mus_musculus	ENSMUSG00000025212	Sfxn3
ENSMUSG00000024074	779.98	452.55	-1.67	0	87	mus_musculus	ENSMUSG00000024074	Crim1
ENSMUSG00000042254	531.83	307.86	-1.67	0	87	mus_musculus	ENSMUSG00000042254	Cilp
ENSMUSG00000005124	484.99	276.62	-1.67	0	87	mus_musculus	ENSMUSG00000005124	Wisp1
ENSMUSG00000025161	292.18	164.95	-1.67	0	87	mus_musculus	ENSMUSG00000025161	Slc16a3
ENSMUSG00000036523	261.66	146.41	-1.67	0	87	mus_musculus	ENSMUSG00000036523	Greb1
ENSMUSG00000015143	2938.65	1641.11	-1.67	0	87	mus_musculus	ENSMUSG00000015143	Actn1
ENSMUSG00000026764	59.24	25.65	-1.67	6.2e-05	87	mus_musculus	ENSMUSG00000026764	Kif5c
ENSMUSG00000029761	10226.9	6015.74	-1.68	0	87	mus_musculus	ENSMUSG00000029761	Cald1
ENSMUSG00000042622	1048.18	615.72	-1.68	0	87	mus_musculus	ENSMUSG00000042622	Maff
ENSMUSG00000035274	418.98	240.27	-1.68	0	87	mus_musculus	ENSMUSG00000035274	Tpbg
ENSMUSG00000025185	194.84	106.29	-1.68	0	87	mus_musculus	ENSMUSG00000025185	Loxl4
ENSMUSG00000049866	121.7	63.67	-1.68	1e-06	87	mus_musculus	ENSMUSG00000049866	Arl4c
ENSMUSG00000027894	141.5	73.26	-1.68	1e-06	87	mus_musculus	ENSMUSG00000027894	Slc6a17
ENSMUSG00000001985	56.14	22.99	-1.68	5.8e-05	87	mus_musculus	ENSMUSG00000001985	Grik3
ENSMUSG00000026421	2250.64	1310.49	-1.69	0	87	mus_musculus	ENSMUSG00000026421	Csrp1
ENSMUSG00000011256	1288	750.46	-1.69	0	87	mus_musculus	ENSMUSG00000011256	Adam19
ENSMUSG00000038059	298.06	165.79	-1.69	0	87	mus_musculus	ENSMUSG00000038059	Smim3
ENSMUSG00000021130	176.93	96.13	-1.69	0	87	mus_musculus	ENSMUSG00000021130	Galnt16
ENSMUSG00000039145	78.83	37.98	-1.69	8e-06	87	mus_musculus	ENSMUSG00000039145	Camk1d
ENSMUSG00000001655	78.63	38.44	-1.69	8e-06	87	mus_musculus	ENSMUSG00000001655	Hoxc13
ENSMUSG00000029380	90.11	43.83	-1.69	8e-06	87	mus_musculus	ENSMUSG00000029380	Cxcl1
ENSMUSG00000027875	29.43	9.29	-1.69	6.1e-05	87	mus_musculus	ENSMUSG00000027875	Hmgcs2
ENSMUSG00000029581	3888.25	2265.6	-1.7	0	87	mus_musculus	ENSMUSG00000029581	Fscn1
ENSMUSG00000030162	2151.52	1252.3	-1.7	0	87	mus_musculus	ENSMUSG00000030162	Olr1
ENSMUSG00000038244	1632.07	943.27	-1.7	0	87	mus_musculus	ENSMUSG00000038244	Mical2
ENSMUSG00000031274	1207.6	692.53	-1.7	0	87	mus_musculus	ENSMUSG00000031274	Col4a5
ENSMUSG00000042485	237.96	129.91	-1.7	0	87	mus_musculus	ENSMUSG00000042485	Mustn1
ENSMUSG00000030257	125.48	64.71	-1.7	1e-06	87	mus_musculus	ENSMUSG00000030257	Srgap3
ENSMUSG00000075602	5827.04	3375.45	-1.71	0	87	mus_musculus	ENSMUSG00000075602	Ly6a
ENSMUSG00000021876	1546.08	892.47	-1.71	0	87	mus_musculus	ENSMUSG00000021876	Rnase4
ENSMUSG00000034981	955.86	548	-1.71	0	87	mus_musculus	ENSMUSG00000034981	Parm1
ENSMUSG00000070369	479.1	265.18	-1.71	0	87	mus_musculus	ENSMUSG00000070369	Itgad
ENSMUSG00000000555	4130.76	2283.7	-1.71	0	87	mus_musculus	ENSMUSG00000000555	Itga5
ENSMUSG00000019775	148.15	77.64	-1.71	0	87	mus_musculus	ENSMUSG00000019775	Rgs17
ENSMUSG00000004655	177.38	93.61	-1.71	0	87	mus_musculus	ENSMUSG00000004655	Aqp1
ENSMUSG00000004665	1924.65	987.39	-1.71	0	87	mus_musculus	ENSMUSG00000004665	Cnn2
ENSMUSG00000038530	119.52	61.12	-1.71	0	87	mus_musculus	ENSMUSG00000038530	Rgs4
ENSMUSG00000050370	92.49	44.54	-1.71	3e-06	87	mus_musculus	ENSMUSG00000050370	Ch25h
ENSMUSG00000049191	67.27	31.07	-1.71	1e-05	87	mus_musculus	ENSMUSG00000049191	Rgag4
ENSMUSG00000042367	50.49	20.56	-1.71	2.9e-05	87	mus_musculus	ENSMUSG00000042367	Gjb3
ENSMUSG00000029860	2682.98	1541.08	-1.72	0	87	mus_musculus	ENSMUSG00000029860	Zyx
ENSMUSG00000027955	1261.76	722.16	-1.72	0	87	mus_musculus	ENSMUSG00000027955	Fam198b
ENSMUSG00000026657	1132.78	647.38	-1.72	0	87	mus_musculus	ENSMUSG00000026657	Frmd4a
ENSMUSG00000025790	397.67	222.34	-1.72	0	87	mus_musculus	ENSMUSG00000025790	Slco3a1
ENSMUSG00000051339	181.82	95.47	-1.72	0	87	mus_musculus	ENSMUSG00000051339	2900026A02Rik
ENSMUSG00000057604	152.5	79.11	-1.72	0	87	mus_musculus	ENSMUSG00000057604	Lmcd1
ENSMUSG00000024912	821.84	463.51	-1.73	0	87	mus_musculus	ENSMUSG00000024912	Fosl1
ENSMUSG00000028195	5760.36	3200.72	-1.73	0	87	mus_musculus	ENSMUSG00000028195	Cyr61
ENSMUSG00000029161	70.57	32.46	-1.73	5e-06	87	mus_musculus	ENSMUSG00000029161	Cgref1
ENSMUSG00000034675	2068.08	1174.39	-1.74	0	87	mus_musculus	ENSMUSG00000034675	Dbn1
ENSMUSG00000002602	3574.88	1927.03	-1.74	0	87	mus_musculus	ENSMUSG00000002602	Axl
ENSMUSG00000029484	1641.09	870.41	-1.74	0	87	mus_musculus	ENSMUSG00000029484	Anxa3
ENSMUSG00000049420	74.42	33.79	-1.74	4e-06	87	mus_musculus	ENSMUSG00000049420	Tmem200a
ENSMUSG00000014599	17618.3	9931.4	-1.75	0	87	mus_musculus	ENSMUSG00000014599	Csf1
ENSMUSG00000044042	173.87	88.96	-1.75	0	87	mus_musculus	ENSMUSG00000044042	Fmn1
ENSMUSG00000027611	103.19	49.98	-1.75	0	87	mus_musculus	ENSMUSG00000027611	Procr
ENSMUSG00000058914	72.27	31.3	-1.75	5e-06	87	mus_musculus	ENSMUSG00000058914	C1qtnf3
ENSMUSG00000032060	1609.34	902.24	-1.76	0	87	mus_musculus	ENSMUSG00000032060	Cryab
ENSMUSG00000039239	173.91	87.55	-1.76	0	87	mus_musculus	ENSMUSG00000039239	Tgfb2
ENSMUSG00000048764	139.54	70.73	-1.76	0	87	mus_musculus	ENSMUSG00000048764	Tmprss11f
ENSMUSG00000052353	3940.41	1978.25	-1.76	0	87	mus_musculus	ENSMUSG00000052353	Cemip
ENSMUSG00000032735	70.94	31.04	-1.76	3e-06	87	mus_musculus	ENSMUSG00000032735	Ablim3
ENSMUSG00000030116	2556.18	1431.32	-1.77	0	87	mus_musculus	ENSMUSG00000030116	Mfap5
ENSMUSG00000017969	405.92	219.4	-1.77	0	87	mus_musculus	ENSMUSG00000017969	Ptgis
ENSMUSG00000008136	365.57	193.69	-1.77	0	87	mus_musculus	ENSMUSG00000008136	Fhl2
ENSMUSG00000049511	34.49	10.91	-1.77	1.5e-05	87	mus_musculus	ENSMUSG00000049511	Htr1b
ENSMUSG00000005087	2065.45	1143.08	-1.78	0	87	mus_musculus	ENSMUSG00000005087	Cd44
ENSMUSG00000041120	616.91	334.86	-1.78	0	87	mus_musculus	ENSMUSG00000041120	Nbl1
ENSMUSG00000001870	111.17	53.62	-1.78	0	87	mus_musculus	ENSMUSG00000001870	Ltbp1
ENSMUSG00000075122	106.22	49.17	-1.79	0	87	mus_musculus	ENSMUSG00000075122	Cd80
ENSMUSG00000031626	78.51	34.97	-1.79	1e-06	87	mus_musculus	ENSMUSG00000031626	Sorbs2
ENSMUSG00000029778	1841.67	1007.33	-1.8	0	87	mus_musculus	ENSMUSG00000029778	Adcyap1r1
ENSMUSG00000050069	1811.29	988.99	-1.8	0	87	mus_musculus	ENSMUSG00000050069	Grem2
ENSMUSG00000046167	627.43	337.1	-1.8	0	87	mus_musculus	ENSMUSG00000046167	Gldn
ENSMUSG00000036745	98.8	45.91	-1.8	0	87	mus_musculus	ENSMUSG00000036745	Ttll7
ENSMUSG00000001131	12899.6	7047.62	-1.81	0	87	mus_musculus	ENSMUSG00000001131	Timp1
ENSMUSG00000024044	972.19	520.65	-1.81	0	87	mus_musculus	ENSMUSG00000024044	Epb41l3
ENSMUSG00000027800	364.79	188.93	-1.81	0	87	mus_musculus	ENSMUSG00000027800	Tm4sf1
ENSMUSG00000032118	139.45	67.76	-1.81	0	87	mus_musculus	ENSMUSG00000032118	Fez1
ENSMUSG00000086233	56.39	22.13	-1.81	2e-06	87	mus_musculus	ENSMUSG00000086233
ENSMUSG00000064023	30.53	7.61	-1.81	6e-06	87	mus_musculus	ENSMUSG00000064023	Klk8
ENSMUSG00000021508	1323.15	715.51	-1.82	0	87	mus_musculus	ENSMUSG00000021508	Cxcl14
ENSMUSG00000020044	1049.32	562.68	-1.82	0	87	mus_musculus	ENSMUSG00000020044	Timp3
ENSMUSG00000057967	140.93	67.6	-1.82	0	87	mus_musculus	ENSMUSG00000057967	Fgf18
ENSMUSG00000044522	91.02	40.62	-1.82	0	87	mus_musculus	ENSMUSG00000044522
ENSMUSG00000031442	92.23	40.63	-1.82	0	87	mus_musculus	ENSMUSG00000031442	Mcf2l
ENSMUSG00000039405	3853.91	2088.35	-1.83	0	87	mus_musculus	ENSMUSG00000039405	Prss23
ENSMUSG00000026475	701.14	372.44	-1.83	0	87	mus_musculus	ENSMUSG00000026475	Rgs16
ENSMUSG00000028464	3935.54	2008.18	-1.83	0	87	mus_musculus	ENSMUSG00000028464	Tpm2
ENSMUSG00000030208	5146.18	2772.66	-1.84	0	87	mus_musculus	ENSMUSG00000030208	Emp1
ENSMUSG00000001025	10951.4	5867.99	-1.84	0	87	mus_musculus	ENSMUSG00000001025	S100a6
ENSMUSG00000035783	18111.7	8844.47	-1.84	0	87	mus_musculus	ENSMUSG00000035783	Acta2
ENSMUSG00000016918	1097.3	575.2	-1.85	0	87	mus_musculus	ENSMUSG00000016918	Sulf1
ENSMUSG00000067818	1160.65	520.17	-1.85	0	87	mus_musculus	ENSMUSG00000067818	Myl9
ENSMUSG00000010797	64.27	25.41	-1.85	1e-06	87	mus_musculus	ENSMUSG00000010797	Wnt2
ENSMUSG00000029552	168.7	81.65	-1.86	0	87	mus_musculus	ENSMUSG00000029552	Tes
ENSMUSG00000062184	947.59	493.36	-1.87	0	87	mus_musculus	ENSMUSG00000062184	Hs6st2
ENSMUSG00000003032	761.68	394.36	-1.87	0	87	mus_musculus	ENSMUSG00000003032	Klf4
ENSMUSG00000038587	4565.74	2224.55	-1.87	0	87	mus_musculus	ENSMUSG00000038587	Akap12
ENSMUSG00000035385	175.68	82.45	-1.87	0	87	mus_musculus	ENSMUSG00000035385	Ccl2
ENSMUSG00000046223	184.34	86.36	-1.87	0	87	mus_musculus	ENSMUSG00000046223	Plaur
ENSMUSG00000020431	112.19	50.92	-1.87	0	87	mus_musculus	ENSMUSG00000020431	Adcy1
ENSMUSG00000050587	92.65	39.72	-1.87	0	87	mus_musculus	ENSMUSG00000050587	Lrrc4c
ENSMUSG00000020911	72.6	27.43	-1.87	1e-06	87	mus_musculus	ENSMUSG00000020911	Krt19
ENSMUSG00000079018	300.39	145.91	-1.88	0	87	mus_musculus	ENSMUSG00000079018	Ly6c1
ENSMUSG00000019970	1766.33	919.35	-1.89	0	87	mus_musculus	ENSMUSG00000019970	Sgk1
ENSMUSG00000037411	32499.3	15967.4	-1.9	0	87	mus_musculus	ENSMUSG00000037411	Serpine1
ENSMUSG00000038296	249.77	120.79	-1.9	0	87	mus_musculus	ENSMUSG00000038296	Galnt18
ENSMUSG00000023885	6826.48	3271.1	-1.91	0	87	mus_musculus	ENSMUSG00000023885	Thbs2
ENSMUSG00000056643	82.46	33.03	-1.91	0	87	mus_musculus	ENSMUSG00000056643	Chst13
ENSMUSG00000070348	712	358.15	-1.92	0	87	mus_musculus	ENSMUSG00000070348	Ccnd1
ENSMUSG00000024521	207.11	97.8	-1.92	0	87	mus_musculus	ENSMUSG00000024521	Pmaip1
ENSMUSG00000037946	103.83	41.67	-1.92	0	87	mus_musculus	ENSMUSG00000037946	Fgd3
ENSMUSG00000091243	1718.67	873.7	-1.93	0	87	mus_musculus	ENSMUSG00000091243	Vgll3
ENSMUSG00000047250	883.18	444.87	-1.93	0	87	mus_musculus	ENSMUSG00000047250	Ptgs1
ENSMUSG00000032548	505.24	246.71	-1.93	0	87	mus_musculus	ENSMUSG00000032548	Slco2a1
ENSMUSG00000009772	108.55	45.85	-1.93	0	87	mus_musculus	ENSMUSG00000009772	Nuak2
ENSMUSG00000056025	94.87	37.74	-1.93	0	87	mus_musculus	ENSMUSG00000056025	Clca3a1
ENSMUSG00000002847	570.6	282.04	-1.94	0	87	mus_musculus	ENSMUSG00000002847	Pla1a
ENSMUSG00000076441	1543.28	774.97	-1.95	0	87	mus_musculus	ENSMUSG00000076441	Ass1
ENSMUSG00000048096	216.03	100.5	-1.95	0	87	mus_musculus	ENSMUSG00000048096	Lmod1
ENSMUSG00000020875	88.7	35.69	-1.95	0	87	mus_musculus	ENSMUSG00000020875	Hoxb9
ENSMUSG00000030468	74.37	25.82	-1.95	0	87	mus_musculus	ENSMUSG00000030468	Siglecg
ENSMUSG00000030737	231	107.46	-1.96	0	87	mus_musculus	ENSMUSG00000030737	Slco2b1
ENSMUSG00000014602	564.18	242.4	-1.96	0	87	mus_musculus	ENSMUSG00000014602	Kif1a
ENSMUSG00000024529	45265.5	22520.5	-1.98	0	87	mus_musculus	ENSMUSG00000024529	Lox
ENSMUSG00000003849	774.49	380.14	-1.98	0	87	mus_musculus	ENSMUSG00000003849	Nqo1
ENSMUSG00000016756	404.45	188.52	-1.98	0	87	mus_musculus	ENSMUSG00000016756	Cmah
ENSMUSG00000020019	404.01	190.28	-2	0	87	mus_musculus	ENSMUSG00000020019	Ntn4
ENSMUSG00000042734	127.43	51.17	-2.02	0	87	mus_musculus	ENSMUSG00000042734	Ttc9
ENSMUSG00000024486	74.52	26.12	-2.04	0	87	mus_musculus	ENSMUSG00000024486	Hbegf
ENSMUSG00000019997	6328.61	2559.21	-2.06	0	87	mus_musculus	ENSMUSG00000019997	Ctgf
ENSMUSG00000028583	463.6	211.97	-2.08	0	87	mus_musculus	ENSMUSG00000028583	Pdpn
ENSMUSG00000097789	137.23	54.55	-2.08	0	87	mus_musculus	ENSMUSG00000097789
ENSMUSG00000040152	16017.3	6254.94	-2.08	0	87	mus_musculus	ENSMUSG00000040152	Thbs1
ENSMUSG00000097451	1504.77	703.78	-2.09	0	87	mus_musculus	ENSMUSG00000097451
ENSMUSG00000020598	433.54	192.78	-2.09	0	87	mus_musculus	ENSMUSG00000020598	Nrcam
ENSMUSG00000037035	1167.6	535.67	-2.1	0	87	mus_musculus	ENSMUSG00000037035	Inhbb
ENSMUSG00000090958	2630.92	1180.57	-2.1	0	87	mus_musculus	ENSMUSG00000090958	Lrrc32
ENSMUSG00000001020	446.69	194.35	-2.15	0	87	mus_musculus	ENSMUSG00000001020	S100a4
ENSMUSG00000035373	224.39	91.82	-2.16	0	87	mus_musculus	ENSMUSG00000035373	Ccl7
ENSMUSG00000027220	175.83	69.18	-2.17	0	87	mus_musculus	ENSMUSG00000027220	Syt13
ENSMUSG00000059430	433.49	185.43	-2.18	0	87	mus_musculus	ENSMUSG00000059430	Actg2
ENSMUSG00000067219	71.39	21.75	-2.18	0	87	mus_musculus	ENSMUSG00000067219	Nipal1
ENSMUSG00000032085	497.99	212.21	-2.19	0	87	mus_musculus	ENSMUSG00000032085	Tagln
ENSMUSG00000032487	113.51	40.07	-2.19	0	87	mus_musculus	ENSMUSG00000032487	Ptgs2
ENSMUSG00000031906	333.53	132.78	-2.29	0	87	mus_musculus	ENSMUSG00000031906	Smpd3
ENSMUSG00000079092	70.54	18.83	-2.31	0	87	mus_musculus	ENSMUSG00000079092	Prl2c2
ENSMUSG00000041324	345.1	135.21	-2.32	0	87	mus_musculus	ENSMUSG00000041324	Inhba
ENSMUSG00000027827	205.52	70.23	-2.48	0	87	mus_musculus	ENSMUSG00000027827	Kcnab1
ENSMUSG00000027859	323.54	113.36	-2.51	0	87	mus_musculus	ENSMUSG00000027859	Ngf
ENSMUSG00000029377	184.51	61.19	-2.51	0	87	mus_musculus	ENSMUSG00000029377	Ereg
ENSMUSG00000056457	67.61	13.18	-2.58	0	87	mus_musculus	ENSMUSG00000056457	Prl2c3;Prl2c4
ENSMUSG00000056758	395.53	116.12	-2.93	0	87	mus_musculus	ENSMUSG00000056758	Hmga2
ENSMUSG00000024379	226.27	57.22	-3.1	0	87	mus_musculus	ENSMUSG00000024379	Tslp
