# Supplementary material for: LincRNA H19 protects from dietary obesity by constraining expression of monoallelic genes in brown fat
Source: Nat Commun. 2018 Sep 6;9:3622. doi: 10.1038/s41467-018-05933-8 (PMC6127097; doi:10.1038/s41467-018-05933-8)
Supplement: Supplementary file 6 — Supplementary Data 4 [file 41467_2018_5933_MOESM6_ESM.xlsx]

## Sheet: Blatt1
Expression of human H19 in fractions from human adipose tissue. CD68 marks nonparenchymal cells (NPC), GLUT4 marks mature adipocytes (MAT). WAT = Expression in adipose tissue resectate.
Gene Symbol	Tissue / Fraction	n	Mean Expression	95% CI	p-Value (vs. NPC)	p-Value (vs. MAT)
H19	NPC	10	4.295	0.294-8.296
	MAT	10	35.34	-4.319-75	0.0904#
	WAT	10	33.35	4.879-61.82	0.112	not significant
CD68	NPC	11	82.28	54.01-110.5
	MAT	11	0.8905	0.29-1.491	<0.0001C
	WAT	12	3.786	0.754-6.818	<0.0001C	not significant
GLUT4	NPC	12	1.898	1.173-2.622
	MAT	12	97.68	41.99-153.4	0.0001C
	WAT	12	47.58	27.71-67.45	0.0451A	0.0289
