# Supplementary material for: LincRNA H19 protects from dietary obesity by constraining expression of monoallelic genes in brown fat
Source: Nat Commun. 2018 Sep 6;9:3622. doi: 10.1038/s41467-018-05933-8 (PMC6127097; doi:10.1038/s41467-018-05933-8)
Supplement: Supplementary file 7 — Supplementary Data 5 [file 41467_2018_5933_MOESM7_ESM.xlsx]

## Sheet: Blatt1
Correlation of human H19 with obesity cohort patient characteristics, serum parameters and gene markers of adipose tissue browning
sc_H19 [AU] vs	All	n	Mean (95% CI)	Rho	p-Value	w/o T2D	n	Mean (95% CI)	Rho	p-Value
CIDEA [AU]		163	2.438 (2.026-2.85)	0.01288	0.8704		80	3.161 (2.481-3.841)	0.1873	0.0963#
PRDM16 AU]		164	2.254 (1.917-2.592)	-0.04605	0.5582		80	2.415 (1.876-2.953)	0.07682	0.4982
UCP1 [AU]		61	1.486 (0.9696-2.002)	0.4615	0.0002C		33	1.831 (1.003-2.659)	0.535	0.0013
BMI		169	44.14 (42.21-46.07)	-0.1359	0.0781#		82	38.9 (36.02-41.97)	-0.2745	0.0126
Creatinin [µmol/l]		168	76.17 (72.01-80.32)	-0.02076	0.7894		81	70.88 (67.33-74.43)	-0.09806	0.3838
CrP [mg/l]		168	11.84 (9.376-14.31)	-0.02313	0.766		81	11.53 (7.551-15.5)	-0.06706	0.5519
FPG [mmol/l]		158	6.725 (6.266-7.183)	-0.06038	0.451		74	5.395 (5.161-5.629)	-0.2118	0.0701#
Leucocyte		166	7.957 (7.469-8.445)	0.06575	0.4		80	8.044 (7.183-8.905)	0.04563	0.6877
ALAT [µkat/l]		164	0.5891 (0.5306-0.6476)	-0.07846	0.318		79	0.562 (0.49-0.633)	-0.1768	0.119
ASAT [µkat/l]		158	0.4839 (0.4535-0.7074)	0.01569	0.8449		77	0.459 (0.414-0.505)	-0.01391	0.9045
gGT [µkat/l]		163	0.8485 (0.7074-0.9896)	0.04341	0.5822		78	0.826 (0.595-1.056)	-0.004883	0.9662
TSH [mU/l]		144	1.554 (1.387-1.721)	-0.1279	0.1267		71	1.523 (1.27-1.775)	-0.2558	0.0313A
visc_H19[AU] vs	All	n	Mean (95% CI)	Rho	p-Value	w/o T2D	n	Mean (95% CI)	Rho	p-Value
CIDEA [AU]		165	2.429 (2.004-2.854)	-0.01972	0.8015		80	3.09 (2.355-3.825)	0.05031	0.6576
PRDM16 AU]		165	2.951 (2.419-3.484)	-0.0285	0.7163		81	3.899 (2.936-4.863)	-0.0172	0.8789
UCP1 [AU]		113	2.925 (1.683-4.167)	0.1075	0.2571		57	4.172 (1.834-6.509)	0.2804	0.0347A
BMI		169	44.14 (42.21-46.07)	-0.2549	0.0008C		82	38.9 (36.02-41.97)	-0.3144	0.004B
Creatinin [µmol/l]		168	76.17 (72.01-80.32)	0.01963	0.8006		81	70.88 (67.33-74.43)	0.02555	0.8209
CrP [mg/l]		168	11.84 (9.376-14.31)	-0.05255	0.4988		81	11.53 (7.551-15.5)	-0.08711	0.4394
FPG [mmol/l]		158	6.725 (6.266-7.183)	-0.1038	0.1945		74	5.395 (5.161-5.629)	-0.08031	0.4964
Leucocyte		166	7.957 (7.469-8.445)	0.02613	0.7383		80	8.044 (7.183-8.905)	-0.01946	0.864
ALAT [µkat/l]		164	0.5891 (0.5306-0.6476)	-0.1263	0.1071		79	0.562 (0.49-0.633)	-0.1552	0.1721
ASAT [µkat/l]		158	0.4839 (0.4535-0.7074)	0.0002603	0.9974		77	0.459 (0.414-0.505)	0.06409	0.5798
gGT [µkat/l]		163	0.8485 (0.7074-0.9896)	-0.1104	0.1606		78	0.826 (0.595-1.056)	-0.09666	0.3999
TSH [mU/l]		144	1.554 (1.387-1.721)	-0.08148	0.3316		71	1.523 (1.27-1.775)	-0.09212	0.4448
