# Supplementary material for: LincRNA H19 protects from dietary obesity by constraining expression of monoallelic genes in brown fat
Source: Nat Commun. 2018 Sep 6;9:3622. doi: 10.1038/s41467-018-05933-8 (PMC6127097; doi:10.1038/s41467-018-05933-8)
Supplement: Supplementary file 8 — Supplementary Data 6 [file 41467_2018_5933_MOESM8_ESM.xlsx]

## Sheet: SYBR Primers (Fig.2i)
Sequences of oligonucleotides used for qRT-PCR quantification of gene expression using SYBR method used in this study
Gene Symbol	Full Gene Name	Ensembl ID	Sequence (5'-3')	Type
Adipoq_F	Adiponectin, C1Q And Collagen Domain Containing	ENSMUSG00000022878	CGTGATGGCAGAGATGGCACTC	Adipogenesis (Late marker)
Adipoq_R			CCTTAGGACCAAGAAGACCTGCATC
Cebpa_F	CCAAT/Enhancer Binding Protein Alpha	ENSMUSG00000034957	GAACAGCTGAGCCGTGAACT	Adipogenesis (Transcription Factor)
Cebpa_R			AAACCATCCTCTGGGTCTCC
Cebpb_F	CCAAT/Enhancer Binding Protein Beta	ENSG00000172216	CGTTCATGCACCGCCTGCG	Adipogenesis (Transcription Factor)
Cebpb_R			CGTTCATGCACCGCCTGCG
Elovl3_F	Elongation of very long chain fatty acids protein 3	ENSMUSG00000038754	TCCGCGTTCTCATGTAGGTCT	Thermogenic Marker
Elovl3_R			GGACCTGATGCAACCCTATGA
Fabp4_F	Fatty Acid Binding Protein 4	ENSMUSG00000062515	TTCGATGAAATCACCGCAGA	Adipogenesis (Late marker)
Fabp4_R			AGGGCCCCGCCATCT
H19_F	H19, Imprinted Maternally Expressed Transcript (Non-Protein Coding)	ENSMUSG00000000031	TGTCTCGAAGAGCTCGGACTG	Imprinted Gene (MEG)
H19_R			CTGTCATCCTCGCCTTCAGTG
hnNctc1_F	Non-coding transcript 1	ENSMUSG00000087090	CCCTATCTGCAATGTTTTCCT	Nuclear localisation marker
hnNctc1_R			GATGGTGCGTATTGTTGCTA
Pparg_F	Peroxisome Proliferator Activated Receptor Gamma	ENSMUSG00000000440	GCATGGTGCCTTCGCTGA	Adipogenesis (Transcription Factor)
Pparg_R			TGGCATCTCTGTGTCAACCATG
Ppargc1a_F	PPARG Coactivator 1 Alpha	ENSMUSG00000029167	CCGATCACCATATTCCAGGT	Adipogenesis (Cofactor)
Ppargc1a_R			GTGTGCGGTGTCTGTAGTGG
Prdm16_F	PR/SET Domain 16	ENSMUSG00000039410	CACAGCACGGTGAAGCCATTC	Adipogenesis (Cofactor)
Prdm16_R			GGCGTGCATCCGCTTGTG
Ucp1_F	Uncoupling Protein 1	ENSMUSG00000031710	AGCTGTGCGATGTCCATGTAC	Uncoupling Protein
Ucp1_R			TGATGACGTTCCAGGACC

## Sheet: TaqMan Assays
Information of Assay No.s (Life Technologies) for qRT-PCR quantification of gene expression using Taq Man methods used in this study
Gene Symbol	Full Gene Name	Ensembl ID	Taq Man Assay No	Type
AdipoQ	Adiponectin, C1Q and collagen domain containing	ENSMUSG00000022878	Mm00456425_m1	Late adipoyte marker
CD34	Cluster of Differentiation 34	ENSMUSG00000016494	Mm00519283_m1	Adipocyte Progenitor Marker
Cebpa	CCAAT/enhancer binding protein (C/EBP), alpha	ENSMUSG00000034957	Mm00514283_s1	Adipogenesis (Transcription Factor)
Cebpb	CCAAT/enhancer binding protein (C/EBP), beta	ENSMUSG00000056501	Mm00843434_s1	Adipogenesis (Transcription Factor)
Cidea	Cell death-inducing DNA fragmentation factor, alpha subunit-like effector A	ENSMUSG00000024526	Mm00432554_m1	Thermogenic marker
Ctcf	CCCTC-binding factor	ENSMUSG00000005698	Mm00484027_m1	Transcriptional repressor
Dcn	Decorin	ENSMUSG00000019929	Mm00514535_m1	Maternally expressed gene
Dio2	Deiodinase, iodothyronine, type II	ENSMUSG00000007682	Mm00515664_m1	Brown adipocyte marker
Dlk1	Delta Like Non-Canonical Notch Ligand 1	ENSMUSG00000040856	Mm00494477_m1	Adipocyte Progenitor Marker
Elovl3	Elongation of very long chain fatty acids (FEN1/Elo2, SUR4/Elo3, yeast)-like 3	ENSMUSG00000038754	Mm01194164_m1	Thermogenic marker
Fabp4	Fatty acid binding protein 4, adipocyte	ENSMUSG00000062515	Mm00445878_m1	Late adipoyte marker
Gapdh	Glyceraldehyde-3-phosphate dehydrogenase	ENSMUSG00000057666	Mm99999915_g1	House-keeping gene
H19	H19, imprinted maternally expressed transcript	ENSMUSG00000000031	Mm01156721_g1	Maternally expressed gene
Hprt	Hypoxanthine guanine phosphoribosyl transferase	ENSMUSG00000025630	Mm00446968_m1	House-keeping gene
Igf2	Insulin-like growth factor 2	ENSMUSG00000048583	Mm00439564_m1	Paternally expressed gene
Lep	leptin	ENSMUSG00000059201	Mm00434759_m1	Adipocyte Marker
Mest	Mesoderm specific transcript	ENSMUSG00000051855	Mm00485003_m1	Paternally expressed gene
Nnat	Neuronatin	ENSMUSG00000067786	Mm00731416_s1	Paternally expressed gene
Pdgfra	Platelet Derived Growth Factor Receptor Alpha	ENSMUSG00000029231	Mm01211685_m1	Adipocyte Progenitor Marker
Pdgfrb	Platelet Derived Growth Factor Receptor Beta	ENSMUSG00000024620	Mm01262489_m1	Adipocyte Progenitor Marker
Peg3	Paternally expressed 3	ENSMUSG00000002265	Mm01337379_m1	Paternally expressed gene
Peg10	Paternally expressed 10	ENSMUSG00000092035	Mm01167724_m1	Paternally expressed gene
Plagl1	Pleiomorphic adenoma gene-like 1	ENSMUSG00000019817	Mm00494251_m1	Paternally expressed gene
Pparg	Peroxisome proliferator activated receptor gamma	ENSMUSG00000000440	Mm01184322_m1	Adipogenesis (Transcription Factor)
Ppargc1a	Peroxisome proliferative activated receptor, gamma, coactivator 1 alpha	ENSMUSG00000029167	Mm01208835_m1	Adipogenesis (Cofactor)
Runx2	Runt Related Transcription Factor 2	ENSMUSG00000039153	Mm00501580_m1	Adipocyte Progenitor Marker
Ucp1	Uncoupling protein 1 (mitochondrial, proton carrier)	ENSMUSG00000031710	Mm01244861_m1	Uncoupling Protein
miR-675-5p	mmu-miR-675-5p	ENSMUSG00000076275	_001940	MicroRNA
miR-675-3p	mmu-miR-675-3p	ENSMUSG00000076275	_001941	MicroRNA

## Sheet: SYBR Primers (others)
Sequences of oligonucleotides used for qRT-PCR quantification of gene expression using SYBR method used in this study
Gene Symbol	Full Gene Name	Ensembl ID	Sequence (5'-3')	Type
Afg3l2_F	AFG3 Like Matrix AAA Peptidase Subunit 2	ENSMUSG00000024527	GTTGATGGGCAATACGTCTGG	Mitochondrial Biogenesis
Afg3l2_R			GACCCGGTTCTCCCCTTCT
CD24_F	Signal transducer 24	ENSMUSG00000047139	TGCTCCTACCCACGCAGATT	Adipocyte Progenitor Marker
CD24_R			GCGTTACTTGGATTTGGGGAAGCA
CD29_F	Integrin β-1	ENSMUSG00000025809	GGACCTTTTGGGTTGAGCTTATT	Adipocyte Progenitor Marker
CD29_R			AAAAAGTCTAACCCCCATATTGGA
Cdkn1c_F	Cyclin Dependent Kinase Inhibitor 1C	ENSMUSG00000037664	CCGGTCGAGGAGCAGAAT	Imprinted Gene (MEG)
Cdkn1c_R			TTCGACGCCTTGTTCTCCT
Cox4i1_F	Cytochrome c oxidase subunit 4 isoform 1, mitochondrial	ENSMUSG00000031818	ACCAAGCGAATGCTGGACAT	Mitochondrial Biogenesis
Cox4i1_R			GGCGGAGAAGCCCTGAA
Cox7a1_F	Cytochrome c oxidase subunit 7A1, mitochondrial	ENSMUSG00000074218	CAGCGTCATGGTCAGTCTGT	Mitochondrial Biogenesis
Cox7a1_R			AGAAAACCGTGTGGCAGAGA
Cox8b_F	Cytochrome c oxidase subunit 8B, mitochondrial	ENSMUSG00000025488	GAACCATGAAGCCAACGACT	Mitochondrial Biogenesis
Cox8b_R			GCGAAGTTCACAGTGGTTCC
Drp1_F	Dynamin 1 Like	ENSMUSG00000022789	CAGGAATTGTTACGGTTCCCTAA	Mitochondrial Fission / Fusion
Drp1_R			CCTGAATTAACTTGTCCCGTGA
Fis1_F	Fission, Mitochondrial 1	ENSMUSG00000019054	AGAGCACGCAATTTGAATATGCC	Mitochondrial Fission / Fusion
Fis1_R			ATAGTCCCGCTGTTCCTCTTT
Gata2_F	GATA Binding Protein 2	ENSMUSG00000015053	AACGCCTGTGGCCTCTACTA	Adipocyte Progenitor Marker
Gata2_R			TGCTGGACATCTTCCGATTC
Igf2r_F	Insulin Like Growth Factor 2 Receptor	ENSMUSG00000023830	ACACCTACTACTTGCGGGTC	Imprinted Gene (MEG)
Igf2r_R			ATAGATGGTTGTGGAGCGCT
Ly6a_F	ymphocyte antigen 6A-2/6E-1	ENSMUSG00000075602	GTTTGCTGATTCTTCTTGTGGCCC	Adipocyte Progenitor Marker
Ly6a_R			ACTGCTGCCTCCTGAGTAACAC
Mff_F	Mitochondrial Fission Factor	ENSMUSG00000026150	ATGCCAGTGTGATAATGCAAGT	Mitochondrial Fission / Fusion
Mff_R			CTCGGCTCTCTTCGCTTTG
Mfn1_F	Mitofusin 1	ENSMUSG00000027668	ATGGCAGAAACGGTATCTCCA	Mitochondrial Fission / Fusion
Mfn1_R			GCCCTCAGTAACAAACTCCAGT
Mfn2_F	Mitofusin 2	ENSMUSG00000029020	AGAACTGGACCCGGTTACCA	Mitochondrial Fission / Fusion
Mfn2_R			CACTTCGCTGATACCCCTGA
Mrpl12_F	Mitochondrial Ribosomal Protein L12	ENSMUSG00000039640	GCCACCGAAGGAGTGAAGC	Mitochondrial Biogenesis
Mrpl12_R			GGAGCGTAAGGCTGGCAAT
Nctc1_F	Non-coding transcript 1	ENSMUSG00000087090	CCACCAAAGCAGAAGACCAC	Imprinted Gene (PEG)
Nctc1_R			TGATAGTCCTGGTGTGGTGG
Ndufaf2_F	NADH:Ubiquinone Oxidoreductase Complex Assembly Factor 2	ENSMUSG00000068184	CACGGACCATCTGGGGAAC	Mitochondrial Biogenesis
Ndufaf2_R			CTTTTCTCTCGAATAGTCTGCCC
Ndufaf7_F	NADH:Ubiquinone Oxidoreductase Complex Assembly Factor 7	ENSMUSG00000024082	ATCTTCGGGGAGCTACTAGGG	Mitochondrial Biogenesis
Ndufaf7_R			ATGGCACAGGTCTTTAGCACA
Ndufs2_F	NADH:Ubiquinone Oxidoreductase Core Subunit S2	ENSMUSG00000013593	TCGTGCTGGAACTGAGTGGA	Mitochondrial Biogenesis
NdufS2_R			GGCCTGTTCATTACACATCATGG
Ndufv2_F	NADH:Ubiquinone Oxidoreductase Core Subunit V2	ENSMUSG00000024099	GGCTACCTATCTCCGCTATGA	Mitochondrial Biogenesis
Ndufv2_R			TCCCAACTGGCTTTCGATTATAC
Nrf1_F	Nuclear Respiratory Factor 1	ENSMUSG00000058440	TATGGCGGAAGTAATGAAAGACG	Mitochondrial Biogenesis
Nrf1_R			CAACGTAAGCTCTGCCTTGTT
Nrf2_F	Nuclear Respiratory Factor 2 (Nfe2l2)	ENSMUSG00000015839	CTTTAGTCAGCGACAGAAGGAC	Mitochondrial Biogenesis
Nrf2_R			AGGCATCTTGTTTGGGAATGTG
Opa1_F	OPA1, Mitochondrial Dynamin Like GTPase	ENSMUSG00000038084	TGGAAAATGGTTCGAGAGTCAG	Mitochondrial Fission / Fusion
Opa1_R			CATTCCGTCTCTAGGTTAAAGCG
Peg10_F	Paternally Expressed 10	ENSMUSG00000092035	AGAGCAGCCAACCGAGAAG	Imprinted Gene (PEG)
Peg10_R			TCGTGGTTGGCGTCTTTTG
Plagl1_F	PLAG1 Like Zinc Finger 1	ENSMUSG00000019817	TCGTCACCCTGGAGAAGTTC	Imprinted Gene (PEG)
Plagl1_R			ATCTTGTTGGGATCGTGGGT
Polg_F	DNA Polymerase Gamma, Catalytic Subunit	ENSMUSG00000039176	CGG GAG CTG TTC GTC AAA G	Mitochondrial Biogenesis
Polg_R			CAG GTA GGA CAC ACC CAT CT
Ppara_F	Peroxisome proliferator activated receptor alpha	ENSMUSG00000022383	AGAGCCCCATCTGTCCTCTC	Adipogenesis (Transcription Factor)
Ppara_R			ACTGGTAGTCTGCAAAACCAAA
Ppargc1a_F	PPARG Coactivator 1 Alpha	ENSMUSG00000029167	TATGGAGTGACATAGAGTGTGCT	Mitochondrial Biogenesis
Ppargc1a_R			CCACTTCAATCCACCCAGAAAG
Sdha_F	Succinate Dehydrogenase Complex Flavoprotein Subunit A	ENSMUSG00000021577	GAACACTCCAAAAACAGACCTGC	Mitochondrial Biogenesis
Sdha_R			TCCACCACTGGGTATTGAGTAG
Slc22a3_F	Solute Carrier Family 22 Member 3	ENSMUSG00000023828	CCTGGATGACTTGCTTCGTG	Imprinted Gene (MEG)
Slc22a3_R			AGAGAAAGCTGGGCAGAGAG
Tgfb2_F	Transforming growth factor beta-2 Latency-associated peptide	ENSMUSG00000039239	TGGAGTTCAGACACTCAACACA	Adipocyte Progenitor Marker
Tgfb2_R			GTTCCAGATCCTGGGACACA
Uqcr10_F	Ubiquinol-Cytochrome C Reductase, Complex III Subunit X	ENSMUSG00000059534	CGAGCGAGCCTTCGATCAG	Mitochondrial Biogenesis
Uqcr10_R			ACAGTTTCCCCTCGTTGATGT

## Sheet: LNA GapmeR
Sequence information of LNA inhibitor oligonucleotides used in this study
Gene Symbol / Description	Full Gene Name	Ensembl ID	Sequence (5'-3')	Type
Scr LNA	Negative Control A	not applicable	AACACGTCTATACGC	Antisense LNA GapmeR in vitro Standard
H19 LNA	H19, Imprinted Maternally Expressed Transcript (Non-Protein Coding)	ENSMUSG00000000031	GGCAAAGGATGAAGTA	Antisense LNA GapmeR in vitro Standard
H19 LNA_2	H19, Imprinted Maternally Expressed Transcript (Non-Protein Coding)	ENSMUSG00000000031	CCTTGCTGTAAAATC	Antisense LNA #2 GapmeR in vitro Standard

## Sheet: CHART Bio-OGN
Sequences for oligonucleotides used for H19 pulldown (ChART-MS) used in this study
Description	Sequence (5'-3')	Type
#probe 1 sense 90	GAAGCAGTTCCATCATAAAGTG[BtnTg]	Biotinylated H19 sense OGN (sense H19 pulldown Control)
#probe 2 sense 225	CGTATGAATGTATACAGCGAGT[BtnTg]	Biotinylated H19 sense OGN (sense H19 pulldown Control)
#probe 3 sense 551	ACAGATGGTGTCAACATTTTGA[BtnTg]	Biotinylated H19 sense OGN (sense H19 pulldown Control)
#probe 4 sense 714	CTTGAACCCTCAAGATGAAAGA[BtnTg]	Biotinylated H19 sense OGN (sense H19 pulldown Control)
#probe 5 sense 894	GTGTGGTCAATGTGACAGAAAG[BtnTg]	Biotinylated H19 sense OGN (sense H19 pulldown Control)
#probe 6 sense 1186	ATGACAGACAGAACATTTCCAG[BtnTg]	Biotinylated H19 sense OGN (sense H19 pulldown Control)
#probe 4 antisense 1497	AGTGTTAGCTCTTTGGGAAAAG[BtnTg]	Biotinylated H19 antisense OGN (antisense H19 pulldown)
#probe 5 antisense 1623	GATTCAGAACGAGACGGACTTA[BtnTg]	Biotinylated H19 antisense OGN (antisense H19 pulldown)
#probe 6 antisense 1726	AGTCTGCTCTTTCAAAATGTTG[BtnTg]	Biotinylated H19 antisense OGN (antisense H19 pulldown)
#probe 8 antisense 2201	AAAGGATGAAGTAGGGCATGTT[BtnTg]	Biotinylated H19 antisense OGN (antisense H19 pulldown)
#probe 11 antisense 1953	GGTAAATGGGGAAACAGAGTCA[BtnTg]	Biotinylated H19 antisense OGN (antisense H19 pulldown)
#probe 12 antisense 2061	ATTGCCAAAGAGGTTTACACAC[BtnTg]	Biotinylated H19 antisense OGN (antisense H19 pulldown)
BtnTg = Biotin-TEG

## Sheet: siRNA
Sequence information of siRNA inhibitor oligonucleotides used in this study
Gene Symbol	Full Gene Name	Ensembl ID	Sequence (sense, antisense)(5'-3')	Type
siH19	H19, Imprinted Maternally Expressed Transcript (Non-Protein Coding), Invitrogen	ENSMUSG00000000031	GUCUCGUUCUGAAUCAAGAtt, UCUUGAUUCAGAACGAGACgg	siRNA targeting H19 (siH19)
siH19#2	H19, Imprinted Maternally Expressed Transcript (Non-Protein Coding), Invitrogen	ENSMUSG00000000031	AGCUUUGAGUCUCUCCGUAtt, UACGGAGAGACUCAAAGCUat	siRNA #2 targeting H19 (siH19)
siH19#3	H19, Imprinted Maternally Expressed Transcript (Non-Protein Coding), Invitrogen	ENSMUSG00000000031	CCAGCCUUCUUGAACACCAtt, UGGUGUUCAAGAAGGCUGGat	siRNA #3 targeting H19 (siH19)
siMbd1	Methyl-CpG binding domain protein 1, Invitrogen	ENSMUSG00000024561	GCACAUCAGCGACAUAGCAtt, UGCUAUGUCGCUGAUGUGCag	siRNA targeting Mbd1 (siMbd1)

## Sheet: Pyrosequencing
Sequences for oligonucleotides used for amplification and sequencing of selected imprinting control regions using Pyrosequencing
Gene Symbol	Full Gene Name	Ensembl ID	Forward Primer	Reverse Primer	Forward (Sequencing) Primer
Igf2r	Insulin Like Growth Factor 2 Receptor	ENSMUSG00000023830	GGGAAAGGAAGGGAAAGTTTAGAGGG	TATACAATTTACACCCTCAAAATACC	GAAGGGAAAGTTTAGAGGG
H19	H19, imprinted maternally expressed transcript	ENSMUSG00000000031	TTAATATTAGGGGTGGGGGGGTTT	AAAATTAATAAAAAAATAAAAATTCTATTTTCATAT	GGGGGTTTTTTAGGTTTG
Nnat	Neuronatin	ENSMUSG00000067786	TTTTTATTTAATTTATTTTATTTTAATTG	TATAAAATTTCACAACACACAAATACC	TTTAATTTATTTTATTTTAATTG
Dio3	Thyroxine 5-deiodinase	ENSMUSG00000075707	TTTGTTTTTTTATTTGTGTTATTTATGTTTATTTATTT	CAACATCCTAATACCTCCAAATTTCAAA	AATTTCAAAAAAAACATCTTAATC
Peg10	Paternally expressed 10	ENSMUSG00000092035	TTTGTTAAGTTTTTAGTGGTTAGATTTTGA	CTTAAAAATACAAAACCAATCACTTTACAA	AGTTTTTAGTGGTTAGATTTTGA
