# Supplementary material for: LincRNA H19 protects from dietary obesity by constraining expression of monoallelic genes in brown fat
Source: Nat Commun. 2018 Sep 6;9:3622. doi: 10.1038/s41467-018-05933-8 (PMC6127097; doi:10.1038/s41467-018-05933-8)
Supplement: Supplementary file 9 — Supplementary Data 7 [file 41467_2018_5933_MOESM9_ESM.xlsx]

## Sheet: Confluent
Peptides significantly enriched by H19-specific pulldown (antisense) over control (sense) in confluent PIBA adipocytes.
Majority protein Ids	Protein name	Gene name	Mol weight kDa	log2 LFQ conf_as_01	log2 LFQ conf_as_02	log2 LFQ conf_as_03	log2 LFQ conf_s_01	log2 LFQ conf_s_02	log2 LFQ conf_s_03	p-val conf-as vs conf-s	Adjust p-val (BH)	Difference conf-as vs conf-s	Sign p-val: 0.05 Diff: 1 conf-as vs conf-s
Q8BJ05	Zinc finger CCCH domain-containing protein 14	Zc3h14	82.408	28.5651	28.4819	27.7869	25.1678	25.6911	25.1823	0.001	0.029	2.93091	+
Q6NZF1	Zinc finger CCCH domain-containing protein 11A	Zc3h11a	86.491	28.3174	28.403	27.9396	26.0544	25.6097	25.7587	0	0.019	2.41237	+
E9PZY8;A2AIV2	Protein virilizer homolog	1110037F02Rik;Kiaa1429	207.17	27.3509	27.288	27.656	25.3084	24.031	24.1645	0.013	0.065	2.93034	+
E9Q640;Q6NZN0	RNA-binding protein 26	Rbm26	112.66	29.6876	29.875	30.0185	26.1886	26.6599	26.7107	0	0.019	3.34063	+
Q9JKX4	Protein AATF	Aatf	59.481	29.115	28.8402	29.0874	27.1138	27.6708	27.6486	0.005	0.044	1.53645	+
Q569Z6;Q8BZN7	Thyroid hormone receptor-associated protein 3	Thrap3	108.18	31.4472	31.8377	31.4416	29.1086	29.709	29.1287	0.001	0.029	2.26007	+
Q7TSC1;G3UX48	Protein PRRC2A	Prrc2a	229.2	28.8097	28.9723	28.3092	NA	26.4942	26.7763	0.003	0.038	2.06179	+
P62960;A2BGG7	Nuclease-sensitive element-binding protein 1	Ybx1	35.73	33.9434	34.5141	33.4177	31.0954	31.8003	31.3868	0.004	0.04	2.53087	+
Q5SFM8	RNA-binding protein 27	Rbm27	118.55	29.3752	29.5039	29.2462	26.8514	27.0132	26.8859	0	0.008	2.45829	+
Q8K019	Bcl-2-associated transcription factor 1	Bclaf1	106	31.6583	31.8767	31.5672	29.4021	29.5053	29.7688	0	0.016	2.14196	+
Q9JKB3	Y-box-binding protein 3	Ybx3	38.813	31.8746	32.2764	31.0497	28.2416	28.9531	28.4142	0.004	0.038	3.19727	+
Q8K2F8;F6X2V9	Protein LSM14 homolog A	Lsm14a	50.545	28.3464	29.1747	26.9706	24.9552	25.8367	25.984	0.039	0.112	2.57195	+
Q8CGC4	Protein LSM14 homolog B	Lsm14b	42.309	27.946	27.3535	28.0654	25.087	25.3488	25.2661	0.004	0.038	2.55432	+
G3X963;Q8CDM1	ATPase family AAA domain-containing protein 2	Atad2	155.28	30.2148	30.354	30.0559	28.1641	28.3222	27.971	0	0.016	2.05578	+
Q8CGC6	RNA-binding protein 28	Rbm28	84.213	29.3297	29.3777	29.2889	26.6776	27.0432	27.4509	0.009	0.052	2.27485	+
E9PW15;Q80U70	Polycomb protein Suz12	Suz12	80.292	27.3374	27.8835	27.1679	25.12	25.7976	25.3215	0.002	0.035	2.0499	+
Q9DBE9	pre-rRNA processing protein FTSJ3	Ftsj3	95.531	29.5553	29.9208	29.9107	27.6506	27.8863	27.9527	0	0.019	1.96575	+
Q6P5B5;Q9WVR4	Fragile X mental retardation syndrome-related protein 2	Fxr2	74.252	28.6233	28.7111	28.8399	25.6227	NA	25.5734	0	0.013	3.12669	+
Q9D903;A2ACZ1	Probable rRNA-processing protein EBP2	Ebna1bp2	34.702	28.9337	29.3038	28.7755	26.5016	27.4185	27.3068	0.009	0.053	1.9287	+
Q8R2M2	Deoxynucleotidyltransferase terminal-interacting protein 2	Dnttip2	84.276	29.185	29.5687	28.9048	27.066	27.2891	27.1449	0.005	0.04	2.05284	+
Q6PGF5	NA	Bms1	145.41	28.708	29.007	28.9209	26.4277	27.5914	27.1116	0.026	0.09	1.83506	+
Q8VHK9	ATP-dependent RNA helicase DHX36	Dhx36	113.88	30.3929	30.4961	30.3412	28.1198	28.6013	28.2591	0.002	0.035	2.08334	+
Q921N6	Probable ATP-dependent RNA helicase DDX27	Ddx27	85.938	29.3134	29.7005	29.8212	27.0241	27.4858	27.6568	0.001	0.028	2.22278	+
Q9JIX8;F6RJ39;B8JJ91;B8JJ92;Q52KR6	Apoptotic chromatin condensation inducer in the nucleus	Acin1	150.72	28.6821	29.1849	29.452	27.7963	27.5029	27.3483	0.008	0.049	1.55713	+
A0A0R4J046;P53569	CCAAT/enhancer-binding protein zeta	Cebpz	120.37	29.1453	28.966	28.4488	NA	26.9683	27.2008	0.006	0.045	1.76881	+
F6ZBR8;O88286;G5E8J8	Protein Wiz	Wiz	104.46	29.5511	29.4318	29.8152	27.9653	27.3937	27.8737	0.002	0.032	1.85515	+
P61327;A0A023T778;Q9CQL1;G3UZW7	Protein mago nashi homolog;Protein mago nashi homolog 2	Magoh;Magohb	17.163	29.3407	28.9167	29.62	27.6568	27.3956	27.6159	0.007	0.048	1.7364	+
Q69Z99;A0A0J9YTU9	Zinc finger protein 512	Znf512	63.908	27.4341	27.8006	NA	NA	25.065	24.9997	0.039	0.113	2.58504	+
Q9D8M4	60S ribosomal protein L7-like 1	Rpl7l1	28.543	27.2789	27.6997	27.6358	25.8504	25.2197	25.429	0.001	0.029	2.03839	+
G3UY42;Q8CCS6;D3YUB9;D3Z5F7;D3Z055;G3UWS5	Polyadenylate-binding protein 2	Pabpn1;Gm20521	34.003	30.2069	30.2718	29.7937	27.8188	27.8753	27.7188	0.002	0.034	2.28648	+
P70279;A2ALA0	Surfeit locus protein 6	Surf6	41.234	28.0059	28.4165	27.6496	26.2838	26.2866	25.9748	0.006	0.045	1.84226	+
Q8R409	Protein HEXIM1	Hexim1	40.243	26.8034	27.262	27.1458	NA	25.3344	25.5155	0.002	0.034	1.64545	+
Q3UIX4;F6RDI8;E9Q6E5;D3Z4B0;A0A0G2JEG1	NA	Srsf11	53.102	28.2365	27.6556	28.0445	26.3252	25.9965	26.6883	0.004	0.038	1.64219	+
Q61584;A0A0G2JEP0;A0A0H2UH27	Fragile X mental retardation syndrome-related protein 1	Fxr1	76.221	31.0678	31.1576	30.7882	29.3003	29.1795	29.2377	0.002	0.033	1.76534	+
Q80X98	NA	Dhx38	140.62	28.0992	28.5169	27.8621	NA	25.9992	26.1244	0.005	0.04	2.09757	+
P84089;A0A1W2P7H9;A0A1W2P7T3	Enhancer of rudimentary homolog	Erh	12.259	31.1139	30.5523	30.6537	28.9525	29.156	NA	0.004	0.038	1.71899	+
P24788;A2A9P6	Cyclin-dependent kinase 11B	Cdk11b	91.512	28.5443	28.1319	28.6651	26.6991	26.582	26.5846	0.006	0.044	1.82518	+
Q3TUQ5;O35691	Pinin	Pnn	82.504	29.4221	29.4669	29.4727	27.8327	27.8249	27.7486	0	0.005	1.65179	+
D3YYT1;Q922P9	Putative oxidoreductase GLYR1	Glyr1	60.435	28.2386	28.2603	28.318	26.389	26.4169	25.8887	0.006	0.046	2.04082	+
Q9CYH6	Ribosome biogenesis regulatory protein homolog	Rrs1	41.551	28.8322	29.4141	29.3135	27.1502	27.1018	27.5298	0.001	0.029	1.92596	+
H9KV00;Q9QX47;H9KV15;H9KV01	Protein SON	Son	268.82	29.772	30.292	29.4937	27.6886	28.5602	28.1488	0.008	0.049	1.72001	+
Q3U6F1;E9Q7W0;A0A0J9YTV5;P31266	Recombining binding protein suppressor of hairless	Rbpj	51.926	27.6551	27.8289	28.0163	26.2826	26.4102	26.1768	0.001	0.025	1.54356	+
A2APB8	Targeting protein for Xklp2	Tpx2	85.893	29.071	29.3778	29.123	27.08	27.1985	27.0168	0	0.019	2.09218	+
P97452	Ribosome biogenesis protein BOP1	Bop1	82.545	29.7153	29.9351	29.8799	27.5428	28.3408	28.1331	0.012	0.061	1.83786	+
Q5F2E7	Nuclear fragile X mental retardation-interacting protein 2	Nufip2	75.656	28.9344	28.6096	28.7162	27.1799	27.242	26.9858	0	0.019	1.6175	+
Q8BG15	CTD small phosphatase-like protein 2	Ctdspl2	52.812	27.0321	27.4225	NA	25.7653	25.2682	25.7	0.017	0.071	1.64952	+
E9PZM7	NA	Scaf11	162.1	28.6475	28.235	27.5088	25.8925	27.0284	25.931	0.021	0.082	1.84645	+
E9QAT0;Q6AXB7;P35922;E9QAS9;D3Z6U8;E9QNF5;E9QAS8	Fragile X mental retardation protein 1 homolog	Fmr1	66.169	30.7514	30.3675	30.4004	28.7583	28.9356	28.9739	0.001	0.029	1.61715	+
E9QK83;Q5XG71	Small subunit processome component 20 homolog	Utp20	317.87	30.1176	29.9799	30.3903	28.4395	28.1578	28.539	0	0.024	1.7838	+
Q3UMU9	Hepatoma-derived growth factor-related protein 2	Hdgfrp2	74.29	28.5873	29.4355	28.2859	27.1234	27.5301	26.9321	0.027	0.09	1.57437	+
A0A0N4SUH4;Q8BKS9	Pumilio domain-containing protein KIAA0020	Kiaa0020	72.93	29.9493	30.1032	29.7125	28.0426	28.4617	28.2257	0.001	0.025	1.67835	+
A0A140T8S5;Q8K327	Chromosome alignment-maintaining phosphoprotein 1	Champ1	87.56	27.6735	27.8782	NA	25.8117	26.362	26.022	0.003	0.038	1.71064	+
Q8CCK0	Core histone macro-H2A.2	H2afy2	40.092	29.7449	29.7375	29.7082	27.489	28.2158	28.0741	0.015	0.067	1.80391	+
Q3UL50;Q8VCG3;A0A1B0GS18	WD repeat-containing protein 74	Wdr74	37.791	26.5783	26.6819	NA	24.617	24.8243	NA	0.012	0.062	1.90943	+
Q91VN6	Probable ATP-dependent RNA helicase DDX41	Ddx41	69.819	27.1917	28.0195	26.7976	25.2274	25.9915	25.7946	0.024	0.086	1.6651	+
P14148;F6XI62	60S ribosomal protein L7	Rpl7	31.419	29.8767	29.4837	30.1701	27.2718	27.224	27.7519	0.001	0.027	2.42761	+
Q8BVE8;D3Z3E4;D3Z3E0;F6Y765	Histone-lysine N-methyltransferase NSD2	Whsc1	152.25	28.3887	28.927	29.1532	26.2934	27.055	26.7693	0.003	0.036	2.11708	+
Q80X50;A0A0H2UH17;A0A0G2JDV6	Ubiquitin-associated protein 2-like	Ubap2l	116.8	30.2678	30.0137	30.36	28.0648	28.2025	28.3901	0	0.016	1.99473	+
Q9JJT0	RNA 3-terminal phosphate cyclase-like protein	Rcl1	40.84	27.5568	27.7389	27.7993	25.9403	26.2848	26.3215	0.001	0.029	1.51612	+
Q9Z277	Tyrosine-protein kinase BAZ1B	Baz1b	170.65	31.7677	31.9381	31.3877	29.878	29.9843	30.0572	0.005	0.042	1.72464	+
Z4YKB8;Q3TEA8;Z4YKA3;A2AM65	Heterochromatin protein 1-binding protein 3	Hp1bp3	60.85	29.3299	29.2721	29.1398	27.7015	27.4842	27.7611	0	0.019	1.59832	+
E9QN31;Q922K7	Probable 28S rRNA (cytosine-C(5))-methyltransferase	Nop2	86.906	31.0924	31.1856	31.4093	29.4802	29.8291	29.852	0.001	0.027	1.50867	+
Z4YJT3;Q6ZQ58	La-related protein 1	Larp1	121.15	29.386	29.673	29.4436	28.1926	27.4211	27.3873	0.013	0.065	1.83388	+
A2ABV5;A2BDP0	Mediator of RNA polymerase II transcription subunit 14	Med14	160.96	27.1955	27.0435	NA	25.6434	25.6143	25.452	0.003	0.036	1.54965	+
Q9QWF0	Chromatin assembly factor 1 subunit A	Chaf1a	101.93	28.3096	28.6308	28.8718	26.8762	27.4689	26.9298	0.004	0.039	1.51246	+
F8WJG3;P62996	Transformer-2 protein homolog beta	Tra2b	21.935	30.1693	30.5534	30.4404	28.4175	29.05	28.9111	0.004	0.039	1.59484	+
F8WIX8;Q64523;Q6GSS7	Histone H2A;Histone H2A type 2-C;Histone H2A type 2-A	Hist1h2al;Hist2h2ac;Hist2h2aa1	13.607	33.3599	33.8481	34.1815	32.4922	32.1736	32.2075	0.014	0.065	1.50542	+
Q8BHB4	WD repeat-containing protein 3	Wdr3	105.77	28.7844	28.9557	29.3662	27.2945	27.5082	27.1272	0.002	0.034	1.72546	+
G5E870;A0A087WNZ7	E3 ubiquitin-protein ligase TRIP12	Trip12	224.13	29.1965	29.4781	28.1282	26.7186	27.7179	27.5256	0.039	0.112	1.61359	+
Q3U9G9	Lamin-B receptor	Lbr	71.439	30.6889	30.5849	30.6752	29.1731	28.951	29.1989	0.001	0.025	1.542	+
Q99J95	Cyclin-dependent kinase 9	Cdk9	42.761	27.0102	27.4442	27.0447	NA	25.4638	25.6824	0.003	0.038	1.59323	+
Q9QZQ8	Core histone macro-H2A.1	H2afy	39.735	30.0909	29.6361	30.2967	28.6293	28.0396	28.5002	0.004	0.038	1.61821	+
Q9CPN8	Insulin-like growth factor 2 mRNA-binding protein 3	Igf2bp3	63.574	30.0668	29.888	30.0725	28.4399	28.4571	28.387	0.001	0.025	1.58107	+
O88477	Insulin-like growth factor 2 mRNA-binding protein 1	Igf2bp1	63.45	29.3254	29.6423	28.9751	27.6998	27.7189	27.9349	0.008	0.05	1.52972	+
P28352;F6QA74;D3Z124	DNA-(apurinic or apyrimidinic site) lyase;DNA-(apurinic or apyrimidinic site) lyase, mitochondrial	Apex1	35.49	29.2989	29.2734	29.5959	27.5168	27.6319	27.9119	0	0.024	1.70254	+
Q9DCC5;P23198	Chromobox protein homolog 3	Cbx3	20.811	29.9397	29.6488	30.323	27.6195	28.2792	27.6751	0.002	0.032	2.11259	+
A0A1D5RLV0;Q8C1D8;A0A1D5RMB4	Protein IWS1 homolog	Iws1	85.303	27.9413	27.8148	NA	NA	26.3129	26.019	0.028	0.093	1.7121	+
G3X8X0;Q05BH3	NA	Dhx16	119.07	26.9583	27.8575	26.7894	25.1632	24.8679	NA	0.013	0.064	2.18618	+
Q9EPL8	Importin-7	Ipo7	119.49	28.2227	28.3538	NA	26.0966	26.3989	26.5829	0.002	0.032	1.92879	+
A0A0R4J0J6;Q8BKT7;Q5SVF9;Q5SVF8	THO complex subunit 5 homolog	Thoc5	78.699	27.9552	28.5722	28.1772	26.2525	26.3253	26.4973	0.004	0.039	1.87653	+
Q8K2F0;A2AKA9	Bromodomain-containing protein 3	Brd3	79.761	28.1749	28.5589	28.3499	26.7112	26.2297	26.5219	0.001	0.025	1.87364	+
Q6A0A9	Constitutive coactivator of PPAR-gamma-like protein 1	FAM120A	121.64	29.7527	29.9749	29.5093	28.166	28.3383	28.1264	0.002	0.035	1.53538	+
Q9JLI8	Squamous cell carcinoma antigen recognized by T-cells 3	Sart3	109.62	28.1397	28.1296	28.2999	26.4392	26.8344	26.5653	0.001	0.03	1.5768	+
Q9CZ30;B1AYJ9	Obg-like ATPase 1	Ola1	44.729	27.9279	27.5913	28.716	26.7227	NA	26.3317	0.029	0.095	1.5512	+
Q8BT60	Copine-3	Cpne3	59.584	25.929	26.0218	NA	NA	24.3232	24.3503	0.011	0.058	1.63867	+
Q9DBY8	Nuclear valosin-containing protein-like	Nvl	94.475	28.5458	28.9343	28.9644	27.0149	27.2124	26.9618	0.001	0.029	1.75178	+
A0A0R4J0D3;Q3TDQ1	Dolichyl-diphosphooligosaccharide--protein glycosyltransferase subunit STT3B	Stt3b	93.314	28.3425	28.7263	NA	26.539	NA	26.6468	0.047	0.129	1.94153	+
P97346	Nucleoredoxin	Nxn	48.343	26.4162	26.2025	26.9914	24.4873	23.321	23.7569	0.004	0.039	2.68162	+
P27048;P63163;A0A0G2JGN4	Small nuclear ribonucleoprotein-associated protein B;Small nuclear ribonucleoprotein-associated protein N	Snrpb;Snrpn	23.656	28.4402	28.847	29.1876	27.7656	26.8023	27.0381	0.013	0.065	1.62293	+
Q5SF07;A6X8Z3	Insulin-like growth factor 2 mRNA-binding protein 2	Igf2bp2	65.583	28.2703	28.4255	28.4232	26.5805	27.021	26.9542	0.004	0.038	1.5211	+
P84244;P02301;E0CZ27	Histone H3.3;Histone H3.3C;Histone H3	H3f3a;H3f3c	15.328	33.9622	33.5156	34.5104	32.1273	31.9939	32.2599	0.017	0.073	1.86906	+
P43275	Histone H1.1	Hist1h1a	21.785	31.9216	32.2597	31.4839	30.2547	30.2736	30.462	0.014	0.067	1.55826	+
Q9DCD2	Pre-mRNA-splicing factor SYF1	Xab2	99.986	27.5056	27.875	NA	NA	26.2531	25.9885	0.026	0.09	1.56951	+
P52479	Ubiquitin carboxyl-terminal hydrolase 10	Usp10	87.021	26.6721	26.3946	26.3039	24.7938	24.8876	25.0215	0.001	0.027	1.55592	+
P37804;A0A1L1STN8	Transgelin	Tagln	22.576	28.013	28.4001	NA	26.6483	26.7822	26.3458	0.023	0.085	1.61444	+
Q80Y44	Probable ATP-dependent RNA helicase DDX10	Ddx10	100.74	28.4637	28.4672	28.5275	26.7618	26.7028	26.8883	0	0.019	1.70184	+
Q9DB20	ATP synthase subunit O, mitochondrial	Atp5o	23.363	27.4015	27.0575	27.946	26.0626	25.0399	26.376	0.034	0.106	1.64217	+
Q5DTM8;A2AIR2	E3 ubiquitin-protein ligase BRE1A	Rnf20	113.52	28.7362	29.0992	NA	26.631	27.3417	27.1061	0.007	0.048	1.89143	+
A0A0R4J0B4;Q99KK2	N-acylneuraminate cytidylyltransferase	Cmas	48.029	26.5787	26.2736	NA	NA	24.3969	24.3608	0.045	0.124	2.04734	+
E9PU96;Q571H0	Nucleolar pre-ribosomal-associated protein 1	Urb1	254.84	27.7276	27.7982	27.5952	25.9526	25.7401	25.3998	0.003	0.037	2.00947	+
J3QK52;Q8BHX6;Q9WV70	Nucleolar complex protein 2 homolog	Noc2l	85.637	28.5142	28.8819	NA	26.4679	26.8948	27.0458	0.008	0.05	1.89524	+
Q8CE80;P51125	Calpastatin	Cast	81.44	26.0527	25.617	NA	24.0058	23.5893	NA	0.021	0.082	2.03729	+
Q6P5B0	RRP12-like protein	Rrp12	143.13	29.3446	29.422	29.9146	27.7575	27.6244	27.9	0.004	0.038	1.79976	+
Q8BFQ4	WD repeat-containing protein 82	Wdr82	35.079	27.6751	27.8679	28.3416	26.4245	26.0317	26.1923	0.004	0.038	1.74538	+
Q8R0A0	General transcription factor IIF subunit 2	Gtf2f2	28.381	27.7	27.7755	28.4401	26.6502	26.2586	26.4328	0.011	0.059	1.52468	+
Q99K85;Q3U6K9;E9Q6P1	Phosphoserine aminotransferase	Psat1	40.472	27.794	27.9223	NA	25.5326	25.978	26.5458	0.021	0.081	1.83934	+
Q99LH1	Nucleolar GTP-binding protein 2	Gnl2	83.345	27.1206	27.6038	27.1769	NA	25.2293	25.1846	0.005	0.04	2.0935	+

## Sheet: Differentiated
Peptides significantly enriched by H19-specific pulldown (antisense) over control (sense) in mature PIBA adipocytes.
Majority protein ID	Protein name	Gene name	Mol weight kDa.diff_s	log2 LFQ diff_as_01	log2 LFQ diff_as_02	log2 LFQ diff_as_03	log2 LFQ diff_s_01	log2 LFQ diff_s_02	log2 LFQ diff_s_03	p-val diff_as vs diff_s	Adjust p-val (BH).diff_s	Difference diff_as vs diff_s	Sign p-val: 0.05 Diff: 1 diff_as vs diff_s
Q8BJ05	Zinc finger CCCH domain-containing protein 14	Zc3h14	82.408	29.6247	29.5763	29.3098	26.4158	26.4809	26.7227	0	0.014	2.9638	+
Q6NZF1	Zinc finger CCCH domain-containing protein 11A	Zc3h11a	86.491	29.219	28.8738	29.1708	26.0965	26.1878	26.1052	0.001	0.021	2.95802	+
E9PZY8;A2AIV2	Protein virilizer homolog	1110037F02Rik;Kiaa1429	207.17	27.8069	27.712	27.7199	NA	24.7946	24.8869	0.001	0.021	2.90554	+
E9Q640;Q6NZN0	RNA-binding protein 26	Rbm26	112.66	30.3553	30.1711	30.2257	27.4135	27.6318	27.684	0	0.014	2.67426	+
A2AR02;A2AR01	Peptidyl-prolyl cis-trans isomerase G;Peptidyl-prolyl cis-trans isomerase	Ppig	88.324	27.4189	27.5953	27.3746	24.5918	NA	25.1016	0.048	0.121	2.61626	+
Q9JKX4	Protein AATF	Aatf	59.481	28.3568	27.9362	28.3738	25.5926	NA	26.0487	0.017	0.066	2.40161	+
Q569Z6;Q8BZN7	Thyroid hormone receptor-associated protein 3	Thrap3	108.18	33.153	32.5203	32.7507	30.558	30.4249	30.5543	0.005	0.035	2.29558	+
Q9Z2D6	Methyl-CpG-binding protein 2	Mecp2	52.307	29.3117	28.4791	28.6675	26.1574	26.8551	26.6169	0.003	0.029	2.27629	+
Q7TSC1;G3UX48	Protein PRRC2A	Prrc2a	229.2	28.8505	28.7998	29.1389	26.8158	26.5839	26.6954	0	0.016	2.23136	+
P62960;A2BGG7	Nuclease-sensitive element-binding protein 1	Ybx1	35.73	34.2192	33.555	33.7622	31.8572	31.5977	31.5626	0.003	0.029	2.17296	+
H3BIW0;G3X8T2;Q0P678	Zinc finger CCCH domain-containing protein 18	Zc3h18	106.14	28.7508	NA	28.8162	26.6666	26.6164	26.579	0	0.016	2.16284	+
Q9EPQ8	Transcription factor 20	Tcf20	215.68	27.9791	28.124	28.4562	NA	26.1634	25.9272	0.002	0.026	2.14114	+
Q5SFM8	RNA-binding protein 27	Rbm27	118.55	30.4086	30.0388	30.2084	28.1527	27.9138	28.1815	0	0.016	2.13591	+
Q8K019	Bcl-2-associated transcription factor 1	Bclaf1	106	32.6514	32.2889	32.5946	30.2494	30.4796	30.4771	0	0.016	2.10955	+
Q9JKB3	Y-box-binding protein 3	Ybx3	38.813	31.5868	30.6696	30.9159	29.0298	28.9086	28.9324	0.015	0.064	2.10048	+
Q8K2F8;F6X2V9	Protein LSM14 homolog A	Lsm14a	50.545	29.7944	29.05	29.9473	27.5694	27.2952	27.6564	0.009	0.05	2.09025	+
Q8CGC4	Protein LSM14 homolog B	Lsm14b	42.309	26.8343	27.2708	27.5523	NA	25.1293	25.1406	0.01	0.051	2.0842	+
G3X963;Q8CDM1	ATPase family AAA domain-containing protein 2	Atad2	155.28	31.7078	30.9132	31.3978	29.1842	29.3438	29.2893	0.01	0.051	2.06715	+
P61514	60S ribosomal protein L37a	Rpl37a	10.275	27.0135	28.5863	28.4245	26.0629	NA	25.8414	0.049	0.122	2.05594	+
Q8BMQ2;E9Q2B0	General transcription factor 3C polypeptide 4	Gtf3c4	91.612	27.7467	27.2918	27.7283	25.8343	25.2524	25.5361	0.001	0.021	2.04797	+
O88665	Bromodomain-containing protein 7	Brd7	73.999	28.003	28.3391	28.2383	26.1698	25.7236	26.6784	0.011	0.054	2.00286	+
Q8CGC6	RNA-binding protein 28	Rbm28	84.213	29.0234	28.6358	28.8351	26.887	26.9641	26.649	0	0.016	1.99806	+
Q9ERA6	Tuftelin-interacting protein 11	Tfip11	96.304	28.8029	28.5404	28.2364	26.3017	26.6824	26.6759	0.001	0.021	1.97325	+
A0A0N4SVT1;Q9CWX9;F6QKD2	Probable ATP-dependent RNA helicase DDX47	Ddx47	42.227	28.5317	28.2598	28.8006	26.3403	27.0121	26.3668	0.003	0.03	1.95764	+
Q3U3A7;E9Q794;Q3UII8;Q924K8;H3BLE1	Metastasis-associated protein MTA3	Mta3	58.367	27.9338	27.7173	27.9398	26.2043	25.5046	26.0151	0.006	0.041	1.95566	+
A6H644;Q8BG95	Protein phosphatase 1 regulatory subunit;Protein phosphatase 1 regulatory subunit 12B	Ppp1r12b	110.97	27.2121	27.2651	27.5296	25.53	25.2393	NA	0.009	0.05	1.95092	+
Q9D071;F7C9N6;E9PW47	MMS19 nucleotide excision repair protein homolog	Mms19	113.09	NA	25.7752	25.7864	NA	23.8722	23.8777	0	0.016	1.90583	+
Q6NS46	Protein RRP5 homolog	Pdcd11	207.78	29.2586	28.9546	29.2089	27.2769	26.996	27.4816	0.001	0.021	1.8892	+
E9PW15;Q80U70	Polycomb protein Suz12	Suz12	80.292	28.2666	27.2314	27.3562	25.9745	25.4851	NA	0.019	0.071	1.88829	+
P40201;Q8C7Q2;G3V014	Chromodomain-helicase-DNA-binding protein 1	Chd1	196.38	29.2056	28.4218	28.7853	26.8798	26.6191	27.2628	0.003	0.032	1.88371	+
Q91WM3	U3 small nucleolar RNA-interacting protein 2	Rrp9	52.106	28.578	28.4885	28.4578	26.5403	26.7262	NA	0.015	0.064	1.8748	+
Q9D0T1;E9PZS4	NHP2-like protein 1;NHP2-like protein 1, N-terminally processed	Nhp2l1	14.173	28.905	28.9394	29.0559	27.0739	27.0331	27.1702	0	0.007	1.87438	+
P35980;A0A1B0GSS8;A0A1B0GQU8;A0A1B0GSA8;A0A1B0GSF7	60S ribosomal protein L18	Rpl18	21.644	30.5523	31.1017	29.9457	28.9845	28.5533	28.4619	0.017	0.066	1.86673	+
Q9DBE9	pre-rRNA processing protein FTSJ3	Ftsj3	95.531	29.5666	28.7009	29.2266	27.4855	27.2034	27.213	0.01	0.053	1.86405	+
Q8BG81;Q3UDD3	Polymerase delta-interacting protein 3	Poldip3	46.132	29.836	29.876	29.8874	27.7553	28.1257	28.136	0.004	0.034	1.86082	+
A2A8V8;A2A8V9;E9PUK6;Q52KI8;E9QKA4	Serine/arginine repetitive matrix protein 1	Srrm1	102.66	29.7233	29.3583	29.265	27.8858	27.9542	26.9575	0.017	0.066	1.84971	+
A2AS05;A2AS03;E9QAM5	Helicase with zinc finger domain 2	Helz2	326.59	26.0972	27.0815	26.9379	24.6704	24.6557	25.2652	0.011	0.053	1.84178	+
Q9CXS4	Centromere protein V	Cenpv	27.541	27.5204	26.9939	27.3311	25.6826	NA	25.207	0.028	0.088	1.83697	+
A2A4P0;A2A4N9	ATP-dependent RNA helicase DHX8	Dhx8	142.57	27.0024	27.241	27.3469	25.0761	25.9187	25.0937	0.014	0.061	1.8339	+
Q6P5B5;Q9WVR4	Fragile X mental retardation syndrome-related protein 2	Fxr2	74.252	28.9375	28.512	29.0889	27.1953	26.9502	26.9138	0.003	0.029	1.8264	+
Q99ME9	Nucleolar GTP-binding protein 1	Gtpbp4	74.112	30.694	30.3511	30.7289	28.8248	28.6642	28.8636	0.001	0.021	1.80718	+
Q9D4G5;Q8K205	NA	Pop1	114.03	27.7841	27.1448	26.6277	25.8392	25.2531	25.0717	0.015	0.064	1.79753	+
Q9D903;A2ACZ1	Probable rRNA-processing protein EBP2	Ebna1bp2	34.702	29.7139	29.0903	29.205	27.4045	27.7966	27.4465	0.003	0.029	1.7872	+
Q8R2M2	Deoxynucleotidyltransferase terminal-interacting protein 2	Dnttip2	84.276	28.349	28.4054	28.4487	26.5155	26.6956	26.6386	0	0.016	1.78445	+
A0A0J9YV01;H9H9S3;A0A0M3HEP2;Q9R0G7;A0A0J9YVF6	Zinc finger E-box-binding homeobox 2	Zeb2	133.97	27.7434	27.0497	27.5983	25.7273	25.6592	25.6593	0.013	0.06	1.78187	+
Q9QWH1	Polyhomeotic-like protein 2	Phc2	89.798	26.865	26.6105	27.07	25.3043	25.2283	24.6685	0.003	0.031	1.78146	+
Q6PGF5	NA	Bms1	145.41	28.6818	27.7167	28.1627	26.6732	26.3754	26.1759	0.011	0.054	1.77891	+
Q61142	Spindlin-1	Spin1	29.642	27.3118	27.3694	27.4486	25.61	25.6318	25.5807	0	0.016	1.7691	+
Q8VHK9	ATP-dependent RNA helicase DHX36	Dhx36	113.88	30.3671	30.1592	30.3202	28.2872	28.7054	28.558	0.001	0.022	1.76529	+
Q9QWV9	Cyclin-T1	Ccnt1	80.597	27.9239	27.2062	27.4204	25.8722	25.6492	NA	0.006	0.042	1.75616	+
Q921N6	Probable ATP-dependent RNA helicase DDX27	Ddx27	85.938	29.1581	29.0987	29.2273	27.3714	27.1892	27.7154	0.006	0.039	1.73605	+
F8WHU7;Q9D3E6;F6XQW1	Cohesin subunit SA-1	Stag1	140.13	30.0912	29.6683	29.8192	28.1265	28.0945	28.1502	0.004	0.035	1.73583	+
Q9JIX8;F6RJ39;B8JJ91;B8JJ92;Q52KR6	Apoptotic chromatin condensation inducer in the nucleus	Acin1	150.72	30.1433	29.6319	29.8114	28.2994	28.1573	27.9479	0.001	0.023	1.72733	+
A0A0R4J046;P53569	CCAAT/enhancer-binding protein zeta	Cebpz	120.37	27.8442	27.9216	28.3653	25.682	26.7586	26.5193	0.019	0.071	1.7237	+
Q9DCA5;F6WEP7	Ribosome biogenesis protein BRX1 homolog	Brix1	41.241	29.3488	29.4903	29.6638	27.6943	27.6286	28.0487	0.001	0.021	1.71043	+
F6ZBR8;O88286;G5E8J8	Protein Wiz	Wiz	104.46	30.1621	29.9428	30.2806	28.5327	28.2868	28.4491	0	0.016	1.70564	+
Q91VE6	MKI67 FHA domain-interacting nucleolar phosphoprotein	Nifk	36.265	28.4721	27.9662	28.0896	26.5617	26.3791	NA	0.003	0.029	1.70554	+
P61327;A0A023T778;Q9CQL1;G3UZW7	Protein mago nashi homolog;Protein mago nashi homolog 2	Magoh;Magohb	17.163	29.8275	30.6915	30.1618	28.6689	28.7558	28.1433	0.007	0.043	1.70429	+
Q9JJA4	Ribosome biogenesis protein WDR12	Wdr12	47.346	29.0656	28.5142	28.8001	26.9049	27.3138	27.0524	0.001	0.024	1.70294	+
A0A0R4J159;Q9Z2E2	Methyl-CpG-binding domain protein 1	Mbd1	64.182	27.7644	27.7952	NA	25.8515	26.3879	25.998	0.008	0.048	1.7007	+
Q69Z99;A0A0J9YTU9	Zinc finger protein 512	Znf512	63.908	29.9534	28.6539	29.1054	27.7702	27.4287	27.4227	0.038	0.105	1.69701	+
Q810B6	Rabankyrin-5	Ankfy1	128.65	27.792	27.8223	27.8724	26.385	25.9705	26.0887	0.004	0.034	1.68085	+
P36916	Guanine nucleotide-binding protein-like 1	Gnl1	68.77	27.1676	27.0646	27.0956	NA	25.5121	25.347	0.016	0.065	1.67969	+
Q9D8M4	60S ribosomal protein L7-like 1	Rpl7l1	28.543	27.4559	28.0957	27.9039	26.3136	26.1384	25.9968	0.005	0.036	1.6689	+
A2AQA7;Q8CFQ3	Intron-binding protein aquarius	Aqr	161.85	29.015	29.0657	29.2162	27.6077	27.4359	27.2776	0	0.018	1.65859	+
G3UY42;Q8CCS6;D3YUB9;D3Z5F7;D3Z055;G3UWS5	Polyadenylate-binding protein 2	Pabpn1;Gm20521	34.003	29.2942	29.7177	29.9814	28.2738	27.6394	28.1292	0.004	0.034	1.65032	+
Q8BTI8	Serine/arginine repetitive matrix protein 2	Srrm2	294.84	30.7996	30.8471	30.8929	29.1772	29.3997	29.0224	0.003	0.03	1.64679	+
Q922V4;D3Z4V1;F8WI31	Pleiotropic regulator 1	Plrg1	56.937	29.5981	29.3365	29.4051	27.9473	27.5628	27.8942	0.001	0.021	1.64515	+
Q91W18	Tudor domain-containing protein 3	Tdrd3	82.252	27.0898	NA	26.7585	25.2148	25.1424	25.5076	0.017	0.066	1.6359	+
Q3TE40;Q62193	Replication protein A 32 kDa subunit	Rpa2	29.44	27.7229	28.3703	28.8016	27.098	26.3619	26.5651	0.017	0.066	1.62332	+
D3Z4U0;Q9R020;E9PUD0;A0A0H2UH20	Zinc finger Ran-binding domain-containing protein 2	Zranb2	36.281	28.952	28.5698	28.704	26.7933	27.4669	27.1341	0.005	0.035	1.61053	+
P70279;A2ALA0	Surfeit locus protein 6	Surf6	41.234	28.3066	27.8326	27.9	26.4554	26.7154	26.05	0.003	0.032	1.60606	+
G3UZ44;P63013	Paired mesoderm homeobox protein 1	Prrx1	22.53	28.6019	28.7938	29.0898	26.7372	27.4034	27.5325	0.009	0.05	1.60415	+
G3X9Z4;F6UFZ5	NA	Pcf11	172.72	26.4525	26.2755	26.4648	24.6055	24.9839	24.7994	0.001	0.021	1.60134	+
Q8R409	Protein HEXIM1	Hexim1	40.243	28.778	28.4166	28.3926	27.101	26.7796	26.9063	0.001	0.021	1.60011	+
F8WGW3;Q497V5	S1 RNA-binding domain-containing protein 1	Srbd1	110.19	29.2414	28.7993	29.1406	27.6138	27.3465	27.4301	0.001	0.024	1.59697	+
Q80UK8	Integrator complex subunit 2	Ints2	133.51	26.8392	26.8043	26.9118	25.1358	25.3751	NA	0.035	0.1	1.59627	+
E9Q5K9;D6RG95	YTH domain-containing protein 1	Ythdc1	85.648	27.6628	27.715	27.5091	25.9063	26.0932	26.1065	0	0.016	1.59364	+
E9Q412;G5E8P1;E9PZ26	NA	Brd1	98.937	27.4706	27.0187	27.1762	25.749	25.5149	NA	0.004	0.032	1.58988	+
S4R2L4;S4R265;A2RTL5;S4R1M5	Arginine/serine-rich coiled-coil protein 2	Rsrc2	50.606	27.641	27.8007	27.2883	26.2438	25.7347	NA	0.045	0.117	1.58743	+
Q8BHJ5;A0A0J9YV90	F-box-like/WD repeat-containing protein TBL1XR1	Tbl1xr1	55.66	28.8513	28.8483	29.0181	27.2138	27.0174	27.737	0.013	0.06	1.58314	+
Q91WN1	DnaJ homolog subfamily C member 9	Dnajc9	30.059	29.8228	29.5598	29.0162	28.083	27.7883	27.8253	0.013	0.06	1.56739	+
A2AP78;O54879	High mobility group protein B3	Hmgb3	18.311	28.4281	27.253	28.0608	26.2523	26.4464	NA	0.038	0.106	1.5646	+
O88508	DNA (cytosine-5)-methyltransferase 3A	Dnmt3a	101.67	29.2013	28.2745	28.7581	27.3744	26.9663	27.2399	0.016	0.065	1.55108	+
Q3UIX4;F6RDI8;E9Q6E5;D3Z4B0;A0A0G2JEG1	NA	Srsf11	53.102	29.259	29.2158	29.2581	27.7303	27.8624	27.4966	0.004	0.034	1.54788	+
Q9DBF7	Pre-mRNA-splicing factor CWC25 homolog	Cwc25	48.811	27.7791	26.8017	27.5251	26.109	25.5329	NA	0.039	0.107	1.54769	+
Q61584;A0A0G2JEP0;A0A0H2UH27	Fragile X mental retardation syndrome-related protein 1	Fxr1	76.221	31.4096	30.943	31.389	29.9166	29.5127	29.7029	0.002	0.026	1.53649	+
Q9Z0H1	WD repeat-containing protein 46	Wdr46	69.047	27.9453	27.2961	27.6526	25.8554	26.3428	26.1209	0.004	0.033	1.52497	+
Q80X98	NA	Dhx38	140.62	29.4292	28.6694	29.032	27.5166	27.2083	27.8915	0.007	0.045	1.50471	+

## Sheet: H19_Interaction_Network
Peptides significantly enriched by H19-specific pulldown (antisense) over control (sense) in confluent and mature PIBA adipocytes.
Symbol	Synonym(s)	Entrez Gene Name	Gene Symbol - mouse (Entrez Gene)	Location	Family	Entrez Gene ID for Human	Entrez Gene ID for Mouse	Entrez Gene ID for Rat
AATF	4933415H02Rik, 5830465M17Rik, apoptosis antagonizing transcription factor, BFR2, CHE-1, DED, Trb	apoptosis antagonizing transcription factor	Aatf	Nucleus	transcription regulator	26574	56321	114512
ACIN1	2610036I19Rik, 2610510L13Rik, ACINUS, ACINUS-1, acinusL, acinusS, ACN, apoptotic chromatin condensation inducer 1, Apoptotic Chromatin Condensation Inducer In The Nucleus, C79325, fSAP152, mKIAA0670	apoptotic chromatin condensation inducer 1	Acin1	Nucleus	enzyme	22985	56215	305884
AQR	aquarius, aquarius intron-binding spliceosomal factor, AW495846, fSAP164, IBP160, mKIAA0560	aquarius intron-binding spliceosomal factor		Nucleus	other	9716	11834	366163
BCLAF1	2610102K23RIK, 2700025J07Rik, 2810454G14Rik, 5730534O06Rik, Aa2-041, AI450190, AW556225, BCL2-associated transcription factor 1, bK211L9.1, BTF, KIAA0164, mKIAA0164	BCL2 associated transcription factor 1	Bclaf1	Nucleus	transcription regulator	9774	72567	293017
BMS1	AA408648, ACC, AU020092, AU043373, BB007109, BC030906, BMS1 ribosome biogenesis factor, BMS1, ribosome biogenesis factor, BMS1L, KIAA0187, mKIAA0187	BMS1, ribosome biogenesis factor	Bms1	Nucleus	other	9790	213895	362426
BOP1	AU020183, AW146150, block of proliferation 1, D18861, Erb1p, Kiaa0124, LOC727967, mKIAA0124	block of proliferation 1		Nucleus	other	23246	12181	300050
BRD1	1110059H06Rik, AI316859, BRL, bromodomain containing 1, BRPF1, BRPF2, LOC380958, mKIAA4191	bromodomain containing 1		Nucleus	other	23774	223770	315210
BRD7	BP75, bromodomain containing 7, CELTIX1, NAG4, Ptpn13ip	bromodomain containing 7		Nucleus	transcription regulator	29117	26992
BRIX1	1110064N10Rik, BRIX, BRX1, biogenesis of ribosomes, BXDC2, C76935, RGD1308508	BRX1, biogenesis of ribosomes		Nucleus	other	55299	67832	294799
CBX3	chromobox 3, HECH, HP1-GAMMA, HP1-Î³, HP1g, HP1Hs-gamma, HP1Hs-Î³, M32	chromobox 3		Nucleus	transcription regulator	11335	12417	297093
CCNT1	2810478G24RIK, AI115585, CCNT, Cyclin T, cyclin T1, CYCT1, HIVE1, LOC144438	cyclin T1		Nucleus	transcription regulator	904	12455	315291
CDK9	C-2k, CDC2L4, CTK1, cyclin-dependent kinase 9, cyclin-dependent kinase 9 (CDC2-related kinase), PITALRE, TAK	cyclin dependent kinase 9		Nucleus	kinase	1025	107951	362110
CHAF1A	AL023013, AL024058, Cac1p, CAF-1, CAF1B, CAF1P150, chromatin assembly factor 1 subunit A, chromatin assembly factor 1, subunit A (p150), HP150, P150	chromatin assembly factor 1 subunit A		Nucleus	other	10036	27221	363333
CHAMP1	AA675043, AI116001, C13orf8, CAMP, CHAMP, chromosome alignment maintaining phosphoprotein 1, D8Ertd457e, D8Ertd569e, mKIAA1802, MRD40, RGD1311283, Zfp828, ZNF828	chromosome alignment maintaining phosphoprotein 1		Nucleus	other	283489	101994	306647
CHD1	4930525N21Rik, AI851787, AW555109, chromodomain helicase DNA binding protein 1, DNABP1	chromodomain helicase DNA binding protein 1		Nucleus	enzyme	1105	12648	308215
DDX27	C86129, DEAD (Asp-Glu-Ala-Asp) box polypeptide 27, DEAD-box helicase 27, dJ686N3.1, DRS1, Drs1p, HSPC259, LOC686264, LOC688346, PP3241, RHLP	DEAD-box helicase 27	Ddx27	Nucleus	enzyme	55661	228889	362274
DDX41	2900024F02Rik, AA958953, ABS, AI324246, DEAD (Asp-Glu-Ala-Asp) box polypeptide 41, DEAD-box helicase 41, MPLPF	DEAD-box helicase 41		Nucleus	enzyme	51428	72935	314336
DHX8	DDX8, DEAH (Asp-Glu-Ala-His) box polypeptide 8, DEAH-box helicase 8, HRH1, LRRGT00035, mDEAH6, mKIAA4096, PRP22, PRPF22, Putative RNA helicase homolog, RNA helicase HRH1	DEAH-box helicase 8		Nucleus	enzyme	1659	217207	287727
DNAJC9	5330419I01RIK, AU020082, DnaJ heat shock protein family (Hsp40) member C9, HDJC9, JDD1, SB73	DnaJ heat shock protein family (Hsp40) member C9		Nucleus	other	23234	108671	364240
DNMT3A	DNA methyltransferase 3 alpha, DNA methyltransferase 3 Î±, DNA Methyltransferase 3A, DNA MTase HsaIIIA, DNMT3A2, M.HsaIIIA, MmuIIIA, TBRS	DNA methyltransferase 3 alpha		Nucleus	enzyme	1788	13435	444984
DNTTIP2	4930588M11Rik, AA408582, AU014960, deoxynucleotidyltransferase terminal interacting protein 2, deoxynucleotidyltransferase, terminal, interacting protein 2, ERBP, FCF2, HSU15552, LPTS-RP2, RGD1309084, TdIF2	deoxynucleotidyltransferase terminal interacting protein 2	Dnttip2	Nucleus	other	30836	99480	100910753
EBNA1BP2	1810014B19Rik, AA537058, B830003A16RIK, C81321, EBNA1 binding protein 2, EBP2, LOC100912375, NOBP, P40, probable rRNA-processing protein EBP2-like	EBNA1 binding protein 2	Ebna1bp2	Nucleus	other	10969	69072	100912375|114021
ERH	DROER, enhancer of rudimentary homolog (Drosophila), LOC678886, Mer, PREI1	enhancer of rudimentary homolog (Drosophila)		Nucleus	other	2079	13877	681415
FMR1	FMRP, fragile X mental retardation 1, fragile X mental retardation syndrome 1, FRAXA, Fxr1p, POF, POF1	fragile X mental retardation 1		Cytoplasm	translation regulator	2332	14265	24948
FTSJ3	AA537063, AU045295, C79843, D11Ertd400e, EPCS3, FtsJ homolog 3, FtsJ RNA methyltransferase homolog 3 (E. coli), SPB1	FtsJ homolog 3	Ftsj3	Nucleus	enzyme	117246	56095	303608
FXR1	1110050J02Rik, 9530073J07Rik, AA959924, AI851072, FMR1 autosomal homolog 1, fragile X mental retardation gene 1, autosomal homolog, FXR1H, FXR1P	FMR1 autosomal homolog 1	Fxr1	Cytoplasm	other	8087	14359	361927
FXR2	FMR1 autosomal homolog 2, FMR1L2, fragile X mental retardation, autosomal homolog 2, FXR2H, FXR2P	FMR1 autosomal homolog 2	Fxr2	Cytoplasm	other	9513	23879	287433
GNL2	BC003262, G protein nucleolar 2, guanine nucleotide binding protein-like 2 (nucleolar), HUMAUANTIG, LOC633966, NGP1, Nog2, Nug2, RGD1305006	G protein nucleolar 2		Nucleus	enzyme	29889	230737	362593
GTF2F2	1110031C13Rik, AI326315, BTF4, general transcription factor IIF subunit 2, general transcription factor IIF, polypeptide 2, RAP30, TF2F2, TFIIF, TFIIF beta, TFIIF Î²	general transcription factor IIF subunit 2		Nucleus	transcription regulator	2963	68705	81674
GTPBP4	2610028C09Rik, CRFG, GTP binding protein 4, GTPB4, Gtpbp3, LOC683324, LOC689822, NGB, NOG1, RGD1563564	GTP binding protein 4		Nucleus	enzyme	23560	69237	114300
H19	AI747191, ASM, ASM1, BWS, D11S813E, H19 fetal liver, H19 foetal liver, H19, imprinted maternally expressed transcript, H19, imprinted maternally expressed transcript (non-protein coding), LINC00008, NCRNA00008, PRO2605, WT2	H19, imprinted maternally expressed transcript (non-protein coding)		Cytoplasm	other	283120	14955	309122
H2AFY	H2A histone family member Y, H2A histone family, member Y, H2A/y, H2AF12M, HISTONE MACROH2A1.1, LOC100046770, MACROH2A1, MACROH2A1.1, mH2A1	H2A histone family member Y		Nucleus	other	9555	26914	29384
H3F3A/H3F3B	9430068D06RIK, H3 histone family member 3A, H3 histone family member 3B, H3 histone, family 3A, H3 histone, family 3B, H3.3A, H3.3B, H3F3, H3F3A, H3F3B, HISTONE 3B, Histone H3.3, histone H3.3B-like, LOC100045490, LOC100361558	H3 histone family member 3A		Nucleus	other	3020|3021	15078|15081	117056|100361558
HDGFL2	HDGF like 2, HDGF-2, HDGFRP2, hepatoma-derived growth factor, related protein 2, hepatoma-derived growth factor-related protein 2, HRP-2, MGC2641	HDGF like 2		Nucleus	other	84717	15193	171073
HEXIM1	7330426E13Rik, CLP-1, EDG1, hexamethylene bis-acetamide inducible 1, HIS1, MAQ1	hexamethylene bisacetamide inducible 1	Hexim1	Nucleus	transcription regulator	10614	192231	498008
HIST2H2AC	H2A, H2a(A)-613, H2a-613b, H2A-GL101, H2A/q, H2AFQ, histone cluster 2 H2A family member c, histone cluster 2, H2ac, RGD1560965	histone cluster 2 H2A family member c		Nucleus	other	8338	319176	499675
HIST2H3C	Gm14384, H3, H3 histone, family 3C, H3.2, H3/M, H3F2, H3f3c, H3FM, H3FN, H3mm11, histone cluster 2 H3 family member c, LOC100360975	histone cluster 2 H3 family member c		Nucleus	other	126961	625328	100360868
IGF2BP1	AL024068, AW549074, CRD-BP, D030026A21Rik, D11Moh40e, D11Moh45, IMP-1, insulin-like growth factor 2 mRNA binding protein 1, LOC201194, mir-3063, Neilsen, VICKZ1, ZBP-1	insulin like growth factor 2 mRNA binding protein 1		Cytoplasm	translation regulator	10642	140486	303477
IGF2BP2	C330012H03Rik, Hepatocellular carcinoma autoantigen p62, IMP-2, insulin-like growth factor 2 mRNA binding protein 2, Neilsen, p62, RGD1305614, VICKZ2	insulin like growth factor 2 mRNA binding protein 2		Cytoplasm	translation regulator	10644	319765	303824
IGF2BP3	2610101N11Rik, AA522010, Ab2-255, AL022933, AU045931, CT98, IMP-3, insulin-like growth factor 2 mRNA binding protein 3, KOC, KOC1, Koc13, mimp3, Neilsen, RGD1306512, VICKZ3	insulin like growth factor 2 mRNA binding protein 3		Cytoplasm	translation regulator	10643	140488	312320
IPO7	A330055O14Rik, C330016G14, Imp7, IMPORTIN 7, LOC102553567, RANBP7	importin 7		Nucleus	transporter	10527	233726	308939
KIAA1429	1110037F02Rik, 4930422M05Rik, fSAP121, mKIAA1429, MSTP054, RGD1559904, RIKEN cDNA 1110037F02 gene, similar to mKIAA1429 protein, Virilizer	KIAA1429	1110037F02Rik	Nucleus	other	25962	66185	313061
LARP1	1810024J12Rik, 3110040D16Rik, La ribonucleoprotein domain family member 1, La ribonucleoprotein domain family, member 1, LARP, mKIAA0731, RGD1306683	La ribonucleoprotein domain family member 1		Cytoplasm	translation regulator	23367	73158	303158
LBR	AI505894, C1orf197, DHCR14B, ic, lamin B receptor, LMN2R, Nbp60, PHA, TDRD18	lamin B receptor		Nucleus	enzyme	3930	98386	89789
MAGOH	mago homolog, exon junction complex core component, Mago-m, MAGOH1, MAGOHA, Mos2	mago homolog, exon junction complex core component	Magoh	Nucleus	other	4116	17149	298385
MAGOHB	2010012C16Rik, LOC684298, Mago, mago homolog B, exon junction complex core component, Magoh, Magoh-rs1, MGN2	mago homolog B, exon junction complex core component	Magohb	Nucleus	other	55110	66441	690303
MBD1	CXXC3, methyl-CpG binding domain protein 1, PCM1, RFT	methyl-CpG binding domain protein 1		Nucleus	other	4152	17190	291439
MECP2	1500041B07Rik, AUTSX3, D630021H01RIK, Mbd5, Mecp2 Beta, Mecp2 Î², methyl-CpG binding protein 2, MRX16, MRX79, MRXS13, MRXSL, PPMX, RS, RTS, RTT, WBP10	methyl-CpG binding protein 2		Nucleus	transcription regulator	4204	17257	29386
MED14	9930001L01RIK, AU041628, CRSP150, CRSP2, CSRP, CXorf4, DRIP150, ENSMUSG00000073278, EXLM1, Gm641, mediator complex subunit 14, ORF1, RGD1560170, RGR1, TRAP170	mediator complex subunit 14		Nucleus	transcription regulator	9282	26896	317343
MMS19	2410001K24Rik, 2610042O15Rik, AI316855, C79368, C86341, hMMS19, MET18, MMS19 (MET18 S. cerevisiae), MMS19 homolog, cytosolic iron-sulfur assembly component, MMS19 homolog, cytosolic iron-sulphur assembly component, MMS19L	MMS19 homolog, cytosolic iron-sulfur assembly component		Nucleus	transcription regulator	64210	72199	171124
MTA3	1110002J22RIK, hCG 1783907, LOC100130921, metastasis associated 1 family member 3, metastasis associated 1 family, member 3, metastasis associated 3, mKIAA1266, MTA1 family member 3	metastasis associated 1 family member 3		Nucleus	enzyme	57504	116871	100362346
NIFK	AI852665, C130020J04Rik, LOC246042, MKI67IP, Nopp34, nucleolar protein interacting with the FHA domain of MKI67	nucleolar protein interacting with the FHA domain of MKI67		Nucleus	other	84365	67949	246042
NOP2	A530002O17, NOL1, NOP120, NOP2 nucleolar protein, NSUN1, p120	NOP2 nucleolar protein		Nucleus	other	4839	110109	314969
NUFIP2	1110001M19RIK, 182-FIP, 82-FIP, 9530056D24RIK, AI256692, AI461731, FIP-82, mKIAA1321, nuclear fragile X mental retardation protein interacting protein 2, NUFIP2, FMR1 interacting protein 2, PIG1	NUFIP2, FMR1 interacting protein 2		Cytoplasm	other	57532	68564	681371
PABPN1	mPABII, OPMD, PAB2, PABII, PABN1, PABP-2, Pabp3, poly(A) binding protein nuclear 1, poly(A) binding protein, nuclear 1	poly(A) binding protein nuclear 1	Pabpn1	Nucleus	enzyme	8106	54196	116697
PLRG1	AA958940, C80566, Cwc1, pleiotropic regulator 1, PRL1, PRP46, PRPF46, TANGO4	pleiotropic regulator 1		Nucleus	other	5356	53317	60376
PNN	AU045199, D12Ertd512e, DRS, DRSP, memA, PIN-1, pinin, pinin, desmosome associated protein, SDK3	pinin, desmosome associated protein		Plasma Membrane	other	5411	18949	368070
POLDIP3	1110008P04Rik, AA408269, AL022852, C77954, DNA polymerase delta interacting protein 3, DNA polymerase Î´ interacting protein 3, mKIAA1649, PDIP46, polymerase (DNA-directed), delta interacting protein 3, polymerase (DNA-directed), Î´ interacting protein 3, SKAR	DNA polymerase delta interacting protein 3		Nucleus	other	84271	73826	315170
POP1	4932434G09Rik, ANXD2, POP1 homolog, ribonuclease P/MRP subunit, processing of precursor 1, ribonuclease P/MRP family, (S. cerevisiae)	POP1 homolog, ribonuclease P/MRP subunit		Nucleus	enzyme	10940	67724	315045
PPIG	AU019516, AU022200, B230312B02RIK, CARS-Cyp, CLK ASSOCIATED RS CYCLOPHILIN, CYP, D5Mgi12, peptidyl-prolyl isomerase G (cyclophilin G), peptidylprolyl isomerase G, SCAF10, SRCyp	peptidylprolyl isomerase G		Nucleus	enzyme	9360	228005	83624
